# Supplementary material for: Mapping integral cell-type-specific interferon-induced gene regulatory networks (GRNs) involved in systemic lupus erythematosus using systems and computational analysis
Source: Heliyon. 2024 Dec 18;11(1):e41342. doi: 10.1016/j.heliyon.2024.e41342 (PMC11751531; doi:10.1016/j.heliyon.2024.e41342)
Supplement: Multimedia component 2 [file mmc2.xlsx]

## Sheet: Neutrophils
GeneID	padj	pvalue	lfcSE	stat	log2FoldChange	baseMean	Symbol	Description
3429	1.07e-07	3.11e-10	1.1905	6.29339	7.49	896.22	IFI27	interferon alpha inducible protein 27
6614	9.17e-06	8.45e-08	1.0651	5.3572	5.71	3207.42	SIGLEC1	sialic acid binding Ig like lectin 1
9332	NA	NA	1.424	3.82203	5.44	313.33	CD163	CD163 molecule
3500	NA	NA	1.0587	4.65922	4.93	240.73	IGHG1	immunoglobulin heavy constant gamma 1 (G1m marker)
54453	0.000161	3.58e-06	1.0548	4.63437	4.89	441.53	RIN2	Ras and Rab interactor 2
7704	NA	NA	1.3314	3.52154	4.69	1281.72	ZBTB16	zinc finger and BTB domain containing 16
3728	7.74e-06	6.64e-08	0.8287	5.4007	4.48	402.6	JUP	junction plakoglobin
3512	0.00063	1.97e-05	1.0052	4.26822	4.29	79.82	JCHAIN	joining chain of multimeric IgA and IgM
105374219	2.11e-07	6.88e-10	0.6742	6.16881	4.16	10.2	LINC02068	long intergenic non-protein coding RNA 2068
3501	2.19e-05	2.66e-07	0.8043	5.14609	4.14	46.65	IGHG2	immunoglobulin heavy constant gamma 2 (G2m marker)
22895	0.00063	1.97e-05	0.9596	4.26812	4.1	746.83	RPH3A	rabphilin 3A
3493	0.000118	2.41e-06	0.8593	4.71585	4.05	155.04	IGHA1	immunoglobulin heavy constant alpha 1
3494	9.2e-05	1.7e-06	0.8446	4.78662	4.04	29.13	IGHA2	immunoglobulin heavy constant alpha 2 (A2m marker)
3514	NA	NA	1.0229	3.80582	3.89	288.44	IGKC	immunoglobulin kappa constant
105371932	2.22e-09	2.85e-12	0.5429	6.98499	3.79	141.75	LOC105371932	uncharacterized LOC105371932
373856	0.000458	1.3e-05	0.8508	4.36073	3.71	39.68	USP41	ubiquitin specific peptidase 41
11199	0.00023	5.47e-06	0.8025	4.546	3.65	36.49	ANXA10	annexin A10
1545	0.00876	0.00069	1.0483	3.39341	3.56	448.16	CYP1B1	cytochrome P450 family 1 subfamily B member 1
8819	NA	NA	0.9588	3.71791	3.56	137.16	SAP30	Sin3A associated protein 30
105377524	1.13e-05	1.1e-07	0.6621	5.30991	3.52	82.82	LOC105377524	uncharacterized LOC105377524
57126	0.00429	0.000261	0.956	3.65125	3.49	636.99	CD177	CD177 molecule
105372935	0.000162	3.62e-06	0.7508	4.63207	3.48	40.27	FAM247A	family with sequence similarity 247 member A
9381	0.042	0.00626	1.2681	2.73391	3.47	4447.68	OTOF	otoferlin
11274	0.0113	0.000997	1.0523	3.29133	3.46	752.29	USP18	ubiquitin specific peptidase 18
400941	0.0482	0.00763	1.2743	2.66807	3.4	98.96	LINC00487	long intergenic non-protein coding RNA 487
160851	NA	NA	1.1312	3.00159	3.4	400.36	DGKH	diacylglycerol kinase eta
23500	NA	NA	1.463	2.31763	3.39	636.14	DAAM2	dishevelled associated activator of morphogenesis 2
53831	3.35e-06	2.4e-08	0.6044	5.5806	3.37	67.89	GPR84	G protein-coupled receptor 84
153020	0.0114	0.00101	1.0224	3.28859	3.36	104.94	RASGEF1B	RasGEF domain family member 1B
113730	1.42e-05	1.42e-07	0.6357	5.2626	3.35	477.06	KLHDC7B	kelch domain containing 7B
100847048	NA	NA	0.9919	3.34995	3.32	128.09	MIR5690	microRNA 5690
127396	6.61e-07	3.13e-09	0.5535	5.92454	3.28	314.29	ZNF684	zinc finger protein 684
123872	1.05e-05	1.01e-07	0.6092	5.32565	3.24	85.48	DNAAF1	dynein axonemal assembly factor 1
104355147	0.000472	1.35e-05	0.7261	4.35136	3.16	40.03	LINC00428	long intergenic non-protein coding RNA 428
112268474	NA	NA	0.8691	3.60656	3.13	47.57	LOC112268474	uncharacterized LOC112268474
57801	0.00198	9.01e-05	0.795	3.91587	3.11	540.53	HES4	hes family bHLH transcription factor 4
105372942	0.00254	0.000124	0.8092	3.83897	3.11	21.66	FAM247D	family with sequence similarity 247 member D
8809	0.00196	8.83e-05	0.7897	3.92078	3.1	1987.91	IL18R1	interleukin 18 receptor 1
3538	NA	NA	0.9023	3.43799	3.1	83.7	IGLC2	immunoglobulin lambda constant 2
4494	9.77e-06	9.2e-08	0.5766	5.34194	3.08	23.61	MT1F	metallothionein 1F
79746	NA	NA	0.9928	3.07166	3.05	158.23	ECHDC3	enoyl-CoA hydratase domain containing 3
7809	NA	NA	0.8157	3.72378	3.04	33.95	BSND	barttin CLCNK type accessory subunit beta
83483	1.41e-05	1.4e-07	0.5714	5.26577	3.01	62.71	PLVAP	plasmalemma vesicle associated protein
105373404	0.102	0.0233	1.3269	2.26833	3.01	65.69	LOC105373404	uncharacterized LOC105373404
3507	NA	NA	1.3253	2.26242	3	577.35	IGHM	immunoglobulin heavy constant mu
112267956	NA	NA	1.0968	2.72554	2.99	281.59	LOC112267956
107985115	8.69e-06	7.73e-08	0.554	5.37327	2.98	106.32	ZNF496-DT	ZNF496 divergent transcript
162394	7.88e-05	1.4e-06	0.6165	4.82472	2.97	2462.47	SLFN5	schlafen family member 5
26010	0.0318	0.0042	1.0392	2.86239	2.97	1383.54	SPATS2L	spermatogenesis associated serine rich 2 like
3959	4.14e-09	6.69e-12	0.422	6.86414	2.9	840.04	LGALS3BP	galectin 3 binding protein
100133669	0.0559	0.0095	1.1177	2.59351	2.9	41.72	LY6E-DT	LY6E divergent transcript
4501	2.08e-13	6.66e-17	0.3458	8.35298	2.89	38.94	MT1X	metallothionein 1X
4502	0.00321	0.000171	0.7699	3.75798	2.89	1618.07	MT2A	metallothionein 2A
3539	NA	NA	0.7783	3.67103	2.86	48.32	IGLC3	immunoglobulin lambda constant 3 (Kern-Oz+ marker)
2289	NA	NA	0.9736	2.92664	2.85	4783.28	FKBP5	FKBP prolyl isomerase 5
26228	0.00141	5.6e-05	0.7003	4.02921	2.82	81.3	STAP1	signal transducing adaptor family member 1
101927741	0.036	0.00501	1.0059	2.80631	2.82	465.87	LOC101927741	uncharacterized LOC101927741
84675	0.000151	3.24e-06	0.6046	4.6551	2.81	24.39	TRIM55	tripartite motif containing 55
467	0.0169	0.00174	0.887	3.13189	2.78	291.39	ATF3	activating transcription factor 3
11138	1.51e-10	1.45e-13	0.3741	7.39152	2.77	396.8	TBC1D8	TBC1 domain family member 8
9636	0.00945	0.000768	0.8204	3.36424	2.76	6688.1	ISG15	ISG15 ubiquitin like modifier
3119	0.0861	0.018	1.1663	2.36664	2.76	66.61	HLA-DQB1	major histocompatibility complex, class II, DQ beta 1
112268418	0.113	0.0274	1.2475	2.20647	2.75	24.61	LOC112268418	uncharacterized LOC112268418
101926887	0.000118	2.41e-06	0.5793	4.71527	2.73	5168.4	LOC101926887	uncharacterized LOC101926887
101929309	NA	NA	1.2952	2.10619	2.73	50.16	LOC101929309	uncharacterized LOC101929309
105372816	0.0289	0.00369	0.933	2.90369	2.71	84.57	LOC105372816
100130476	1.42e-08	2.81e-11	0.4061	6.65597	2.7	482.45	WAKMAR2	wound and keratinocyte migration associated lncRNA 2
84838	1.42e-05	1.44e-07	0.5139	5.25995	2.7	653.55	ZNF496	zinc finger protein 496
92749	0.00313	0.000165	0.7156	3.76808	2.7	80.73	DRC1	dynein regulatory complex subunit 1
285847	NA	NA	0.8418	3.20776	2.7	48.03	LOC285847	uncharacterized LOC285847
400759	0.025	0.003	0.9073	2.96748	2.69	126.91	GBP1P1	guanylate binding protein 1 pseudogene 1
1298	NA	NA	0.9223	2.90848	2.68	713.68	COL9A2	collagen type IX alpha 2 chain
54463	0.00156	6.47e-05	0.6659	3.99515	2.66	133.19	RETREG1	reticulophagy regulator 1
101927763	0.000127	2.63e-06	0.564	4.69787	2.65	37.1	OLFM5P	olfactomedin family member 5, pseudogene
141	0.00369	0.00021	0.7155	3.70665	2.65	44.09	ADPRH	ADP-ribosylarginine hydrolase
107985786	0.0537	0.00896	1.0152	2.61375	2.65	44.3	LOC107985786	replaced by ID 101927741
107984945	NA	NA	0.9512	2.7608	2.63	69.14	LOC107984945	replaced by ID 64744
158405	4.14e-09	6.89e-12	0.3815	6.85991	2.62	1442.23	KIAA1958	KIAA1958
102723475	0.00337	0.000183	0.6994	3.74098	2.62	44.36	LOC102723475	potassium voltage-gated channel subfamily E regulatory subunit 1B
2643	8.34e-06	7.26e-08	0.482	5.38456	2.6	690.98	GCH1	GTP cyclohydrolase 1
84419	2.21e-05	2.71e-07	0.5063	5.14231	2.6	67.67	C15orf48	chromosome 15 open reading frame 48
105377871	0.00117	4.37e-05	0.6252	4.08717	2.56	63.95	LOC105377871	uncharacterized LOC105377871
375790	0.0144	0.00139	0.8011	3.19644	2.56	669.87	AGRN	agrin
101928391	0.0262	0.00322	0.8579	2.94591	2.53	18.61	LOC101928391	uncharacterized LOC101928391
105374995	0.0145	0.0014	0.7901	3.19547	2.52	24.6	LOC105374995
105376714	0.000152	3.27e-06	0.5396	4.65324	2.51	24.33	LOC105376714	uncharacterized LOC105376714
5414	0.00134	5.24e-05	0.6204	4.04475	2.51	95.71	SEPTIN4	septin 4
107985335	0.04	0.00581	0.9061	2.75852	2.5	13.04	LOC107985335
57413	NA	NA	1.0793	2.31005	2.49	61.64	TMIGD3	transmembrane and immunoglobulin domain containing 3
90355	NA	NA	0.9851	2.52253	2.48	76.29	MACIR	macrophage immunometabolism regulator
57097	4.39e-07	1.88e-09	0.4104	6.00764	2.47	883.62	PARP11	poly(ADP-ribose) polymerase family member 11
771	0.000364	9.71e-06	0.5589	4.42355	2.47	33.33	CA12	carbonic anhydrase 12
3753	0.00124	4.74e-05	0.6064	4.06786	2.47	172.65	KCNE1	potassium voltage-gated channel subfamily E regulatory subunit 1
143630	0.00153	6.29e-05	0.6182	4.00149	2.47	61	UBQLNL	ubiquilin like
286122	0.0594	0.0104	0.9654	2.56132	2.47	27.44	LINC02904	long intergenic non-protein coding RNA 2904
105379548	0.0313	0.00411	0.845	2.86966	2.42	13.8	LOC105379548	uncharacterized LOC105379548
162073	2.56e-06	1.64e-08	0.4221	5.64629	2.38	96.08	ITPRIPL2	ITPRIP like 2
3600	0.000113	2.21e-06	0.5021	4.7328	2.38	46.2	IL15	interleukin 15
375686	0.000146	3.09e-06	0.5032	4.66447	2.35	50.1	SPATC1	spermatogenesis and centriole associated 1
2296	2.22e-05	2.74e-07	0.456	5.14049	2.34	20.7	FOXC1	forkhead box C1
7128	6.54e-10	7.12e-13	0.3213	7.17711	2.31	12333.1	TNFAIP3	TNF alpha induced protein 3
101928438	4.14e-06	3.1e-08	0.4169	5.53555	2.31	22.22	LOC101928438	uncharacterized LOC101928438
2920	7.5e-06	6.38e-08	0.4268	5.4077	2.31	17.67	CXCL2	C-X-C motif chemokine ligand 2
5152	0.0673	0.0126	0.9245	2.4943	2.31	221.42	PDE9A	phosphodiesterase 9A
10561	0.0593	0.0104	0.8976	2.56221	2.3	22788.5	IFI44	interferon induced protein 44
112267936	8.68e-06	7.67e-08	0.4243	5.37466	2.28	13.36	LOC112267936	uncharacterized LOC112267936
152225	1.59e-06	8.95e-09	0.3948	5.74946	2.27	17.51	RDUR	RIG-I dependent antiviral response regulator RNA
100422984	0.0142	0.00136	0.7099	3.20209	2.27	24.57	MIR4308	microRNA 4308
4061	0.135	0.0357	1.0822	2.10023	2.27	11070.7	LY6E	lymphocyte antigen 6 family member E
285180	0.000625	1.94e-05	0.5232	4.27194	2.24	69.64	RUFY4	RUN and FYVE domain containing 4
219539	0.00192	8.59e-05	0.5714	3.9272	2.24	30.04	YPEL4	yippee like 4
100500818	2.65e-06	1.79e-08	0.396	5.63114	2.23	412.25	MIR3945	microRNA 3945
104326052	0.155	0.0442	1.1073	2.01177	2.23	549.05	NRIR	negative regulator of interferon response
100506229	3.91e-05	5.51e-07	0.4433	5.00778	2.22	66.07	LINC01093	long intergenic non-protein coding RNA 1093
105372793	0.00322	0.000172	0.5908	3.75704	2.22	20.5	LOC105372793	uncharacterized LOC105372793
23078	NA	NA	0.8908	2.49185	2.22	252.27	VWA8	von Willebrand factor A domain containing 8
8870	5.56e-07	2.49e-09	0.3695	5.96205	2.2	1209.01	IER3	immediate early response 3
102723557	0.0271	0.00338	0.7499	2.93118	2.2	19.9	LMNB1-DT	LMNB1 divergent transcript
5581	1.11e-08	2.13e-11	0.3267	6.69676	2.19	1310.12	PRKCE	protein kinase C epsilon
105373148	0.00049	1.44e-05	0.5038	4.33828	2.19	312.91	LOC105373148	uncharacterized LOC105373148
25803	0.00152	6.21e-05	0.5462	4.00458	2.19	10.86	SPDEF	SAM pointed domain containing ETS transcription factor
388813	0.0011	4.08e-05	0.531	4.10306	2.18	31.32	LOC388813	replaced by ID 64092
100616157	0.119	0.0299	1.0039	2.17188	2.18	146.6	MIR4772	microRNA 4772
109864272	0.000133	2.77e-06	0.4629	4.68754	2.17	1350.89	RNA28SN4	RNA, 28S ribosomal N4
340980	0.00028	6.91e-06	0.4801	4.49645	2.16	44.76	OR52B6	olfactory receptor family 52 subfamily B member 6
3725	4.64e-05	7.02e-07	0.4336	4.96075	2.15	759.03	JUN	Jun proto-oncogene, AP-1 transcription factor subunit
406891	0.0101	0.000852	0.6435	3.33526	2.15	11.27	MIRLET7I	microRNA let-7i
85465	2.28e-06	1.39e-08	0.3777	5.67485	2.14	292.41	SELENOI	selenoprotein I
719	0.0131	0.00122	0.6609	3.23411	2.14	428.06	C3AR1	complement C3a receptor 1
102723729	0.000112	2.2e-06	0.4489	4.73446	2.13	14.33	GPAT4-AS1	GPAT4 and GINS4 antisense RNA 1
101928813	0.0339	0.00458	0.7488	2.83502	2.12	15.05	LINC02757	long intergenic non-protein coding RNA 2757
107985562	0.0794	0.0159	0.8789	2.41117	2.12	124.89	LOC107985562
83697	0.000107	2.06e-06	0.444	4.747	2.11	20.73	SLC4A9	solute carrier family 4 member 9
101928424	0.00033	8.6e-06	0.4741	4.44966	2.11	53.57	TMEM123-DT	TMEM123 divergent transcript
87178	0.00167	7.03e-05	0.5298	3.97513	2.11	795.14	PNPT1	polyribonucleotide nucleotidyltransferase 1
338339	3.84e-06	2.81e-08	0.3786	5.55314	2.1	1212.74	CLEC4D	C-type lectin domain family 4 member D
107984158	0.000118	2.4e-06	0.4447	4.71681	2.1	12.15	LINC02935	long intergenic non-protein coding RNA 2935
26519	0.0396	0.00571	0.7601	2.76386	2.1	1515.05	TIMM10	translocase of inner mitochondrial membrane 10
687	NA	NA	0.9734	2.1605	2.1	239.79	KLF9	KLF transcription factor 9
710	0.000477	1.39e-05	0.4811	4.34605	2.09	2967.58	SERPING1	serpin family G member 1
343263	0.00126	4.83e-05	0.5139	4.06382	2.09	48.7	MYBPHL	myosin binding protein H like
9013	0.000116	2.33e-06	0.4395	4.7225	2.08	196.16	TAF1C	TATA-box binding protein associated factor, RNA polymerase I subunit C
4343	0.00213	9.86e-05	0.5337	3.89409	2.08	2304.5	MOV10	Mov10 RISC complex RNA helicase
112268090	0.00243	0.000118	0.5393	3.8512	2.08	37.86	LOC112268090	uncharacterized LOC112268090
28951	0.0154	0.00152	0.6562	3.17173	2.08	465.22	TRIB2	tribbles pseudokinase 2
107987293	0.00184	8.08e-05	0.5262	3.94211	2.07	16.19	LOC107987293
22797	0.0177	0.00184	0.6635	3.11468	2.07	419.74	TFEC	transcription factor EC
107986649	4.02e-07	1.7e-09	0.3373	6.02449	2.03	151.69	LOC107986649
64789	4.67e-05	7.14e-07	0.409	4.95744	2.03	71.48	EXO5	exonuclease 5
4792	7.16e-05	1.21e-06	0.4187	4.85427	2.03	22661.8	NFKBIA	NFKB inhibitor alpha
105374580	7.6e-05	1.34e-06	0.4191	4.83319	2.03	67.93	PRKCE-AS1	PRKCE antisense RNA 1
100874201	0.000802	2.67e-05	0.4831	4.19959	2.03	18.55	B4GALT4-AS1	B4GALT4 antisense RNA 1
6423	0.00151	6.14e-05	0.5066	4.00725	2.03	30.29	SFRP2	secreted frizzled related protein 2
2887	0.0685	0.013	0.8152	2.48469	2.03	418.43	GRB10	growth factor receptor bound protein 10
91543	0.129	0.0336	0.9577	2.12477	2.03	24637.8	RSAD2	radical S-adenosyl methionine domain containing 2
10912	0.000135	2.82e-06	0.4312	4.68386	2.02	87.88	GADD45G	growth arrest and DNA damage inducible gamma
105373171	7e-10	8.07e-13	0.2802	7.16001	2.01	66.57	LOC105373171	uncharacterized LOC105373171
282616	1.98e-05	2.35e-07	0.3892	5.16904	2.01	44.55	IFNL2	interferon lambda 2
110806280	0.0182	0.00192	0.6491	3.10193	2.01	136.9	CCDC194	coiled-coil domain containing 194
8339	0.0266	0.00329	0.6834	2.93881	2.01	152.35	H2BC8	H2B clustered histone 8
286467	0.0272	0.0034	0.6876	2.92947	2.01	19.11	FIRRE	firre intergenic repeating RNA element
84815	0.0319	0.00422	0.7008	2.86155	2.01	67.26	MGC12916	uncharacterized protein MGC12916
101928284	0.0409	0.00602	0.7335	2.74679	2.01	34.09	PDE9A-AS1	PDE9A antisense RNA 1
718	0.0554	0.00937	0.7725	2.59811	2.01	53.01	C3	complement C3
10964	0.154	0.0437	0.9982	2.01686	2.01	25272.4	IFI44L	interferon induced protein 44 like
4192	4.24e-05	6.22e-07	0.4009	4.9842	2	110.74	MDK	midkine
152926	0.00312	0.000163	0.5293	3.77068	2	502.69	PPM1K	protein phosphatase, Mg2+/Mn2+ dependent 1K
105379695	2.21e-07	7.49e-10	0.3227	6.15543	1.99	278.49	IER3-AS1	IER3 antisense RNA 1
102724960	3.96e-05	5.65e-07	0.3983	5.0028	1.99	40.62	LOC102724960	uncharacterized LOC102724960
111216282	0.000609	1.87e-05	0.464	4.28041	1.99	63.73	LINC02574	long intergenic non-protein coding RNA 2574
342096	0.00316	0.000167	0.5285	3.76382	1.99	32.92	GOLGA6A	golgin A6 family member A
554282	3.68e-07	1.41e-09	0.3264	6.05406	1.98	32.52	FAM72C	family with sequence similarity 72 member C
107985124	0.000858	2.94e-05	0.474	4.17812	1.98	116.8	LINC02785	long intergenic non-protein coding RNA 2785
107984006	0.0158	0.00158	0.6202	3.15974	1.96	22.89	LOC107984006	uncharacterized LOC107984006
431705	0.0163	0.00164	0.623	3.1489	1.96	52.24	ASTL	astacin like metalloendopeptidase
105372272	0.000325	8.42e-06	0.4389	4.45433	1.95	833.83	LIMASI	lncRNA inflammatory and mucous response associated, antisense to ICAM1
11346	0.00185	8.15e-05	0.4946	3.9399	1.95	13.64	SYNPO	synaptopodin
105376505	1.87e-05	2.18e-07	0.3734	5.18339	1.94	1297.41	LOC105376505	uncharacterized LOC105376505
653641	0.00192	8.6e-05	0.4931	3.92711	1.94	48.3	GOLGA6C	golgin A6 family member C
100616163	2.89e-05	3.82e-07	0.3806	5.07795	1.93	78.13	MIR4530	microRNA 4530
84868	0.00734	0.000546	0.5575	3.45693	1.93	15.4	HAVCR2	hepatitis A virus cellular receptor 2
9700	0.000727	2.37e-05	0.4539	4.22639	1.92	25.21	ESPL1	extra spindle pole bodies like 1, separase
51191	0.00924	0.000746	0.5696	3.37219	1.92	9064.65	HERC5	HECT and RLD domain containing E3 ubiquitin protein ligase 5
729533	8.36e-08	2.19e-10	0.3007	6.34709	1.91	79.05	FAM72A	family with sequence similarity 72 member A
84296	1.69e-05	1.89e-07	0.3663	5.21026	1.91	41.44	GINS4	GINS complex subunit 4
102724297	0.0122	0.00111	0.5869	3.26133	1.91	33.72	CCR5AS	CCR5 antisense RNA
102723761	0.0163	0.00163	0.6052	3.14968	1.91	19.84	LINC02773	long intergenic non-protein coding RNA 2773
55889	0.0175	0.00182	0.6132	3.11843	1.91	17.23	GOLGA6B	golgin A6 family member B
55601	0.0223	0.00256	0.6316	3.01664	1.91	9688.46	DDX60	DExD/H-box helicase 60
4550	0.0372	0.00525	0.6845	2.79114	1.91	28.36	RNR2	l-rRNA
8792	0.0796	0.016	0.7913	2.40985	1.91	23.54	TNFRSF11A	TNF receptor superfamily member 11a
129607	0.114	0.0279	0.8666	2.19841	1.91	5342.89	CMPK2	cytidine/uridine monophosphate kinase 2
84680	0.108	0.0256	0.8531	2.23189	1.9	177.29	ACCS	1-aminocyclopropane-1-carboxylate synthase homolog (inactive)
143689	3e-05	4.05e-07	0.3727	5.06655	1.89	98.22	PIWIL4	piwi like RNA-mediated gene silencing 4
79132	0.00477	0.000298	0.5222	3.61695	1.89	1053.34	DHX58	DExH-box helicase 58
100189324	0.0107	0.000916	0.569	3.31508	1.89	49.53	TRI-TAT1-1	tRNA-Ile (anticodon TAT) 1-1
1462	0.0459	0.00713	0.7016	2.69092	1.89	57.66	VCAN	versican
10613	NA	NA	0.5021	3.75599	1.89	548.7	ERLIN1	ER lipid raft associated 1
105371763	0.000291	7.26e-06	0.4199	4.48597	1.88	496	LOC105371763	uncharacterized LOC105371763
6925	0.00644	0.000456	0.5375	3.5051	1.88	59.49	TCF4	transcription factor 4
105377587	3.32e-08	7.65e-11	0.2869	6.50729	1.87	232.31	LOC105377587	uncharacterized LOC105377587
693214	0.000823	2.77e-05	0.4458	4.19183	1.87	16.99	MIR629	microRNA 629
9399	0.00183	7.99e-05	0.4743	3.94459	1.87	97.5	STOML1	stomatin like 1
107985386	0.00715	0.000526	0.5379	3.46734	1.87	36.08	LOC107985386	uncharacterized LOC107985386
1262	0.0205	0.00229	0.6125	3.05041	1.87	16.69	CNGA4	cyclic nucleotide gated channel subunit alpha 4
3434	0.0353	0.00485	0.6652	2.81659	1.87	20784.7	IFIT1	interferon induced protein with tetratricopeptide repeats 1
386597	0.106	0.0249	0.8336	2.24342	1.87	310.46	GRASLND	glycosaminoglycan regulatory associated long non-coding RNA
5364	1.54e-05	1.57e-07	0.3543	5.24453	1.86	49.37	PLXNB1	plexin B1
64092	5.3e-05	8.3e-07	0.3772	4.92826	1.86	2841.66	SAMSN1	SAM domain, SH3 domain and nuclear localization signals 1
25770	9.77e-05	1.83e-06	0.3889	4.77099	1.86	24	C22orf31	chromosome 22 open reading frame 31
653643	0.00819	0.000629	0.5432	3.41877	1.86	22.97	GOLGA6D	golgin A6 family member D
219537	0.0103	0.000881	0.5587	3.3259	1.86	1704.93	SMTNL1	smoothelin like 1
3656	1.74e-05	1.99e-07	0.3549	5.19986	1.85	237.19	IRAK2	interleukin 1 receptor associated kinase 2
100616203	0.00362	0.000203	0.4992	3.71473	1.85	32.97	MIR4734	microRNA 4734
8647	0.0171	0.00176	0.5901	3.12879	1.85	10.66	ABCB11	ATP binding cassette subfamily B member 11
3002	0.0371	0.00522	0.6606	2.79319	1.85	42.25	GZMB	granzyme B
4939	0.189	0.0598	0.9813	1.88219	1.85	10089.5	OAS2	2'-5'-oligoadenylate synthetase 2
54541	7.9e-05	1.41e-06	0.3823	4.82349	1.84	849.06	DDIT4	DNA damage inducible transcript 4
400624	0.000193	4.42e-06	0.4	4.5907	1.84	108.29	LINC01973	long intergenic non-protein coding RNA 1973
57471	0.0119	0.00107	0.5636	3.2712	1.84	343.74	ERMN	ermin
55008	0.0136	0.00129	0.5725	3.21809	1.84	1564.21	HERC6	HECT and RLD domain containing E3 ubiquitin protein ligase family member 6
113218509	0.0226	0.00261	0.6114	3.00976	1.84	10.87	MIR11401	microRNA 11401
2999	0.0857	0.0178	0.7763	2.3691	1.84	76	GZMH	granzyme H
105369438	4.52e-05	6.78e-07	0.3693	4.96756	1.83	56.29	PIWIL4-AS1	PIWIL4 antisense RNA 1
402778	7.52e-05	1.29e-06	0.3779	4.84119	1.83	145.73	IFITM10	interferon induced transmembrane protein 10
5806	0.0139	0.00131	0.5698	3.21303	1.83	32.13	PTX3	pentraxin 3
105377872	0.00184	8.07e-05	0.4624	3.94225	1.82	967.5	LOC105377872
389	0.0105	0.000895	0.5465	3.32153	1.82	108.7	RHOC	ras homolog family member C
107987223	0.0178	0.00185	0.5852	3.11277	1.82	11.58	LOC107987223	uncharacterized LOC107987223
8335	0.104	0.0239	0.8061	2.25813	1.82	14.1	H2AC4	H2A clustered histone 4
79092	2.52e-07	8.88e-10	0.2946	6.12842	1.81	69.5	CARD14	caspase recruitment domain family member 14
5359	0.000431	1.2e-05	0.4144	4.37736	1.81	6363.02	PLSCR1	phospholipid scramblase 1
100422832	0.00125	4.78e-05	0.4443	4.06601	1.81	27.41	MIR3191	microRNA 3191
100130207	0.00263	0.00013	0.4736	3.82634	1.81	14.86	LOC100130207	uncharacterized LOC100130207
728833	1.57e-05	1.62e-07	0.3437	5.23844	1.8	75.83	FAM72D	family with sequence similarity 72 member D
7140	4.15e-05	6.06e-07	0.3599	4.98918	1.8	709.74	TNNT3	troponin T3, fast skeletal type
140691	0.00859	0.000673	0.5307	3.40026	1.8	49.23	TRIM69	tripartite motif containing 69
63946	0.00947	0.000773	0.5354	3.36231	1.8	131.37	DMRTC2	DMRT like family C2
80021	1.83e-05	2.12e-07	0.3452	5.18874	1.79	370.18	TMEM62	transmembrane protein 62
9722	0.00125	4.77e-05	0.439	4.06674	1.79	23.65	NOS1AP	nitric oxide synthase 1 adaptor protein
100507632	0.00808	0.00062	0.5234	3.4229	1.79	12.4	LINC00968	long intergenic non-protein coding RNA 968
122402	0.00895	0.000712	0.529	3.38488	1.79	165.77	TDRD9	tudor domain containing 9
27074	0.0157	0.00155	0.5672	3.16466	1.79	221.04	LAMP3	lysosomal associated membrane protein 3
4938	0.212	0.0711	0.9907	1.80503	1.79	6367.73	OAS1	2'-5'-oligoadenylate synthetase 1
101927966	5.36e-05	8.48e-07	0.361	4.92402	1.78	59.18	LOC101927966	40S ribosomal protein S24-like
54033	0.000524	1.56e-05	0.4088	4.32037	1.77	33.87	RBM11	RNA binding motif protein 11
23601	0.000793	2.64e-05	0.4223	4.20236	1.77	87.66	CLEC5A	C-type lectin domain containing 5A
105370629	0.00186	8.2e-05	0.4487	3.93852	1.77	76.75	LINC02833	long intergenic non-protein coding RNA 2833
27302	0.00342	0.000187	0.4748	3.73589	1.77	29.03	BMP10	bone morphogenetic protein 10
8876	NA	NA	0.4817	3.66509	1.77	1107.07	VNN1	vanin 1
100422899	0.00206	9.53e-05	0.4508	3.90224	1.76	27.73	MIR3190	microRNA 3190
333	0.0159	0.00159	0.558	3.1579	1.76	24.59	APLP1	amyloid beta precursor like protein 1
3665	0.000915	3.22e-05	0.4217	4.15716	1.75	5461.98	IRF7	interferon regulatory factor 7
3567	0.00391	0.000228	0.4742	3.68534	1.75	24.96	IL5	interleukin 5
23165	0.0258	0.00314	0.592	2.95341	1.75	340.91	NUP205	nucleoporin 205
653604	0.00412	0.000245	0.4754	3.66746	1.74	109.05	H3C13	H3 clustered histone 13
151393	NA	NA	0.7161	2.43032	1.74	153.84	RMDN2	regulator of microtubule dynamics 2
6448	3.51e-07	1.3e-09	0.2844	6.06699	1.73	318.03	SGSH	N-sulfoglucosamine sulfohydrolase
51733	7.58e-05	1.31e-06	0.3583	4.83772	1.73	337.02	UPB1	beta-ureidopropionase 1
102465493	0.00166	6.97e-05	0.4355	3.97731	1.73	80.84	MIR6821	microRNA 6821
105371762	0.00387	0.000224	0.4691	3.69027	1.73	48.2	LOC105371762	uncharacterized LOC105371762
101929638	0.00394	0.00023	0.4707	3.68329	1.73	13.6	LOC101929638	uncharacterized LOC101929638
285758	0.00414	0.000246	0.4711	3.66633	1.73	45.93	MROCKI	MARCKS cis regulating lncRNA promoter of cytokines and inflammation
440686	0.0175	0.00182	0.5544	3.11749	1.73	145.07	H3-7	H3.7 histone (putative)
8807	0.225	0.0776	0.9827	1.76473	1.73	3373.45	IL18RAP	interleukin 18 receptor accessory protein
64332	6.94e-07	3.38e-09	0.2914	5.91217	1.72	12409.9	NFKBIZ	NFKB inhibitor zeta
100189370	0.00396	0.000233	0.4678	3.68047	1.72	21.48	TRL-CAA5-1	tRNA-Leu (CAA) 5-1
93978	0.0506	0.00819	0.65	2.64431	1.72	10.05	CLEC6A	C-type lectin domain containing 6A
105370866	0.000232	5.54e-06	0.3763	4.54324	1.71	63.3	LOC105370866	uncharacterized LOC105370866
116028	0.00262	0.000129	0.4472	3.82817	1.71	44.71	RMI2	RecQ mediated genome instability 2
199675	0.008	0.000612	0.4999	3.42635	1.71	338.69	MCEMP1	mast cell expressed membrane protein 1
390067	0.0214	0.0024	0.5645	3.03508	1.71	27.62	OR52H1	olfactory receptor family 52 subfamily H member 1
79674	0.025	0.003	0.5763	2.96746	1.71	33.47	VEPH1	ventricular zone expressed PH domain containing 1
107987171	0.000687	2.19e-05	0.4005	4.24427	1.7	85.31	LOC107987171	uncharacterized LOC107987171
10346	0.00089	3.08e-05	0.4086	4.1673	1.7	13818.7	TRIM22	tripartite motif containing 22
105372656	0.00379	0.000219	0.4597	3.69661	1.7	35.22	LOC105372656	uncharacterized LOC105372656
102723458	0.0255	0.00309	0.573	2.9591	1.7	735.69	LOC102723458	uncharacterized LOC102723458
25780	0.0944	0.0207	0.7328	2.31428	1.7	76.07	RASGRP3	RAS guanyl releasing protein 3
94240	0.156	0.0444	0.8455	2.01006	1.7	12968.9	EPSTI1	epithelial stromal interaction 1
8460	NA	NA	0.856	1.98367	1.7	585.65	TPST1	tyrosylprotein sulfotransferase 1
54877	0.00179	7.76e-05	0.4276	3.95165	1.69	14314.4	ZCCHC2	zinc finger CCHC-type containing 2
54676	2.28e-06	1.36e-08	0.2956	5.67835	1.68	1911.98	GTPBP2	GTP binding protein 2
6520	1.03e-05	9.78e-08	0.315	5.3307	1.68	392.15	SLC3A2	solute carrier family 3 member 2
114905	0.00346	0.00019	0.4499	3.73203	1.68	484.32	C1QTNF7	C1q and TNF related 7
117854	0.00859	0.000673	0.4939	3.40043	1.68	188.06	TRIM6	tripartite motif containing 6
164714	0.0179	0.00188	0.5395	3.10842	1.68	30.09	TTLL8	tubulin tyrosine ligase like 8
105374545	0.027	0.00336	0.5722	2.93314	1.68	32.73	LOC105374545	uncharacterized LOC105374545
57633	0.00129	4.98e-05	0.4112	4.05664	1.67	140.15	LRRN1	leucine rich repeat neuronal 1
102465438	0.0061	0.000419	0.4746	3.52791	1.67	28.11	MIR6732	microRNA 6732
55800	0.0432	0.00652	0.6123	2.72043	1.67	70.76	SCN3B	sodium voltage-gated channel beta subunit 3
105373033	0.124	0.0319	0.778	2.14617	1.67	1287.97	LOC105373033	uncharacterized LOC105373033
4940	0.171	0.0511	0.857	1.95045	1.67	21744.9	OAS3	2'-5'-oligoadenylate synthetase 3
353088	3.02e-05	4.12e-07	0.3271	5.06342	1.66	1069.6	ZNF429	zinc finger protein 429
102723955	0.0092	0.000739	0.4926	3.37469	1.66	48.38	PDE4DIPP7	PDE4DIP pseudogene 7
83888	0.119	0.0297	0.7636	2.17342	1.66	37.27	FGFBP2	fibroblast growth factor binding protein 2
389634	7.31e-05	1.25e-06	0.3408	4.84765	1.65	213.19	LINC00937	long intergenic non-protein coding RNA 937
105371795	0.000264	6.41e-06	0.3665	4.51225	1.65	63.52	LOC105371795	uncharacterized LOC105371795
8495	0.0017	7.23e-05	0.4168	3.96847	1.65	278.68	PPFIBP2	PPFIA binding protein 2
107987294	0.0039	0.000227	0.4463	3.68657	1.65	18.12	LOC107987294
440068	0.00558	0.000371	0.4628	3.56019	1.65	486.03	CARD17P	caspase recruitment domain family member 17, pseudogene
727993	0.0168	0.00172	0.5262	3.13508	1.65	15.18	PDYN-AS1	PDYN antisense RNA 1
650794	1.6e-05	1.7e-07	0.3143	5.22918	1.64	31.3	MIPEPP3	mitochondrial intermediate peptidase pseudogene 3
3013	0.00171	7.35e-05	0.4147	3.9647	1.64	370.7	H2AC7	H2A clustered histone 7
105371475	0.00316	0.000167	0.435	3.7638	1.64	51.89	LOC105371475	uncharacterized LOC105371475
675	1.57e-05	1.63e-07	0.3118	5.23742	1.63	455.53	BRCA2	BRCA2 DNA repair associated
119587	0.00226	0.000108	0.4218	3.87277	1.63	11.65	CPXM2	carboxypeptidase X, M14 family member 2
2635	0.018	0.00189	0.5235	3.10736	1.63	1136.16	GBP3	guanylate binding protein 3
2820	0.000116	2.34e-06	0.3438	4.72202	1.62	748.49	GPD2	glycerol-3-phosphate dehydrogenase 2
107984202	0.000117	2.36e-06	0.343	4.72009	1.62	46.61	LOC107984202	uncharacterized LOC107984202
1132	0.00108	3.97e-05	0.3933	4.10943	1.62	51.05	CHRM4	cholinergic receptor muscarinic 4
140710	0.00509	0.000328	0.4514	3.59235	1.62	47.32	SOGA1	suppressor of glucose, autophagy associated 1
105369312	0.0121	0.00109	0.4947	3.26568	1.62	26.11	LOC105369312
105377766	0.0172	0.00178	0.5195	3.1248	1.62	14.21	LOC105377766
2537	0.0249	0.00299	0.5444	2.96853	1.62	5733.37	IFI6	interferon alpha inducible protein 6
8638	0.0273	0.00341	0.5518	2.92798	1.62	4394.58	OASL	2'-5'-oligoadenylate synthetase like
54739	0.0397	0.00574	0.5851	2.76242	1.62	13127.4	XAF1	XIAP associated factor 1
3976	0.0869	0.0182	0.6857	2.36119	1.62	16.91	LIF	LIF interleukin 6 family cytokine
100189380	0.124	0.0316	0.7557	2.149	1.62	42.73	TRG-GCC2-1	tRNA-Gly (anticodon GCC) 2-1
107985367	1.98e-05	2.35e-07	0.3124	5.16943	1.61	202.11	LOC107985367
149095	0.000625	1.94e-05	0.3766	4.27166	1.61	69.87	DCST1	DC-STAMP domain containing 1
8351	0.00139	5.53e-05	0.3989	4.03206	1.61	667.76	H3C4	H3 clustered histone 4
8702	0.00297	0.000153	0.4253	3.78593	1.61	148.75	B4GALT4	beta-1,4-galactosyltransferase 4
100847090	0.0211	0.00237	0.5313	3.03968	1.61	18.97	MIR5187	microRNA 5187
145226	0.0883	0.0186	0.6842	2.35249	1.61	13.23	RDH12	retinol dehydrogenase 12
101928236	3.71e-09	5.7e-12	0.2323	6.88687	1.6	330.49	LOC101928236	uncharacterized LOC101928236
100996712	7.73e-07	3.81e-09	0.2715	5.89221	1.6	258.83	SRGAP2D	SLIT-ROBO Rho GTPase activating protein 2D (pseudogene)
647135	2.67e-06	1.83e-08	0.2851	5.62711	1.6	1800.15	SRGAP2B	SLIT-ROBO Rho GTPase activating protein 2B
107986976	0.00468	0.000291	0.4422	3.62309	1.6	13.61	LOC107986976	uncharacterized LOC107986976
10276	0.00519	0.000337	0.445	3.58486	1.6	33.28	NET1	neuroepithelial cell transforming 1
400680	0.0349	0.00476	0.5663	2.82284	1.6	360.33	LINC00664	long intergenic non-protein coding RNA 664
414236	0.0845	0.0174	0.6728	2.37718	1.6	20.05	C10orf55	chromosome 10 putative open reading frame 55
257019	0.0579	0.0101	0.6187	2.5739	1.59	517.83	FRMD3	FERM domain containing 3
22903	7.16e-05	1.21e-06	0.3264	4.85388	1.58	22.12	BTBD3	BTB domain containing 3
101927723	0.0001	1.9e-06	0.3311	4.76385	1.58	7980.38	LOC101927723	uncharacterized LOC101927723
9749	0.000709	2.3e-05	0.3743	4.234	1.58	973.53	PHACTR2	phosphatase and actin regulator 2
441072	0.00094	3.33e-05	0.3812	4.14936	1.58	12.13	IL6ST-DT	IL6ST divergent transcript
3017	0.00917	0.000733	0.4687	3.37678	1.58	937.73	H2BC5	H2B clustered histone 5
105377077	0.0138	0.00131	0.492	3.21356	1.58	12.26	LOC105377077
731424	2.63e-06	1.75e-08	0.2786	5.63466	1.57	588.55	MIR3945HG	MIR3945 host gene
3112	0.000291	7.26e-06	0.3507	4.48598	1.57	213.52	HLA-DOB	major histocompatibility complex, class II, DO beta
5371	0.00213	9.84e-05	0.4031	3.89458	1.57	3305.04	PML	PML nuclear body scaffold
64135	0.00571	0.000382	0.4407	3.55244	1.57	5612.19	IFIH1	interferon induced with helicase C domain 1
401409	0.0082	0.000631	0.4599	3.41813	1.57	40.68	RAB19	RAB19, member RAS oncogene family
83872	0.0188	0.00201	0.5075	3.08897	1.57	17.14	HMCN1	hemicentin 1
3290	0.0609	0.0108	0.6153	2.54864	1.57	14.91	HSD11B1	hydroxysteroid 11-beta dehydrogenase 1
107987285	0.103	0.0237	0.6945	2.26277	1.57	13.69	LOC107987285
63908	5.3e-05	8.29e-07	0.3171	4.92846	1.56	370.08	NAPB	NSF attachment protein beta
3663	7.58e-05	1.33e-06	0.322	4.83462	1.56	356.38	IRF5	interferon regulatory factor 5
51207	0.000627	1.95e-05	0.3652	4.27048	1.56	36.72	DUSP13	dual specificity phosphatase 13
84159	0.000629	1.96e-05	0.3643	4.26933	1.56	471.17	ARID5B	AT-rich interaction domain 5B
100419170	0.0229	0.00266	0.5187	3.00475	1.56	39.6	LOC100419170	toll like receptor 2 pseudogene
3437	0.0515	0.0084	0.592	2.63543	1.56	32540.7	IFIT3	interferon induced protein with tetratricopeptide repeats 3
109	0.0575	0.00997	0.6057	2.57679	1.56	69.07	ADCY3	adenylate cyclase 3
4288	0.00616	0.000427	0.44	3.52298	1.55	51.63	MKI67	marker of proliferation Ki-67
84134	0.00634	0.000447	0.4427	3.51073	1.55	501.11	TOMM40L	translocase of outer mitochondrial membrane 40 like
114880	0.00859	0.000674	0.4556	3.40001	1.55	28.83	OSBPL6	oxysterol binding protein like 6
107986185	0.0232	0.00271	0.518	2.99927	1.55	69.81	LOC107986185	uncharacterized LOC107986185
105374179	0.0424	0.00634	0.5688	2.7297	1.55	48.34	LOC105374179	uncharacterized LOC105374179
11227	0.115	0.0284	0.7075	2.19221	1.55	52.23	GALNT5	polypeptide N-acetylgalactosaminyltransferase 5
5208	NA	NA	0.5015	3.09734	1.55	856.34	PFKFB2	6-phosphofructo-2-kinase/fructose-2,6-biphosphatase 2
375449	NA	NA	0.8757	1.76877	1.55	255.9	MAST4	microtubule associated serine/threonine kinase family member 4
5429	8.89e-05	1.61e-06	0.3204	4.79759	1.54	701.73	POLH	DNA polymerase eta
5608	0.001	3.62e-05	0.3724	4.13043	1.54	1156.01	MAP2K6	mitogen-activated protein kinase kinase 6
55803	0.00103	3.72e-05	0.3743	4.12396	1.54	35.75	ADAP2	ArfGAP with dual PH domains 2
1284	0.0114	0.001	0.4677	3.28954	1.54	23.25	COL4A2	collagen type IV alpha 2 chain
2191	0.0718	0.0139	0.6244	2.46075	1.54	45.49	FAP	fibroblast activation protein alpha
10804	0.0806	0.0162	0.6396	2.40407	1.54	41.91	GJB6	gap junction protein beta 6
105374985	2.71e-05	3.52e-07	0.3	5.09331	1.53	236.72	LOC105374985
5209	4.41e-05	6.56e-07	0.3067	4.97404	1.53	7959.33	PFKFB3	6-phosphofructo-2-kinase/fructose-2,6-biphosphatase 3
85407	0.000132	2.73e-06	0.3266	4.68982	1.53	874	NKD1	NKD inhibitor of WNT signaling pathway 1
54939	0.000777	2.56e-05	0.3631	4.20967	1.53	48.7	COMMD4	COMM domain containing 4
107985595	0.00103	3.74e-05	0.371	4.12315	1.53	350.51	LOC107985595	uncharacterized LOC107985595
375287	0.00233	0.000111	0.397	3.86468	1.53	265.23	RBM43	RNA binding motif protein 43
406961	0.00968	0.000794	0.4554	3.35478	1.53	10.29	MIR185	microRNA 185
1844	0.0186	0.00198	0.4939	3.09252	1.53	194.68	DUSP2	dual specificity phosphatase 2
9034	0.0296	0.00381	0.5273	2.89323	1.53	162.97	CCRL2	C-C motif chemokine receptor like 2
4616	0.000919	3.25e-05	0.3649	4.15542	1.52	1885.01	GADD45B	growth arrest and DNA damage inducible beta
9711	0.00198	8.98e-05	0.3872	3.91658	1.52	2400.26	RUBCN	rubicon autophagy regulator
10217	0.0159	0.00159	0.4826	3.15851	1.52	72.88	CTDSPL	CTD small phosphatase like
23607	0.0274	0.00345	0.5182	2.92483	1.52	500.39	CD2AP	CD2 associated protein
165186	0.0801	0.0161	0.6323	2.40658	1.52	34.49	TOGARAM2	TOG array regulator of axonemal microtubules 2
100302740	0.000364	9.78e-06	0.3413	4.42205	1.51	202.73	FAS-AS1	FAS antisense RNA 1
150992	0.000687	2.2e-05	0.3547	4.24367	1.51	53.24	LINC00309	long intergenic non-protein coding RNA 309
64761	0.00457	0.000283	0.4155	3.63025	1.51	3601.66	PARP12	poly(ADP-ribose) polymerase family member 12
57476	0.0116	0.00103	0.4604	3.28171	1.51	1102.15	GRAMD1B	GRAM domain containing 1B
107984251	0.0349	0.00475	0.5358	2.82353	1.51	970.41	LOC107984251	uncharacterized LOC107984251
400682	0.192	0.0609	0.8084	1.87394	1.51	27.31	LOC400682	zinc finger protein 100-like
116369	0.000484	1.42e-05	0.3457	4.34119	1.5	919.59	SLC26A8	solute carrier family 26 member 8
105376311	0.00121	4.6e-05	0.3683	4.07498	1.5	91.48	LOC105376311	uncharacterized LOC105376311
101929709	0.0024	0.000116	0.3878	3.85527	1.5	117.7	RIPK2-DT	RIPK2 divergent transcript
11277	0.00262	0.000129	0.392	3.82843	1.5	221.59	TREX1	three prime repair exonuclease 1
8447	0.0409	0.00602	0.5474	2.74655	1.5	14.7	DOC2B	double C2 domain beta
8501	0.0482	0.00763	0.5606	2.66819	1.5	29.24	SLC43A1	solute carrier family 43 member 1
383	0.0666	0.0124	0.6004	2.50083	1.5	420.46	ARG1	arginase 1
105373172	3.33e-08	7.88e-11	0.2294	6.50285	1.49	135.09	LOC105373172	uncharacterized LOC105373172
643036	1.39e-06	7.54e-09	0.2572	5.77839	1.49	2244.75	SLED1	proteoglycan 3, pro eosinophil major basic protein 2 pseudogene
347902	0.00684	0.000496	0.4285	3.48309	1.49	30.17	AMIGO2	adhesion molecule with Ig like domain 2
399715	1.08e-10	8.86e-14	0.1981	7.45683	1.48	1289.53	LINC02649	long intergenic non-protein coding RNA 2649
84628	8.89e-05	1.61e-06	0.3078	4.79699	1.48	4584.71	NTNG2	netrin G2
3557	0.000159	3.47e-06	0.3192	4.64077	1.48	5067.04	IL1RN	interleukin 1 receptor antagonist
2526	0.000612	1.88e-05	0.3463	4.2784	1.48	256.74	FUT4	fucosyltransferase 4
23070	0.00094	3.34e-05	0.3569	4.14921	1.48	1545.72	CMTR1	cap methyltransferase 1
64711	0.0209	0.00234	0.4866	3.04315	1.48	17.4	HS3ST6	heparan sulfate-glucosamine 3-sulfotransferase 6
283849	0.0566	0.00971	0.5735	2.58612	1.48	78	EXOC3L1	exocyst complex component 3 like 1
100506753	0.097	0.0216	0.646	2.29694	1.48	28.52	MAILR	macrophage interferon regulatory lncRNA
100287902	0.000113	2.23e-06	0.3106	4.73163	1.47	63.15	LGALS8-AS1	LGALS8 antisense RNA 1
101929002	0.00375	0.000215	0.3965	3.70061	1.47	89.03	LINC02287	long intergenic non-protein coding RNA 2287
144486	0.0049	0.000311	0.409	3.60631	1.47	14.94	CEP83-DT	CEP83 divergent transcript
51251	0.0101	0.000853	0.4403	3.33491	1.47	2603.07	NT5C3A	5'-nucleotidase, cytosolic IIIA
105373582	0.0143	0.00137	0.4578	3.20039	1.47	422.67	LOC105373582	uncharacterized LOC105373582
8346	0.0193	0.00209	0.4762	3.07755	1.47	46.67	H2BC10	H2B clustered histone 10
339874	0.0227	0.00264	0.4899	3.00732	1.47	64.63	NUDT16-DT	NUDT16 divergent transcript
105370880	0.0274	0.00344	0.5039	2.92541	1.47	11.71	LINC02205	long intergenic non-protein coding RNA 2205
105369377	0.0515	0.00841	0.5573	2.63499	1.47	16.46	LOC105369377	uncharacterized LOC105369377
10797	6.33e-07	2.88e-09	0.2455	5.93838	1.46	199.2	MTHFD2	methylenetetrahydrofolate dehydrogenase (NADP+ dependent) 2, methenyltetrahydrofolate cyclohydrolase
4794	0.00621	0.000433	0.4157	3.51925	1.46	757.45	NFKBIE	NFKB inhibitor epsilon
105373133	0.0181	0.00191	0.4696	3.10389	1.46	48.28	LOC105373133	uncharacterized LOC105373133
1030	0.0411	0.00606	0.5304	2.7445	1.46	17.12	CDKN2B	cyclin dependent kinase inhibitor 2B
55509	0.1	0.0228	0.6396	2.277	1.46	15.43	BATF3	basic leucine zipper ATF-like transcription factor 3
161394	NA	NA	0.5827	2.4974	1.46	21.78	SAMD15	sterile alpha motif domain containing 15
11172	0.00218	0.000102	0.374	3.88519	1.45	27.49	INSL6	insulin like 6
85363	0.00524	0.000342	0.4051	3.58125	1.45	1445.97	TRIM5	tripartite motif containing 5
374877	0.00851	0.000664	0.4248	3.40416	1.45	17.16	TEX45	testis expressed 45
102466192	0.0153	0.00151	0.4581	3.17366	1.45	37.61	MIR6750	microRNA 6750
54734	0.0196	0.00213	0.4712	3.07109	1.45	12.67	RAB39A	RAB39A, member RAS oncogene family
107986161	0.0351	0.00482	0.5132	2.8188	1.45	57.62	LOC107986161
24138	0.0468	0.00733	0.5393	2.68157	1.45	4961.94	IFIT5	interferon induced protein with tetratricopeptide repeats 5
1839	6.82e-05	1.13e-06	0.2965	4.86797	1.44	81.83	HBEGF	heparin binding EGF like growth factor
85441	0.000535	1.6e-05	0.3342	4.31433	1.44	8448.77	HELZ2	helicase with zinc finger 2
26270	0.00438	0.00027	0.395	3.64295	1.44	376.28	FBXO6	F-box protein 6
114908	0.00601	0.000412	0.4068	3.53252	1.44	12354.7	TMEM123	transmembrane protein 123
8349	0.0325	0.00433	0.5064	2.85279	1.44	7043.2	H2BC21	H2B clustered histone 21
644186	0.0508	0.00822	0.5459	2.64274	1.44	14.18	SYCE3	synaptonemal complex central element protein 3
64108	0.294	0.117	0.9165	1.56929	1.44	561.24	RTP4	receptor transporter protein 4
100113407	4.53e-19	5.8e-23	0.1452	9.86669	1.43	1430.95	TMEM170B	transmembrane protein 170B
55647	0.000318	8.2e-06	0.3216	4.45998	1.43	310.38	RAB20	RAB20, member RAS oncogene family
55337	0.000687	2.2e-05	0.3358	4.24329	1.43	1368.56	SHFL	shiftless antiviral inhibitor of ribosomal frameshifting
26253	0.00469	0.000292	0.3953	3.62196	1.43	4682.05	CLEC4E	C-type lectin domain family 4 member E
101928466	0.0149	0.00146	0.4491	3.18177	1.43	17.83	LOC101928466	uncharacterized LOC101928466
9465	0.0198	0.00216	0.4648	3.06776	1.43	54.56	AKAP7	A-kinase anchoring protein 7
4599	0.107	0.0254	0.6403	2.23572	1.43	19852	MX1	MX dynamin like GTPase 1
6604	0.000213	4.98e-06	0.3107	4.56582	1.42	425.76	SMARCD3	SWI/SNF related, matrix associated, actin dependent regulator of chromatin, subfamily d, member 3
91351	0.00154	6.35e-05	0.3548	3.99935	1.42	30264.2	DDX60L	DExD/H-box 60 like
336	0.00346	0.00019	0.3808	3.73198	1.42	243.1	APOA2	apolipoprotein A2
57600	0.00941	0.000763	0.4215	3.36581	1.42	99.45	FNIP2	folliculin interacting protein 2
10721	0.0101	0.00085	0.4243	3.33588	1.42	13.96	POLQ	DNA polymerase theta
891	0.0127	0.00118	0.439	3.24441	1.42	11.98	CCNB1	cyclin B1
684	0.0196	0.00213	0.4615	3.07169	1.42	931.94	BST2	bone marrow stromal cell antigen 2
81030	0.0203	0.00223	0.4645	3.05792	1.42	3591.73	ZBP1	Z-DNA binding protein 1
101409253	NA	NA	0.7456	1.90308	1.42	106.71	LINC00676	long intergenic non-protein coding RNA 676
83854	0.00148	5.99e-05	0.351	4.01328	1.41	226.92	ANGPTL6	angiopoietin like 6
653820	0.00659	0.000472	0.4042	3.49639	1.41	14.18	FAM72B	family with sequence similarity 72 member B
58500	0.0174	0.00181	0.4534	3.11963	1.41	198.49	ZNF250	zinc finger protein 250
4923	0.0203	0.00222	0.461	3.05859	1.41	30.69	NTSR1	neurotensin receptor 1
143425	0.0435	0.00659	0.5195	2.71699	1.41	19.38	SYT9	synaptotagmin 9
92291	0.112	0.0269	0.6359	2.21276	1.41	31.36	CAPN13	calpain 13
8337	0.0142	0.00136	0.4362	3.20236	1.4	3266.31	H2AC18	H2A clustered histone 18
56670	0.0292	0.00373	0.4838	2.89977	1.4	35.17	SUCNR1	succinate receptor 1
645811	0.0578	0.01	0.5437	2.57432	1.4	15.98	CCDC154	coiled-coil domain containing 154
107984778	0.158	0.0452	0.6997	2.0025	1.4	44.77	LOC107984778	uncharacterized LOC107984778
105375035	0.00194	8.71e-05	0.3536	3.92407	1.39	153.34	LOC105375035	uncharacterized LOC105375035
9050	0.00461	0.000286	0.3821	3.62731	1.39	1491.91	PSTPIP2	proline-serine-threonine phosphatase interacting protein 2
693209	0.0167	0.00171	0.4431	3.13713	1.39	15.69	MIR624	microRNA 624
444	0.048	0.00758	0.5222	2.6704	1.39	3980.27	ASPH	aspartate beta-hydroxylase
653319	0.085	0.0176	0.5864	2.3739	1.39	55.33	MATCAP1	microtubule associated tyrosine carboxypeptidase 1
727	0.00171	7.36e-05	0.3483	3.96442	1.38	91.87	C5	complement C5
108783645	0.0148	0.00144	0.4341	3.18689	1.38	66	HFE-AS1	HFE antisense RNA 1
105376829	0.000213	4.99e-06	0.2997	4.56519	1.37	161.44	LOC105376829	uncharacterized LOC105376829
105376504	0.000984	3.53e-05	0.3323	4.13631	1.37	542.02	LOC105376504
107986186	0.00731	0.000542	0.3968	3.45899	1.37	20.79	LOC107986186	uncharacterized LOC107986186
723790	0.0158	0.00157	0.4331	3.16211	1.37	2597.92	H2AC19	H2A clustered histone 19
9970	0.0327	0.00437	0.48	2.85025	1.37	223.68	NR1I3	nuclear receptor subfamily 1 group I member 3
5588	1.4e-17	3.57e-21	0.1438	9.44439	1.36	646.84	PRKCQ	protein kinase C theta
105376952	4.87e-07	2.15e-09	0.2269	5.98596	1.36	124.66	LOC105376952	replaced by ID 10533
55824	0.000102	1.94e-06	0.2857	4.75971	1.36	4192.69	PAG1	phosphoprotein membrane anchor with glycosphingolipid microdomains 1
84310	0.000264	6.4e-06	0.3021	4.51286	1.36	88.46	C7orf50	chromosome 7 open reading frame 50
285830	0.000383	1.04e-05	0.3076	4.40925	1.36	634.36	HLA-F-AS1	HLA-F antisense RNA 1
105371268	0.00303	0.000158	0.3608	3.77884	1.36	46.87	LOC105371268	uncharacterized LOC105371268
84214	0.00668	0.000481	0.3909	3.49116	1.36	19.21	LOC84214	Putative uncharacterized protein FLJ92257
54625	0.0131	0.00123	0.42	3.23238	1.36	26915.5	PARP14	poly(ADP-ribose) polymerase family member 14
8343	0.0235	0.00275	0.4539	2.9942	1.36	226.69	H2BC7	H2B clustered histone 7
114879	0.105	0.0243	0.6026	2.25205	1.36	134.42	OSBPL5	oxysterol binding protein like 5
130589	0.143	0.0392	0.6606	2.06192	1.36	536.67	GALM	galactose mutarotase
107080638	1.65e-05	1.81e-07	0.2595	5.21829	1.35	546.85	TBC1D7-LOC100130357	TBC1D7-LOC100130357 readthrough
400221	2.47e-05	3.11e-07	0.2644	5.11643	1.35	28.15	LINC03033	long intergenic non-protein coding RNA 3033
101928578	4.11e-05	5.94e-07	0.2694	4.9931	1.35	61.74	RAP2C-AS1	RAP2C antisense RNA 1
284129	0.00151	6.11e-05	0.3372	4.00859	1.35	90.4	SLC26A11	solute carrier family 26 member 11
54497	0.00171	7.29e-05	0.3397	3.96647	1.35	1594.49	HEATR5B	HEAT repeat containing 5B
27348	0.00272	0.000136	0.353	3.81541	1.35	1471.33	TOR1B	torsin family 1 member B
8970	0.0234	0.00273	0.4522	2.99633	1.35	38.44	H2BC11	H2B clustered histone 11
100287814	0.0288	0.00368	0.4642	2.90453	1.35	12.68	LINC00582	long intergenic non-protein coding RNA 582
115362	0.0823	0.0168	0.5666	2.39159	1.35	25409	GBP5	guanylate binding protein 5
85320	NA	NA	0.6396	2.11344	1.35	49.4	ABCC11	ATP binding cassette subfamily C member 11
399716	2.18e-07	7.25e-10	0.2169	6.16047	1.34	1324.42	LINC02656	long intergenic non-protein coding RNA 2656
107984200	2.9e-05	3.85e-07	0.264	5.07632	1.34	40.39	LOC107984200	uncharacterized LOC107984200
285908	0.00881	0.000697	0.3962	3.39076	1.34	289.39	LINC00174	long intergenic non-protein coding RNA 174
3430	0.0258	0.00313	0.4532	2.95436	1.34	1167.36	IFI35	interferon induced protein 35
8348	0.0447	0.00688	0.4964	2.70249	1.34	49	H2BC17	H2B clustered histone 17
8357	0.051	0.00827	0.5057	2.64088	1.34	31.14	H3C10	H3 clustered histone 10
78995	0.0594	0.0104	0.5221	2.56109	1.34	27.79	HROB	homologous recombination factor with OB-fold
9966	0.0983	0.0221	0.5869	2.28818	1.34	51.56	TNFSF15	TNF superfamily member 15
255231	0.151	0.0423	0.6607	2.03025	1.34	106.9	MCOLN2	mucolipin TRP cation channel 2
442421	0.191	0.0605	0.7148	1.87721	1.34	17.47	PTGER4P2-CDK2AP2P2	PTGER4P2-CDK2AP2P2 readthrough, transcribed pseudogene
84930	1.88e-07	5.9e-10	0.214	6.1931	1.33	672.27	MASTL	microtubule associated serine/threonine kinase like
400617	8.85e-06	8.05e-08	0.2469	5.36603	1.33	336.5	KCNJ2-AS1	KCNJ2 antisense RNA 1
140706	0.000204	4.7e-06	0.2909	4.57787	1.33	27.97	CCM2L	CCM2 like scaffold protein
112267855	0.000358	9.55e-06	0.2997	4.42715	1.33	125.34	LOC112267855	uncharacterized LOC112267855
137964	0.000396	1.09e-05	0.3032	4.39914	1.33	399.37	GPAT4	glycerol-3-phosphate acyltransferase 4
107986067	0.00474	0.000296	0.3681	3.61847	1.33	52.22	LOC107986067
100126321	0.00688	0.0005	0.3809	3.48075	1.33	48.93	MIR922	microRNA 922
7130	0.00878	0.000694	0.3928	3.39193	1.33	1281.98	TNFAIP6	TNF alpha induced protein 6
282973	0.0115	0.00102	0.4044	3.2848	1.33	16.46	JAKMIP3	Janus kinase and microtubule interacting protein 3
57168	0.0412	0.00609	0.4851	2.74299	1.33	82.6	ASPHD2	aspartate beta-hydroxylase domain containing 2
51700	0.0871	0.0183	0.5645	2.35934	1.33	34.34	CYB5R2	cytochrome b5 reductase 2
115361	0.0892	0.0189	0.5675	2.34696	1.33	3846.53	GBP4	guanylate binding protein 4
127623	0.0945	0.0207	0.5746	2.31314	1.33	12.84	OR2B11	olfactory receptor family 2 subfamily B member 11
8330	0.0996	0.0225	0.5846	2.28136	1.33	53.64	H2AC15	H2A clustered histone 15
102465249	NA	NA	0.633	2.09666	1.33	22.92	MIR6502	microRNA 6502
54718	0.00947	0.000773	0.3932	3.36228	1.32	98.64	BTN2A3P	butyrophilin subfamily 2 member A3, pseudogene
952	0.0259	0.00317	0.4468	2.95097	1.32	141.18	CD38	CD38 molecule
154467	0.0323	0.00431	0.4613	2.85471	1.32	56.89	CCDC167	coiled-coil domain containing 167
7703	0.038	0.0054	0.4759	2.7824	1.32	19.58	PCGF2	polycomb group ring finger 2
100506571	0.0502	0.00811	0.4977	2.6476	1.32	12.1	LINC02809	long intergenic non-protein coding RNA 2809
400793	0.0573	0.0099	0.5117	2.57921	1.32	13.54	C1orf226	chromosome 1 open reading frame 226
100652730	0.0593	0.0104	0.5145	2.56221	1.32	19.17	LINC00659	long intergenic non-protein coding RNA 659
7113	0.23	0.08	0.7527	1.75053	1.32	21.36	TMPRSS2	transmembrane serine protease 2
91404	0.000793	2.64e-05	0.3127	4.20243	1.31	777.63	SESTD1	SEC14 and spectrin domain containing 1
102465879	0.00123	4.67e-05	0.3208	4.07152	1.31	79.85	MIR8085	microRNA 8085
100873165	0.0019	8.48e-05	0.334	3.93037	1.31	122.07	SRGAP2-AS1	SRGAP2 antisense RNA 1
100128262	0.0166	0.00168	0.4167	3.1415	1.31	234.88	TNK2-AS1	TNK2 antisense RNA 1
107987237	0.035	0.0048	0.463	2.82049	1.31	62.78	LOC107987237
51299	0.111	0.0268	0.5916	2.2145	1.31	20.92	NRN1	neuritin 1
105370178	0.321	0.135	0.8777	1.49579	1.31	377.08	LOC105370178	uncharacterized LOC105370178
10475	0.00052	1.54e-05	0.3008	4.32329	1.3	9719.98	TRIM38	tripartite motif containing 38
118932	0.0142	0.00136	0.4048	3.20205	1.3	200.84	ANKRD22	ankyrin repeat domain 22
403150	0.0158	0.00157	0.411	3.16101	1.3	62.04	FOSL2-AS1	FOSL2 antisense RNA 1
128854	0.018	0.0019	0.4191	3.10575	1.3	62.59	TSPY26P	testis specific protein Y-linked 26, pseudogene
10403	0.0189	0.00202	0.4196	3.08663	1.3	156.55	NDC80	NDC80 kinetochore complex component
5008	0.0202	0.00221	0.4249	3.05984	1.3	1541.44	OSM	oncostatin M
114787	0.0281	0.00355	0.4443	2.9153	1.3	12.13	GPRIN1	G protein regulated inducer of neurite outgrowth 1
105371219	0.042	0.00625	0.474	2.73428	1.3	16.31	LOC105371219
29103	0.0517	0.00846	0.4932	2.63329	1.3	81.64	DNAJC15	DnaJ heat shock protein family (Hsp40) member C15
105370658	0.109	0.0261	0.5857	2.2241	1.3	19.11	LOC105370658	uncharacterized LOC105370658
51557	0.141	0.0383	0.6259	2.07184	1.3	40.32	LGSN	lengsin, lens protein with glutamine synthetase domain
163732	4.27e-05	6.29e-07	0.2587	4.98211	1.29	82.43	CITED4	Cbp/p300 interacting transactivator with Glu/Asp rich carboxy-terminal domain 4
8334	0.000107	2.05e-06	0.2719	4.74828	1.29	2385.94	H2AC6	H2A clustered histone 6
9246	0.0122	0.00111	0.397	3.26049	1.29	3842.34	UBE2L6	ubiquitin conjugating enzyme E2 L6
107984345	0.0172	0.00178	0.4123	3.12486	1.29	66.63	SMIM38	small integral membrane protein 38
9447	0.0232	0.00271	0.4303	2.99869	1.29	1107.83	AIM2	absent in melanoma 2
105374370	0.0246	0.00293	0.432	2.9749	1.29	14.46	LOC105374370	uncharacterized LOC105374370
8344	0.0405	0.00594	0.4672	2.75105	1.29	49.4	H2BC6	H2B clustered histone 6
79098	0.0471	0.00739	0.4812	2.67875	1.29	12.02	C1orf116	chromosome 1 open reading frame 116
3433	0.0763	0.0151	0.5313	2.43053	1.29	42666.3	IFIT2	interferon induced protein with tetratricopeptide repeats 2
148932	5.07e-06	3.99e-08	0.2325	5.49131	1.28	501.68	MOB3C	MOB kinase activator 3C
10208	1.3e-05	1.28e-07	0.2418	5.28192	1.28	732.49	USPL1	ubiquitin specific peptidase like 1
10385	0.000477	1.37e-05	0.2934	4.34795	1.28	724.39	BTN2A2	butyrophilin subfamily 2 member A2
1267	0.00132	5.12e-05	0.3157	4.05024	1.28	568.65	CNP	2',3'-cyclic nucleotide 3' phosphodiesterase
23367	0.00137	5.41e-05	0.3161	4.03738	1.28	1053.79	LARP1	La ribonucleoprotein 1, translational regulator
51367	0.00154	6.36e-05	0.3204	3.99914	1.28	212.5	POP5	POP5 homolog, ribonuclease P/MRP subunit
7779	0.00172	7.41e-05	0.3223	3.96274	1.28	623.23	SLC30A1	solute carrier family 30 member 1
843	0.00214	9.95e-05	0.3293	3.89183	1.28	757.13	CASP10	caspase 10
221079	0.0042	0.000251	0.3506	3.66114	1.28	1380.8	ARL5B	ADP ribosylation factor like GTPase 5B
2146	0.00534	0.000352	0.3593	3.57397	1.28	85.37	EZH2	enhancer of zeste 2 polycomb repressive complex 2 subunit
105375034	0.00637	0.000451	0.3639	3.50855	1.28	99.45	LOC105375034	uncharacterized LOC105375034
112483	0.00717	0.000528	0.3679	3.466	1.28	69.43	SAT2	spermidine/spermine N1-acetyltransferase family member 2
114548	0.025	0.003	0.43	2.96757	1.28	1357.85	NLRP3	NLR family pyrin domain containing 3
3005	0.0364	0.0051	0.4561	2.80096	1.28	128.18	H1-0	H1.0 linker histone
824	0.0443	0.00678	0.4729	2.70753	1.28	404.99	CAPN2	calpain 2
100506258	0.0492	0.00784	0.4799	2.65901	1.28	52.6	SYT9-AS1	SYT9 antisense RNA 1
81567	0.0943	0.0206	0.5519	2.31599	1.28	57.93	TXNDC5	thioredoxin domain containing 5
102465532	0.128	0.0332	0.6015	2.12927	1.28	22.41	MIR6883	microRNA 6883
653464	2.58e-05	3.33e-07	0.2495	5.10399	1.27	1032.68	SRGAP2C	SLIT-ROBO Rho GTPase activating protein 2C
3964	0.000216	5.08e-06	0.2795	4.56159	1.27	1663.12	LGALS8	galectin 8
54512	0.000364	9.77e-06	0.2874	4.42221	1.27	111.59	EXOSC4	exosome component 4
100508120	0.00091	3.19e-05	0.3064	4.15933	1.27	67.77	GMDS-DT	GMDS divergent transcript
105369609	0.00347	0.000192	0.3406	3.72965	1.27	49.94	PARP11-AS1	PARP11 antisense RNA 1
4683	0.00399	0.000234	0.3445	3.67865	1.27	4495.95	NBN	nibrin
10791	0.00615	0.000425	0.3616	3.52377	1.27	73.34	VAMP5	vesicle associated membrane protein 5
8347	0.00808	0.000619	0.3701	3.42336	1.27	2472.81	H2BC4	H2B clustered histone 4
105372652	0.0243	0.00288	0.4258	2.9802	1.27	39.1	LOC105372652	uncharacterized LOC105372652
22974	0.0259	0.00316	0.4308	2.95167	1.27	16.55	TPX2	TPX2 microtubule nucleation factor
9308	0.106	0.0247	0.5636	2.24624	1.27	619.98	CD83	CD83 molecule
100049587	0.162	0.0473	0.6391	1.98318	1.27	2568.78	SIGLEC14	sialic acid binding Ig like lectin 14
2034	0.000332	8.73e-06	0.2844	4.44653	1.26	158.07	EPAS1	endothelial PAS domain protein 1
114793	0.00359	0.000201	0.3398	3.71783	1.26	190.71	FMNL2	formin like 2
221078	0.00611	0.00042	0.3573	3.52719	1.26	268.85	NSUN6	NOP2/Sun RNA methyltransferase 6
105370117	0.00618	0.00043	0.3584	3.52125	1.26	40.84	LOC105370117	uncharacterized LOC105370117
221002	0.0115	0.00103	0.385	3.28266	1.26	131.52	RASGEF1A	RasGEF domain family member 1A
10410	0.0171	0.00176	0.4018	3.12866	1.26	22496.2	IFITM3	interferon induced transmembrane protein 3
26471	0.0192	0.00207	0.4098	3.08035	1.26	54.43	NUPR1	nuclear protein 1, transcriptional regulator
101929319	0.0253	0.00306	0.4268	2.96176	1.26	118.77	LOC101929319	uncharacterized LOC101929319
107985553	0.0276	0.00347	0.4319	2.92226	1.26	37.57	LOC107985553
51561	0.0349	0.00476	0.446	2.82253	1.26	117.72	IL23A	interleukin 23 subunit alpha
105379219	0.0715	0.0138	0.5115	2.46291	1.26	36.46	FAM85B	family with sequence similarity 85 member B
5187	0.115	0.0283	0.5724	2.19294	1.26	1927.64	PER1	period circadian regulator 1
925	0.168	0.05	0.6444	1.95972	1.26	217.61	CD8A	CD8a molecule
105373105	0.212	0.0708	0.6965	1.80679	1.26	17.52	LINC02968	long intergenic non-protein coding RNA 2968
63916	1.63e-05	1.77e-07	0.2394	5.2215	1.25	961.42	ELMO2	engulfment and cell motility 2
84248	0.00545	0.000359	0.3496	3.56834	1.25	625.87	FYTTD1	forty-two-three domain containing 1
221421	0.00572	0.000383	0.3518	3.55138	1.25	112.24	RSPH9	radial spoke head component 9
9168	0.00672	0.000485	0.3581	3.48907	1.25	2322.22	TMSB10	thymosin beta 10
102466727	0.0258	0.00314	0.4228	2.95329	1.25	82.26	MIR6749	microRNA 6749
101927400	0.0515	0.00841	0.4737	2.63497	1.25	24.28	LINC02966	long intergenic non-protein coding RNA 2966
8331	0.139	0.0375	0.6005	2.08001	1.25	14.13	H2AC14	H2A clustered histone 14
81563	0.226	0.0781	0.7109	1.76183	1.25	28.88	C1orf21	chromosome 1 open reading frame 21
23380	0.000501	1.47e-05	0.286	4.3325	1.24	1745.24	SRGAP2	SLIT-ROBO Rho GTPase activating protein 2
100507670	0.000603	1.84e-05	0.2899	4.28331	1.24	90.8	ZNF687-AS1	ZNF687 antisense RNA 1
56913	0.00171	7.35e-05	0.3118	3.9646	1.24	2534.2	C1GALT1	core 1 synthase, glycoprotein-N-acetylgalactosamine 3-beta-galactosyltransferase 1
1258	0.00493	0.000313	0.3434	3.60391	1.24	38.75	CNGB1	cyclic nucleotide gated channel subunit beta 1
8743	0.00739	0.000552	0.3601	3.45418	1.24	8992.63	TNFSF10	TNF superfamily member 10
359948	0.0101	0.00085	0.3729	3.33588	1.24	1094.05	IRF2BP2	interferon regulatory factor 2 binding protein 2
80821	0.0217	0.00245	0.409	3.02892	1.24	675.02	DDHD1	DDHD domain containing 1
103625684	0.0253	0.00306	0.4185	2.96193	1.24	14.98	RNU6-2	RNA, U6 small nuclear 2
109729184	0.0354	0.00489	0.4393	2.81451	1.24	234.36	SLC12A5-AS1	SLC12A5 and MMP9 antisense RNA 1
286046	0.0473	0.00745	0.4632	2.67624	1.24	73.5	XKR6	XK related 6
105379308	0.0491	0.00782	0.4646	2.65983	1.24	143.25	LOC105379308
445815	0.249	0.0903	0.7295	1.69405	1.24	88.72	PALM2AKAP2	PALM2 and AKAP2 fusion
162517	0.314	0.129	0.8191	1.51656	1.24	291.77	FBXO39	F-box protein 39
105377319	NA	NA	0.6442	1.91983	1.24	100.74	LOC105377319	uncharacterized LOC105377319
7057	NA	NA	1.052	1.17532	1.24	98.8	THBS1	thrombospondin 1
9587	0.00384	0.000222	0.3319	3.6923	1.23	321.07	MAD2L1BP	MAD2L1 binding protein
100130357	0.00493	0.000314	0.341	3.60317	1.23	1151.87	LOC100130357	uncharacterized LOC100130357
9021	0.00613	0.000423	0.3478	3.52508	1.23	4523.83	SOCS3	suppressor of cytokine signaling 3
164668	0.00706	0.000517	0.3556	3.47193	1.23	17.67	APOBEC3H	apolipoprotein B mRNA editing enzyme catalytic subunit 3H
3306	0.0203	0.00224	0.4039	3.05621	1.23	26.27	HSPA2	heat shock protein family A (Hsp70) member 2
144811	0.0295	0.00377	0.425	2.89638	1.23	37.29	LACC1	laccase domain containing 1
170394	0.035	0.00479	0.4347	2.8206	1.23	70.2	PWWP2B	PWWP domain containing 2B
100130298	0.0399	0.00577	0.4444	2.76034	1.23	10.94	LOC100130298	hCG1816373-like
8644	0.0501	0.00807	0.4655	2.64915	1.23	11.98	AKR1C3	aldo-keto reductase family 1 member C3
163351	0.1	0.0228	0.5381	2.27656	1.23	199.99	GBP6	guanylate binding protein family member 6
57568	0.00151	6.12e-05	0.3039	4.00795	1.22	3003.48	SIPA1L2	signal induced proliferation associated 1 like 2
105374216	0.00199	9.07e-05	0.3126	3.91423	1.22	78.04	LOC105374216	uncharacterized LOC105374216
9582	0.00288	0.000147	0.3212	3.7953	1.22	751.76	APOBEC3B	apolipoprotein B mRNA editing enzyme catalytic subunit 3B
348094	0.0103	0.000876	0.367	3.32766	1.22	403.34	ANKDD1A	ankyrin repeat and death domain containing 1A
54443	0.0149	0.00145	0.3841	3.18469	1.22	48.7	ANLN	anillin, actin binding protein
105373925	0.0214	0.00241	0.4026	3.03402	1.22	126.87	LOC105373925	uncharacterized LOC105373925
728066	0.0319	0.00421	0.427	2.86187	1.22	395.28	FAM133DP	family with sequence similarity 133, member A pseudogene
5819	0.0906	0.0193	0.5221	2.33895	1.22	153.91	NECTIN2	nectin cell adhesion molecule 2
284948	0.0953	0.021	0.5277	2.30777	1.22	32.92	SH2D6	SH2 domain containing 6
7378	0.0999	0.0226	0.5374	2.27964	1.22	424.04	UPP1	uridine phosphorylase 1
79989	0.109	0.026	0.5493	2.22661	1.22	221.1	TTC26	tetratricopeptide repeat domain 26
25966	0.191	0.0604	0.6509	1.87769	1.22	25.98	C2CD2	C2 calcium dependent domain containing 2
8632	1.27e-06	6.74e-09	0.2088	5.79738	1.21	2011.9	DNAH17	dynein axonemal heavy chain 17
26873	4.57e-05	6.88e-07	0.2436	4.9648	1.21	403.94	OPLAH	5-oxoprolinase, ATP-hydrolysing
128338	0.000207	4.79e-06	0.2638	4.57398	1.21	278.67	DRAM2	DNA damage regulated autophagy modulator 2
107985047	0.00117	4.36e-05	0.296	4.08734	1.21	96.21	LOC107985047
19	0.0017	7.22e-05	0.3046	3.96904	1.21	11272.9	ABCA1	ATP binding cassette subfamily A member 1
22874	0.00348	0.000193	0.3253	3.72848	1.21	22.76	PLEKHA6	pleckstrin homology domain containing A6
107985850	0.00458	0.000284	0.3323	3.62946	1.21	79.41	LOC107985850
9830	0.00503	0.000322	0.3356	3.59667	1.21	1176.19	TRIM14	tripartite motif containing 14
50486	0.0163	0.00165	0.3853	3.14713	1.21	12398.7	G0S2	G0/G1 switch 2
55106	0.0214	0.00241	0.3994	3.03412	1.21	409.77	SLFN12	schlafen family member 12
257358	0.0221	0.00252	0.399	3.02048	1.21	56.66	LINC01366	long intergenic non-protein coding RNA 1366
105379507	0.0482	0.00762	0.455	2.66864	1.21	12.38	LOC105379507	uncharacterized LOC105379507
1847	0.0495	0.00791	0.4567	2.65581	1.21	140.1	DUSP5	dual specificity phosphatase 5
1026	0.0725	0.0141	0.4937	2.45596	1.21	16.63	CDKN1A	cyclin dependent kinase inhibitor 1A
203197	0.0781	0.0156	0.4984	2.4184	1.21	590.83	TMEM268	transmembrane protein 268
96610	0.0959	0.0213	0.5268	2.30341	1.21	33.05	BMS1P20	BMS1 pseudogene 20
100750225	0.115	0.0285	0.5538	2.191	1.21	10.79	PCAT1	prostate cancer associated transcript 1
873	0.134	0.0355	0.5763	2.10311	1.21	15.54	CBR1	carbonyl reductase 1
6506	0.164	0.0482	0.6116	1.97561	1.21	41.54	SLC1A2	solute carrier family 1 member 2
102724965	1.69e-05	1.87e-07	0.2304	5.21209	1.2	147.32	LOC102724965	uncharacterized LOC102724965
64215	0.00171	7.29e-05	0.3034	3.9666	1.2	280.96	DNAJC1	DnaJ heat shock protein family (Hsp40) member C1
353514	0.00306	0.00016	0.3169	3.7757	1.2	1918.8	LILRA5	leukocyte immunoglobulin like receptor A5
105375534	0.00912	0.000728	0.3548	3.37896	1.2	14.51	LOC105375534	uncharacterized LOC105375534
100129924	0.0108	0.00094	0.3621	3.30787	1.2	18.72	TMEM269	transmembrane protein 269
102723604	0.0113	0.000992	0.3635	3.29272	1.2	218.71	LOC102723604	uncharacterized LOC102723604
554203	0.0122	0.00111	0.3685	3.26192	1.2	267.37	JPX	JPX transcript, XIST activator
105376037	0.0437	0.00664	0.4417	2.71443	1.2	28.36	LOC105376037	uncharacterized LOC105376037
2648	0.0468	0.00732	0.4472	2.68201	1.2	237.54	KAT2A	lysine acetyltransferase 2A
101928696	0.0776	0.0155	0.4935	2.42149	1.2	39.15	RABGAP1L-AS1	RABGAP1L antisense RNA 1
3371	0.0932	0.0202	0.5174	2.32307	1.2	21.99	TNC	tenascin C
107984669	0.104	0.0241	0.5318	2.25563	1.2	232.84	LOC107984669
60370	0.13	0.0341	0.5651	2.11939	1.2	12.62	AVPI1	arginine vasopressin induced 1
105370676	0.00323	0.000173	0.3181	3.75564	1.19	22.32	LINC02320	long intergenic non-protein coding RNA 2320
84126	0.00431	0.000262	0.3269	3.64993	1.19	393.87	ATRIP	ATR interacting protein
126068	0.00588	0.000398	0.335	3.54131	1.19	142.17	ZNF441	zinc finger protein 441
57674	0.0179	0.00188	0.3835	3.10798	1.19	72472.2	RNF213	ring finger protein 213
105376875	0.0266	0.00329	0.405	2.93958	1.19	752.93	LOC105376875	replaced by ID 9150
440689	0.0425	0.00637	0.4379	2.72786	1.19	2886.05	H2BC18	H2B clustered histone 18
92745	0.0575	0.00994	0.4614	2.57791	1.19	18.3	SLC38A5	solute carrier family 38 member 5
7033	0.0614	0.011	0.4683	2.54365	1.19	17.57	TFF3	trefoil factor 3
23654	0.202	0.0658	0.6453	1.84009	1.19	10.36	PLXNB2	plexin B2
57172	0.24	0.0854	0.6918	1.71998	1.19	16.96	CAMK1G	calcium/calmodulin dependent protein kinase IG
23026	NA	NA	0.8207	1.44888	1.19	41.47	MYO16	myosin XVI
641367	1.6e-05	1.72e-07	0.2266	5.22774	1.18	91.23	CCNYL6	cyclin Y like 6 (pseudogene)
124925	1.66e-05	1.83e-07	0.2258	5.21624	1.18	284.28	SEZ6	seizure related 6 homolog
101928674	2.92e-05	3.93e-07	0.233	5.07228	1.18	65.42	SOCS3-DT	SOCS3 divergent transcript
4205	0.000267	6.53e-06	0.2619	4.5086	1.18	2505.37	MEF2A	myocyte enhancer factor 2A
154664	0.000275	6.76e-06	0.2611	4.50115	1.18	406.19	ABCA13	ATP binding cassette subfamily A member 13
23569	0.00075	2.46e-05	0.2801	4.21842	1.18	1936.16	PADI4	peptidyl arginine deiminase 4
27185	0.00148	5.94e-05	0.2932	4.01529	1.18	1206.31	DISC1	DISC1 scaffold protein
944	0.00183	8.02e-05	0.3005	3.94373	1.18	751.61	TNFSF8	TNF superfamily member 8
64127	0.00188	8.32e-05	0.3011	3.93486	1.18	4926.13	NOD2	nucleotide binding oligomerization domain containing 2
79651	0.00202	9.24e-05	0.302	3.90966	1.18	2776.76	RHBDF2	rhomboid 5 homolog 2
105372321	0.0225	0.00259	0.3927	3.01236	1.18	49.17	LOC105372321	uncharacterized LOC105372321
100507412	0.0245	0.00292	0.3964	2.97623	1.18	32.41	LOC100507412	uncharacterized LOC100507412
330	0.0271	0.00338	0.4033	2.93119	1.18	647.1	BIRC3	baculoviral IAP repeat containing 3
112268272	0.0326	0.00436	0.4141	2.85096	1.18	200.63	LOC112268272	uncharacterized LOC112268272
100294362	0.037	0.00521	0.421	2.79391	1.18	2579.01	RNF213-AS1	RNF213 antisense RNA 1
105372657	0.0679	0.0128	0.4747	2.48936	1.18	23.52	LOC105372657	uncharacterized LOC105372657
8366	0.125	0.0321	0.5511	2.14359	1.18	83	H4C2	H4 clustered histone 2
100132249	0.162	0.0472	0.5932	1.98431	1.18	46.27	LOC100132249	uncharacterized LOC100132249
221178	8.3e-07	4.25e-09	0.1985	5.87405	1.17	3528.79	SPATA13	spermatogenesis associated 13
107987097	8.94e-07	4.64e-09	0.1994	5.85963	1.17	103.77	LOC107987097	uncharacterized LOC107987097
123720	0.000312	8.01e-06	0.2623	4.4649	1.17	600.45	WHAMM	WASP homolog associated with actin, golgi membranes and microtubules
105377621	0.0011	4.08e-05	0.285	4.10286	1.17	73.78	LOC105377621	uncharacterized LOC105377621
55454	0.00312	0.000164	0.3094	3.76959	1.17	2714.23	CSGALNACT2	chondroitin sulfate N-acetylgalactosaminyltransferase 2
101927131	0.00667	0.000478	0.335	3.49278	1.17	795.79	LOC101927131	uncharacterized LOC101927131
100750246	0.00798	0.000609	0.3409	3.42763	1.17	737.81	HIF1A-AS1	HIF1A antisense RNA 1
100874032	0.0101	0.000849	0.3504	3.33623	1.17	17.75	PRRT3-AS1	PRRT3 antisense RNA 1
80149	0.0117	0.00105	0.3564	3.27734	1.17	1177.17	ZC3H12A	zinc finger CCCH-type containing 12A
646174	0.0153	0.00151	0.3675	3.17257	1.17	15.26	C16orf90	chromosome 16 open reading frame 90
4317	0.0304	0.00395	0.4069	2.88251	1.17	56.19	MMP8	matrix metallopeptidase 8
259266	0.0458	0.00711	0.4337	2.69156	1.17	16.7	ASPM	assembly factor for spindle microtubules
121275	0.0512	0.00832	0.444	2.63893	1.17	16.97	OR10AD1	olfactory receptor family 10 subfamily AD member 1
57699	0.12	0.0302	0.5385	2.16727	1.17	24.72	CPNE5	copine 5
79025	0.164	0.048	0.594	1.97695	1.17	154.47	FNDC11	fibronectin type III domain containing 11
387694	0.000877	3.02e-05	0.2785	4.17217	1.16	36.47	SH2D4B	SH2 domain containing 4B
56829	0.0022	0.000104	0.2993	3.88215	1.16	9817.67	ZC3HAV1	zinc finger CCCH-type containing, antiviral 1
107984128	0.00242	0.000117	0.3023	3.85254	1.16	730.35	LOC107984128	uncharacterized LOC107984128
100616493	0.00269	0.000133	0.3025	3.82062	1.16	38.76	MIR4441	microRNA 4441
23597	0.003	0.000155	0.308	3.78252	1.16	1985.95	ACOT9	acyl-CoA thioesterase 9
111822955	0.00423	0.000256	0.3182	3.65586	1.16	375.61	ATRIP-TREX1	ATRIP-TREX1 readthrough
659	0.00445	0.000274	0.3195	3.63861	1.16	503.52	BMPR2	bone morphogenetic protein receptor type 2
54858	0.0149	0.00146	0.3641	3.18179	1.16	474.21	PGPEP1	pyroglutamyl-peptidase I
3148	0.0188	0.00201	0.3749	3.08931	1.16	1937.35	HMGB2	high mobility group box 2
80830	0.0485	0.0077	0.4339	2.66512	1.16	10590.7	APOL6	apolipoprotein L6
100008589	0.0515	0.00841	0.4398	2.63522	1.16	2640.33	RNA28SN5	RNA, 28S ribosomal N5
23466	0.0727	0.0142	0.4743	2.45314	1.16	1758.12	CBX6	chromobox 6
339559	0.175	0.0532	0.5979	1.93308	1.16	17.68	ZFP69	ZFP69 zinc finger protein
387700	0.194	0.0617	0.6233	1.86826	1.16	28.44	SLC16A12	solute carrier family 16 member 12
105374848	0.278	0.106	0.7176	1.61438	1.16	28.7	LOC105374848	uncharacterized LOC105374848
11213	NA	NA	0.52	2.23937	1.16	2491	IRAK3	interleukin 1 receptor associated kinase 3
79714	7.58e-05	1.33e-06	0.2374	4.83524	1.15	84.58	CCDC51	coiled-coil domain containing 51
105377155	0.00636	0.000449	0.3266	3.50961	1.15	206.38	LOC105377155	uncharacterized LOC105377155
81543	0.0156	0.00155	0.3631	3.16561	1.15	17.16	LRRC3	leucine rich repeat containing 3
11000	0.0387	0.00555	0.413	2.77321	1.15	308.63	SLC27A3	solute carrier family 27 member 3
8013	0.0416	0.00618	0.4193	2.73804	1.15	160.1	NR4A3	nuclear receptor subfamily 4 group A member 3
5610	0.0563	0.00962	0.4452	2.58924	1.15	12300.5	EIF2AK2	eukaryotic translation initiation factor 2 alpha kinase 2
107985153	0.0705	0.0135	0.4656	2.4703	1.15	12.7	LOC107985153	replaced by ID 105372093
3580	0.0963	0.0213	0.4989	2.30181	1.15	30.01	CXCR2P1	C-X-C motif chemokine receptor 2 pseudogene 1
3009	0.113	0.0277	0.5239	2.20219	1.15	41.76	H1-5	H1.5 linker histone, cluster member
203062	0.119	0.0299	0.5303	2.17192	1.15	86.67	TSNARE1	t-SNARE domain containing 1
105374266	0.138	0.0371	0.5516	2.08521	1.15	15.53	LINC01991	long intergenic non-protein coding RNA 1991
374739	0.154	0.0436	0.5686	2.01792	1.15	13.1	TEPP	testis, prostate and placenta expressed
3135	0.577	0.357	1.2468	0.921791	1.15	118.61	HLA-G	major histocompatibility complex, class I, G
107985366	2.65e-06	1.8e-08	0.202	5.63017	1.14	127.55	LOC107985366
6993	9.46e-06	8.84e-08	0.2138	5.34904	1.14	805.87	DYNLT1	dynein light chain Tctex-type 1
100303453	0.000264	6.37e-06	0.2531	4.51386	1.14	1012.97	TSNAX-DISC1	TSNAX-DISC1 readthrough (NMD candidate)
3311	0.00129	4.99e-05	0.2815	4.05605	1.14	1043.27	HSPA7	heat shock protein family A (Hsp70) member 7 (pseudogene)
200315	0.00276	0.000139	0.2984	3.81036	1.14	5053.84	APOBEC3A	apolipoprotein B mRNA editing enzyme catalytic subunit 3A
163227	0.00347	0.000191	0.3052	3.73086	1.14	320.89	ZNF100	zinc finger protein 100
54464	0.00437	0.000268	0.312	3.64428	1.14	8977.97	XRN1	5'-3' exoribonuclease 1
9732	0.0102	0.000866	0.343	3.33087	1.14	4099.77	DOCK4	dedicator of cytokinesis 4
100616397	0.0165	0.00167	0.3632	3.14286	1.14	15.01	MIR4440	microRNA 4440
439933	0.0327	0.00438	0.3994	2.84949	1.14	22.09	LOC439933	uncharacterized LOC439933
646951	0.0343	0.00465	0.4015	2.83018	1.14	29.26	MINDY4B	MINDY family member 4B
2866	0.0353	0.00487	0.4046	2.81577	1.14	20.42	GPR42	G protein-coupled receptor 42
105371374	0.0374	0.0053	0.4084	2.7883	1.14	27.74	ATP2C2-AS1	ATP2C2 antisense RNA 1
101927692	0.045	0.00693	0.4213	2.69998	1.14	21.34	LOC101927692	uncharacterized LOC101927692
23397	0.0459	0.00713	0.4227	2.69092	1.14	12.26	NCAPH	non-SMC condensin I complex subunit H
6773	0.0473	0.00743	0.4243	2.67701	1.14	6182.32	STAT2	signal transducer and activator of transcription 2
253635	0.092	0.0197	0.4891	2.33134	1.14	772.82	GPATCH11	G-patch domain containing 11
7288	0.116	0.0288	0.5198	2.18618	1.14	399.24	TULP2	TUB like protein 2
107985236	0.303	0.122	0.7399	1.54447	1.14	17.51	LOC107985236	uncharacterized LOC107985236
131870	NA	NA	0.6043	1.89248	1.14	1063.67	NUDT16	nudix hydrolase 16
64343	7.04e-05	1.18e-06	0.2321	4.85949	1.13	477.76	AZI2	5-azacytidine induced 2
54981	0.000717	2.34e-05	0.2676	4.22995	1.13	482.81	NMRK1	nicotinamide riboside kinase 1
100128361	0.00272	0.000136	0.2959	3.81572	1.13	20.62	LOC100128361	uncharacterized LOC100128361
165082	0.00284	0.000145	0.2969	3.80013	1.13	38.93	ADGRF3	adhesion G protein-coupled receptor F3
27184	0.0036	0.000202	0.3035	3.71647	1.13	174.91	DISC2	disrupted in schizophrenia 2
692111	0.00394	0.00023	0.3062	3.68314	1.13	66.99	SNORD71	small nucleolar RNA, C/D box 71
51131	0.00798	0.000608	0.3303	3.42812	1.13	800.91	PHF11	PHD finger protein 11
115123	0.0109	0.000957	0.343	3.30293	1.13	196.3	MARCHF3	membrane associated ring-CH-type finger 3
9914	0.0143	0.00137	0.3545	3.20089	1.13	62.66	ATP2C2	ATPase secretory pathway Ca2+ transporting 2
22795	0.018	0.00189	0.3648	3.10627	1.13	27.6	NID2	nidogen 2
23505	0.0192	0.00208	0.3673	3.07919	1.13	2189.95	TMEM131	transmembrane protein 131
881	0.0225	0.00259	0.3757	3.01314	1.13	123.21	CCIN	calicin
105374465	0.073	0.0142	0.4619	2.45101	1.13	38.4	LOC105374465	uncharacterized LOC105374465
133491	0.103	0.0238	0.4982	2.25992	1.13	14.06	C5orf47	chromosome 5 open reading frame 47
79172	0.106	0.0249	0.5023	2.24303	1.13	28.39	CENPO	centromere protein O
105370635	0.142	0.0386	0.5453	2.06811	1.13	21.12	LOC105370635	uncharacterized LOC105370635
253832	0.000311	7.96e-06	0.2509	4.46626	1.12	841.95	ZDHHC20	zinc finger DHHC-type palmitoyltransferase 20
107984276	0.000612	1.88e-05	0.2618	4.27919	1.12	144.08	LOC107984276
64412	0.00355	0.000198	0.2997	3.72194	1.12	951.06	GZF1	GDNF inducible zinc finger protein 1
10673	0.0079	0.0006	0.3273	3.43169	1.12	5074.73	TNFSF13B	TNF superfamily member 13b
118980	0.021	0.00236	0.3677	3.04124	1.12	30.93	SFXN2	sideroflexin 2
105376093	0.0225	0.0026	0.3713	3.01173	1.12	17.99	LOC105376093	uncharacterized LOC105376093
283298	0.0621	0.0112	0.4428	2.53689	1.12	37.47	OLFML1	olfactomedin like 1
339751	0.112	0.0269	0.5071	2.21258	1.12	49.72	MAP3K20-AS1	MAP3K20 antisense RNA 1
105373431	0.149	0.0418	0.5502	2.03596	1.12	26.49	LOC105373431	uncharacterized LOC105373431
3662	0.157	0.0448	0.5561	2.00608	1.12	54.8	IRF4	interferon regulatory factor 4
105375059	0.174	0.0527	0.5782	1.93773	1.12	652.01	LOC105375059	uncharacterized LOC105375059
9953	0.26	0.0961	0.6715	1.66396	1.12	96.29	HS3ST3B1	heparan sulfate-glucosamine 3-sulfotransferase 3B1
56985	0.000396	1.09e-05	0.2531	4.39915	1.11	83.24	ADPRM	ADP-ribose/CDP-alcohol diphosphatase, manganese dependent
105376176	0.00273	0.000137	0.2915	3.81354	1.11	63.99	LOC105376176	uncharacterized LOC105376176
80342	0.00611	0.000421	0.3155	3.52643	1.11	2186.59	TRAF3IP3	TRAF3 interacting protein 3
107985087	0.00779	0.000589	0.3227	3.43671	1.11	29.42	LOC107985087	uncharacterized LOC107985087
10643	0.00982	0.000809	0.3313	3.34977	1.11	61.17	IGF2BP3	insulin like growth factor 2 mRNA binding protein 3
51278	0.0118	0.00106	0.3388	3.27406	1.11	1193.34	IER5	immediate early response 5
8767	0.0171	0.00176	0.3538	3.12842	1.11	923.91	RIPK2	receptor interacting serine/threonine kinase 2
101927027	0.0181	0.00191	0.359	3.10415	1.11	71.37	CHROMR	cholesterol induced regulator of metabolism RNA
119774	0.0187	0.00199	0.3584	3.09098	1.11	229.47	OR52K2	olfactory receptor family 52 subfamily K member 2
728431	0.0217	0.00246	0.3655	3.02763	1.11	21.46	ZC3H12A-DT	ZC3H12A divergent transcript
55603	0.0226	0.00261	0.3682	3.01021	1.11	1236.6	TENT5A	terminal nucleotidyltransferase 5A
105376196	0.0556	0.00943	0.4286	2.59598	1.11	166.38	LOC105376196	uncharacterized LOC105376196
3012	0.158	0.0456	0.5576	1.99934	1.11	112.3	H2AC8	H2A clustered histone 8
113746	0.17	0.0509	0.5695	1.95245	1.11	56.72	ODF3	outer dense fiber of sperm tails 3
105378842	0.192	0.0611	0.5903	1.87249	1.11	11.85	LOC105378842	uncharacterized LOC105378842
101928092	NA	NA	0.4963	2.22811	1.11	42.02	LOC101928092	uncharacterized LOC101928092
2180	1.4e-05	1.38e-07	0.2087	5.26751	1.1	53505.4	ACSL1	acyl-CoA synthetase long chain family member 1
4001	0.000431	1.2e-05	0.2507	4.37702	1.1	3979.27	LMNB1	lamin B1
147339	0.000463	1.32e-05	0.2514	4.35716	1.1	2073.72	C18orf25	chromosome 18 open reading frame 25
55133	0.000672	2.13e-05	0.2589	4.2508	1.1	1130.46	SRBD1	S1 RNA binding domain 1
102465537	0.0019	8.46e-05	0.2788	3.93111	1.1	434.62	MIR6891	microRNA 6891
105372211	0.0232	0.00272	0.3664	2.99828	1.1	38.12	LOC105372211	uncharacterized LOC105372211
773	0.0292	0.00373	0.379	2.90005	1.1	563.98	CACNA1A	calcium voltage-gated channel subunit alpha1 A
57669	0.0305	0.00398	0.3824	2.88011	1.1	488.34	EPB41L5	erythrocyte membrane protein band 4.1 like 5
415116	0.0387	0.00554	0.396	2.77394	1.1	3347.78	PIM3	Pim-3 proto-oncogene, serine/threonine kinase
105374836	0.046	0.00716	0.408	2.68931	1.1	124.65	LOC105374836	uncharacterized LOC105374836
100847030	0.0497	0.00797	0.4149	2.65317	1.1	15.82	MIR548AT	microRNA 548at
5802	0.0547	0.00921	0.4213	2.60427	1.1	64.49	PTPRS	protein tyrosine phosphatase receptor type S
51514	0.0576	0.00999	0.4251	2.57621	1.1	13.68	DTL	denticleless E3 ubiquitin protein ligase homolog
105370816	0.0705	0.0135	0.4462	2.47042	1.1	14.13	LOC105370816	uncharacterized LOC105370816
105371982	0.133	0.0352	0.5238	2.1059	1.1	12.08	LOC105371982	uncharacterized LOC105371982
105369734	0.274	0.104	0.6757	1.62573	1.1	34.17	LINC02471	long intergenic non-protein coding RNA 2471
57835	0.00124	4.74e-05	0.268	4.06821	1.09	204.64	SLC4A5	solute carrier family 4 member 5
83693	0.00158	6.57e-05	0.2719	3.99125	1.09	213.17	HSDL1	hydroxysteroid dehydrogenase like 1
100506157	0.00197	8.93e-05	0.2785	3.91794	1.09	63.33	SRP54-AS1	SRP54 antisense RNA 1
105370449	0.00595	0.000405	0.3085	3.53677	1.09	101.3	LOC105370449	uncharacterized LOC105370449
15	0.0135	0.00127	0.338	3.2225	1.09	311.27	AANAT	aralkylamine N-acetyltransferase
11080	0.0163	0.00164	0.3452	3.14866	1.09	66.34	DNAJB4	DnaJ heat shock protein family (Hsp40) member B4
84875	0.034	0.0046	0.3835	2.83372	1.09	1728.6	PARP10	poly(ADP-ribose) polymerase family member 10
9962	0.0343	0.00465	0.3847	2.83062	1.09	1186.15	SLC23A2	solute carrier family 23 member 2
1073	0.0529	0.00876	0.4151	2.62112	1.09	43.19	CFL2	cofilin 2
105376216	0.0625	0.0113	0.4298	2.53289	1.09	40.49	LOC105376216	uncharacterized LOC105376216
107983979	0.0857	0.0178	0.4605	2.36954	1.09	108.37	LOC107983979
112267988	0.105	0.0245	0.4868	2.24865	1.09	17.33	LOC112267988	uncharacterized LOC112267988
56894	0.113	0.0273	0.492	2.20787	1.09	213.98	AGPAT3	1-acylglycerol-3-phosphate O-acyltransferase 3
7226	0.123	0.0314	0.5075	2.15257	1.09	114.12	TRPM2	transient receptor potential cation channel subfamily M member 2
65244	0.138	0.0368	0.5215	2.08837	1.09	15.12	SPATS2	spermatogenesis associated serine rich 2
2633	0.154	0.0437	0.5396	2.01671	1.09	8511.91	GBP1	guanylate binding protein 1
222389	0.179	0.0548	0.5656	1.92071	1.09	239.68	BEND7	BEN domain containing 7
105375060	0.2	0.0651	0.5883	1.84488	1.09	224.43	LOC105375060	replaced by ID 105375059
11037	6.35e-05	1.04e-06	0.2214	4.88452	1.08	64.94	STON1	stonin 1
8519	8.48e-05	1.53e-06	0.2245	4.80782	1.08	21701.1	IFITM1	interferon induced transmembrane protein 1
84766	0.0014	5.57e-05	0.2676	4.03025	1.08	513.48	CRACR2A	calcium release activated channel regulator 2A
107987044	0.00153	6.29e-05	0.2709	4.00154	1.08	108.53	LOC107987044
8365	0.00316	0.000168	0.2869	3.76298	1.08	124.77	H4C8	H4 clustered histone 8
201475	0.00337	0.000183	0.2873	3.74205	1.08	261.03	RAB12	RAB12, member RAS oncogene family
6641	0.00366	0.000207	0.2912	3.71006	1.08	383.42	SNTB1	syntrophin beta 1
136895	0.00376	0.000216	0.2915	3.69972	1.08	64.48	C7orf31	chromosome 7 open reading frame 31
105373098	0.0168	0.00172	0.3445	3.13543	1.08	1232.04	KLHDC7B-DT	KLHDC7B divergent transcript
1118	0.0204	0.00226	0.354	3.05372	1.08	43.31	CHIT1	chitinase 1
107986950	0.0332	0.00447	0.379	2.843	1.08	62.62	LOC107986950	uncharacterized LOC107986950
822	0.052	0.00851	0.4095	2.63128	1.08	233.76	CAPG	capping actin protein, gelsolin like
135	0.0733	0.0143	0.44	2.44877	1.08	560.87	ADORA2A	adenosine A2a receptor
107984474	0.118	0.0296	0.4985	2.17577	1.08	119.6	LRRK2-DT	LRRK2 divergent transcript
643236	0.122	0.0311	0.503	2.15599	1.08	11.77	TMEM72	transmembrane protein 72
969	0.229	0.0794	0.6146	1.75423	1.08	224.69	CD69	CD69 molecule
105371789	4.67e-05	7.11e-07	0.215	4.95833	1.07	110.87	LOC105371789	uncharacterized LOC105371789
1432	9.69e-05	1.81e-06	0.2252	4.77405	1.07	9514.92	MAPK14	mitogen-activated protein kinase 14
100289495	0.00316	0.000168	0.2836	3.76296	1.07	106.84	LOC100289495	uncharacterized LOC100289495
221692	0.00532	0.00035	0.2985	3.57519	1.07	1810.6	PHACTR1	phosphatase and actin regulator 1
105371082	0.0117	0.00105	0.3253	3.27774	1.07	964.09	LOC105371082	uncharacterized LOC105371082
60489	0.0136	0.00129	0.3314	3.21824	1.07	565.03	APOBEC3G	apolipoprotein B mRNA editing enzyme catalytic subunit 3G
105375020	0.0139	0.00132	0.3322	3.21124	1.07	107.56	LOC105375020	uncharacterized LOC105375020
105370355	0.026	0.00319	0.3643	2.94842	1.07	153.19	LOC105370355	uncharacterized LOC105370355
51559	0.0271	0.00339	0.3652	2.93033	1.07	88.97	NT5DC3	5'-nucleotidase domain containing 3
8736	0.0301	0.0039	0.3709	2.88592	1.07	111.23	MYOM1	myomesin 1
93349	0.0309	0.00403	0.3706	2.87619	1.07	825.8	SP140L	SP140 nuclear body protein like
950	0.0442	0.00677	0.3958	2.70816	1.07	300.88	SCARB2	scavenger receptor class B member 2
3008	0.0621	0.0112	0.4199	2.53655	1.07	902.95	H1-4	H1.4 linker histone, cluster member
23586	0.0692	0.0131	0.4315	2.48012	1.07	10168.4	RIGI	RNA sensor RIG-I
10501	0.0727	0.0141	0.4367	2.45355	1.07	64.76	SEMA6B	semaphorin 6B
646023	0.0812	0.0164	0.4466	2.3998	1.07	803.26	ADORA2A-AS1	ADORA2A antisense RNA 1
109623469	0.0891	0.0189	0.4558	2.34751	1.07	11.82	SNORD175	small nucleolar RNA, C/D box 175
105377068	0.148	0.0413	0.5264	2.04098	1.07	15.49	LINC02009	long intergenic non-protein coding RNA 2009
105375753	0.151	0.0426	0.528	2.02726	1.07	14.74	LOC105375753	uncharacterized LOC105375753
4818	0.283	0.11	0.6666	1.59852	1.07	174.48	NKG7	natural killer cell granule protein 7
3248	0.4	0.192	0.8196	1.30587	1.07	45.83	HPGD	15-hydroxyprostaglandin dehydrogenase
23564	7.32e-06	6.19e-08	0.1956	5.41332	1.06	808.63	DDAH2	dimethylarginine dimethylaminohydrolase 2
9921	0.000669	2.12e-05	0.2485	4.25229	1.06	5926.07	RNF10	ring finger protein 10
9489	0.00217	0.000101	0.2731	3.88744	1.06	5215.26	PGS1	phosphatidylglycerophosphate synthase 1
23645	0.00322	0.000172	0.2818	3.75633	1.06	14940.3	PPP1R15A	protein phosphatase 1 regulatory subunit 15A
10906	0.0068	0.000491	0.304	3.48547	1.06	2782.13	TRAFD1	TRAF-type zinc finger domain containing 1
23424	0.0145	0.0014	0.3306	3.19517	1.06	1621.4	TDRD7	tudor domain containing 7
107985193	0.0219	0.00249	0.3502	3.02422	1.06	588.25	LOC107985193	uncharacterized LOC107985193
51667	0.0229	0.00267	0.3516	3.00377	1.06	3419.29	NUB1	negative regulator of ubiquitin like proteins 1
84962	0.023	0.00268	0.352	3.00205	1.06	20.68	AJUBA	ajuba LIM protein
100616270	0.0255	0.00309	0.3597	2.95893	1.06	19.04	MIR4651	microRNA 4651
7482	0.0264	0.00326	0.3594	2.94224	1.06	37.91	WNT2B	Wnt family member 2B
54809	0.0288	0.00366	0.3658	2.90597	1.06	14005.3	SAMD9	sterile alpha motif domain containing 9
84807	0.0364	0.0051	0.3794	2.80058	1.06	3246.01	NFKBID	NFKB inhibitor delta
8153	0.0487	0.00774	0.3964	2.66338	1.06	14.38	RND2	Rho family GTPase 2
2865	0.0532	0.00885	0.405	2.61792	1.06	85.52	FFAR3	free fatty acid receptor 3
57146	0.0617	0.011	0.4174	2.54187	1.06	43.79	LDAF1	lipid droplet assembly factor 1
4318	0.066	0.0122	0.4221	2.50624	1.06	1572.16	MMP9	matrix metallopeptidase 9
147719	0.0716	0.0138	0.4291	2.46175	1.06	396.29	LYPD4	LY6/PLAUR domain containing 4
257000	0.0856	0.0178	0.4475	2.36998	1.06	20.28	TINCR	TINCR ubiquitin domain containing
100500883	0.0884	0.0187	0.4526	2.35199	1.06	10.13	MIR550B1	microRNA 550b-1
693133	0.0884	0.0187	0.4526	2.35199	1.06	10.13	MIR550A1	microRNA 550a-1
284106	0.0953	0.021	0.4595	2.30745	1.06	42.9	CISD3	CDGSH iron sulfur domain 3
146227	0.178	0.0545	0.551	1.92284	1.06	401.02	BEAN1	brain expressed associated with NEDD4 1
1503	0.228	0.0787	0.602	1.75831	1.06	32.77	CTPS1	CTP synthase 1
3902	0.281	0.108	0.6596	1.60693	1.06	24.31	LAG3	lymphocyte activating 3
101927627	NA	NA	0.8702	1.21699	1.06	543.45	LOC101927627	uncharacterized LOC101927627
105377449	0.00182	7.92e-05	0.2655	3.94692	1.05	104.43	LOC105377449
101927272	0.00197	8.89e-05	0.2668	3.91913	1.05	166.35	LOC101927272	uncharacterized LOC101927272
131540	0.00493	0.000314	0.2925	3.60314	1.05	50.09	ZDHHC19	zinc finger DHHC-type palmitoyltransferase 19
54531	0.00937	0.000759	0.3115	3.36733	1.05	49.11	MIER2	MIER family member 2
203328	0.0111	0.00097	0.3185	3.29914	1.05	83.52	SUSD3	sushi domain containing 3
89853	0.0222	0.00253	0.3469	3.01921	1.05	71.73	MVB12B	multivesicular body subunit 12B
84166	0.0288	0.00366	0.363	2.90583	1.05	5862.68	NLRC5	NLR family CARD domain containing 5
102724591	0.0296	0.0038	0.3632	2.89402	1.05	107.66	LOC102724591	uncharacterized LOC102724591
55510	0.0496	0.00795	0.397	2.65415	1.05	32.38	DDX43	DEAD-box helicase 43
347734	0.05	0.00804	0.395	2.65044	1.05	294.47	SLC35B2	solute carrier family 35 member B2
8345	0.0972	0.0217	0.4585	2.29605	1.05	25.43	H2BC9	H2B clustered histone 9
84203	0.104	0.024	0.4672	2.25709	1.05	33.61	TXNDC2	thioredoxin domain containing 2
728769	0.124	0.0319	0.4886	2.1462	1.05	36.89	SCAMP1-AS1	SCAMP1 antisense RNA 1
116071	0.174	0.0526	0.5404	1.93797	1.05	507.12	BATF2	basic leucine zipper ATF-like transcription factor 2
3625	0.253	0.0923	0.6262	1.68325	1.05	32.24	INHBB	inhibin subunit beta B
55020	0.000162	3.66e-06	0.2242	4.63008	1.04	242.23	TTC38	tetratricopeptide repeat domain 38
105371716	0.000549	1.65e-05	0.2419	4.30823	1.04	86.37	LOC105371716	uncharacterized LOC105371716
105377033	0.000622	1.92e-05	0.2441	4.27371	1.04	55.93	LOC105377033	uncharacterized LOC105377033
1509	0.000747	2.44e-05	0.2468	4.21987	1.04	3055.89	CTSD	cathepsin D
105376146	0.00163	6.85e-05	0.2609	3.98148	1.04	40.55	LOC105376146	synapsin-1
104355295	0.00196	8.85e-05	0.2658	3.92001	1.04	74.45	SGMS1-AS1	SGMS1 antisense RNA 1
105373170	0.00319	0.00017	0.2763	3.76018	1.04	373.77	LOC105373170	uncharacterized LOC105373170
285148	0.0229	0.00267	0.347	3.00375	1.04	1188.15	IAH1	isoamyl acetate hydrolyzing esterase 1 (putative)
2992	0.03	0.00388	0.3589	2.88788	1.04	483.56	GYG1	glycogenin 1
100124537	0.0945	0.0207	0.4505	2.31294	1.04	11.64	SNORA70B	small nucleolar RNA, H/ACA box 70B
101930164	0.126	0.0325	0.4882	2.13882	1.04	327.02	LINC02555	long intergenic non-protein coding RNA 2555
85235	0.133	0.035	0.4943	2.1084	1.04	22.63	H2AC12	H2A clustered histone 12
100526836	0.14	0.0377	0.5002	2.07849	1.04	64.52	BLOC1S5-TXNDC5	BLOC1S5-TXNDC5 readthrough (NMD candidate)
912	0.171	0.0513	0.5314	1.94928	1.04	76.15	CD1D	CD1d molecule
112268058	7.27e-05	1.24e-06	0.2114	4.84949	1.03	99.65	LOC112268058
3717	0.000155	3.35e-06	0.2211	4.64823	1.03	3574.92	JAK2	Janus kinase 2
693197	0.00033	8.58e-06	0.2318	4.45009	1.03	1508.04	MIR612	microRNA 612
92906	0.00337	0.000183	0.2762	3.74207	1.03	984.46	HNRNPLL	heterogeneous nuclear ribonucleoprotein L like
101930114	0.00362	0.000204	0.2783	3.71448	1.03	85.38	HSD11B1-AS1	HSD11B1 antisense RNA 1
80271	0.00525	0.000343	0.2864	3.5802	1.03	328.23	ITPKC	inositol-trisphosphate 3-kinase C
3428	0.00921	0.000741	0.3067	3.37407	1.03	15392.5	IFI16	interferon gamma inducible protein 16
80174	0.0145	0.00141	0.3222	3.19352	1.03	77.98	DBF4B	DBF4 zinc finger B
387921	0.0257	0.00313	0.3492	2.95515	1.03	63.11	NHLRC3	NHL repeat containing 3
29015	0.0263	0.00324	0.3516	2.94393	1.03	101.72	SLC43A3	solute carrier family 43 member 3
83982	0.0401	0.00583	0.3726	2.75707	1.03	41.42	IFI27L2	interferon alpha inducible protein 27 like 2
10493	0.0614	0.011	0.405	2.54376	1.03	490.31	VAT1	vesicle amine transport 1
105370547	0.0775	0.0154	0.4265	2.42245	1.03	70.65	LOC105370547	uncharacterized LOC105370547
64231	0.0896	0.0191	0.4413	2.34403	1.03	626.45	MS4A6A	membrane spanning 4-domains A6A
677812	0.095	0.0209	0.446	2.30945	1.03	14.79	SNORA29	small nucleolar RNA, H/ACA box 29
55640	0.0974	0.0218	0.4492	2.29381	1.03	33.25	FLVCR2	FLVCR heme transporter 2
102465510	0.0982	0.0221	0.4512	2.28906	1.03	14.55	MIR6847	microRNA 6847
167465	0.293	0.116	0.6543	1.57232	1.03	20.96	ZNF366	zinc finger protein 366
8358	0.319	0.133	0.6855	1.50238	1.03	12.43	H3C2	H3 clustered histone 2
53637	0.361	0.162	0.7355	1.39735	1.03	44.13	S1PR5	sphingosine-1-phosphate receptor 5
10538	0.0042	0.000252	0.2789	3.66065	1.02	89.41	BATF	basic leucine zipper ATF-like transcription factor
102725021	0.00843	0.000656	0.2996	3.40738	1.02	41.18	ARHGAP11B-DT	ARHGAP11B divergent transcript
374659	0.00926	0.000748	0.3013	3.3715	1.02	98.17	HDDC3	HD domain containing 3
400499	0.00947	0.000772	0.3037	3.36272	1.02	11267.1	LOC400499	putative uncharacterized protein LOC400499
10485	0.0145	0.00141	0.3196	3.19354	1.02	17.85	MIR9-1HG	MIR9-1 host gene
83666	0.0146	0.00142	0.321	3.1911	1.02	10594.8	PARP9	poly(ADP-ribose) polymerase family member 9
116984	0.0149	0.00146	0.3208	3.18168	1.02	1620.55	ARAP2	ArfGAP with RhoGAP domain, ankyrin repeat and PH domain 2
83873	0.0202	0.00222	0.3338	3.05972	1.02	35.35	GPR61	G protein-coupled receptor 61
340654	0.0311	0.00408	0.3558	2.87202	1.02	51.44	LIPM	lipase family member M
23503	0.035	0.00478	0.3611	2.82137	1.02	810.3	ZFYVE26	zinc finger FYVE-type containing 26
51280	0.0364	0.00508	0.3634	2.80194	1.02	35.4	GOLM1	golgi membrane protein 1
339803	0.0443	0.00679	0.3762	2.70681	1.02	17.21	C2orf74-DT	C2orf74 divergent transcript
653712	0.052	0.00852	0.3867	2.63079	1.02	25.82	IFT122P3	IFT122 pseudogene 3
105221694	0.0633	0.0115	0.4051	2.52675	1.02	353.12	BISPR	BST2 interferon stimulated positive regulator
51268	0.103	0.0237	0.4494	2.26219	1.02	22.72	PIPOX	pipecolic acid and sarcosine oxidase
51776	0.127	0.0329	0.4771	2.13287	1.02	273.39	MAP3K20	mitogen-activated protein kinase kinase kinase 20
107984649	0.149	0.0416	0.5028	2.03722	1.02	11.37	LOC107984649	uncharacterized LOC107984649
105372093	0.177	0.0542	0.5282	1.92492	1.02	10.71	LOC105372093	uncharacterized LOC105372093
728233	0.194	0.0618	0.5476	1.86781	1.02	53.37	PI4KAP1	phosphatidylinositol 4-kinase alpha pseudogene 1
51056	0.197	0.0636	0.5516	1.85501	1.02	1369.65	LAP3	leucine aminopeptidase 3
643246	8.68e-06	7.65e-08	0.188	5.37515	1.01	157.78	MAP1LC3B2	microtubule associated protein 1 light chain 3 beta 2
602	0.000878	3.03e-05	0.2413	4.17153	1.01	6286.48	BCL3	BCL3 transcription coactivator
107985746	0.00535	0.000352	0.2833	3.57332	1.01	350.24	LOC107985746
3091	0.0115	0.00102	0.3065	3.28403	1.01	13284	HIF1A	hypoxia inducible factor 1 subunit alpha
8370	0.0203	0.00224	0.3303	3.05614	1.01	297.34	H4C14	H4 clustered histone 14
200316	0.0502	0.00809	0.3808	2.64844	1.01	489.22	APOBEC3F	apolipoprotein B mRNA editing enzyme catalytic subunit 3F
9423	0.0624	0.0113	0.3978	2.53422	1.01	15.01	NTN1	netrin 1
246329	0.126	0.0326	0.4747	2.13713	1.01	81.49	STAC3	SH3 and cysteine rich domain 3
171024	0.166	0.049	0.5131	1.96866	1.01	36.5	SYNPO2	synaptopodin 2
647024	0.181	0.0557	0.5262	1.91326	1.01	18.47	C6orf132	chromosome 6 open reading frame 132
374	0.187	0.0584	0.5358	1.89269	1.01	46.02	AREG	amphiregulin
27146	5.3e-05	8.35e-07	0.2034	4.92693	1	511.11	FAM184B	family with sequence similarity 184 member B
168455	0.00043	1.19e-05	0.229	4.37858	1	1510.64	CCDC71L	coiled-coil domain containing 71 like
445372	0.00217	0.000102	0.2577	3.88693	1	264.82	TRIM6-TRIM34	TRIM6-TRIM34 readthrough
5153	0.0147	0.00142	0.3136	3.18968	1	271.31	PDE1B	phosphodiesterase 1B
353345	0.0149	0.00145	0.3139	3.18527	1	1591.67	GPR141	G protein-coupled receptor 141
100507291	0.0434	0.00657	0.3693	2.71811	1	14.03	COPB2-DT	COPB2 divergent transcript
107986655	0.0447	0.00687	0.3704	2.70308	1	597.13	HIVEP2-DT	HIVEP2 divergent transcript
80018	0.0632	0.0115	0.3966	2.52752	1	148.84	NAA25	N-alpha-acetyltransferase 25, NatB auxiliary subunit
388753	0.0816	0.0166	0.4187	2.39652	1	50.12	COA6	cytochrome c oxidase assembly factor 6
107986930	0.083	0.017	0.4199	2.38706	1	20.26	LOC107986930	uncharacterized LOC107986930
3914	0.0973	0.0218	0.4372	2.29464	1	141.35	LAMB3	laminin subunit beta 3
56203	0.105	0.0246	0.4453	2.24767	1	14.91	LMOD3	leiomodin 3
83938	0.145	0.0401	0.489	2.05256	1	14.23	LRMDA	leucine rich melanocyte differentiation associated
107303344	0.0144	0.00139	0.3122	3.19698	0.998	762.96	SETDB2-PHF11	SETDB2-PHF11 readthrough
728806	0.00405	0.00024	0.2715	3.67316	0.997	164.34	NSFP1	N-ethylmaleimide-sensitive factor pseudogene 1
91373	0.0351	0.00482	0.3536	2.81884	0.997	24.34	UAP1L1	UDP-N-acetylglucosamine pyrophosphorylase 1 like 1
55561	0.00952	0.000778	0.2965	3.36039	0.996	174.47	CDC42BPG	CDC42 binding protein kinase gamma
8778	0.0107	0.000928	0.3002	3.31142	0.994	3318.59	SIGLEC5	sialic acid binding Ig like lectin 5
283416	0.0225	0.0026	0.3302	3.01148	0.994	95.51	LINC01465	long intergenic non-protein coding RNA 1465
100874158	0.12	0.0303	0.459	2.16676	0.994	19.77	LINC00398	long intergenic non-protein coding RNA 398
10866	0.00316	0.000167	0.2638	3.76394	0.993	2948.54	HCP5	HLA complex P5
51246	0.00676	0.000489	0.2848	3.48698	0.993	8689.45	SHISA5	shisa family member 5
254263	0.00979	0.000806	0.2965	3.35078	0.993	86.44	CNIH2	cornichon family AMPA receptor auxiliary protein 2
8530	0.0666	0.0124	0.3971	2.50065	0.993	1101.78	CST7	cystatin F
284021	0.132	0.0346	0.4699	2.11289	0.993	336.3	MILR1	mast cell immunoglobulin like receptor 1
4597	0.0378	0.00537	0.3562	2.78417	0.992	131	MVD	mevalonate diphosphate decarboxylase
6509	0.0656	0.0121	0.3953	2.50942	0.992	25.88	SLC1A4	solute carrier family 1 member 4
439996	0.0609	0.0108	0.3889	2.54784	0.991	52.46	IFIT1B	interferon induced protein with tetratricopeptide repeats 1B
349114	0.00162	6.79e-05	0.2486	3.98341	0.99	77.7	LINC00265	long intergenic non-protein coding RNA 265
91624	0.0229	0.00266	0.3295	3.00487	0.99	156.14	NEXN	nexilin F-actin binding protein
283578	NA	NA	0.5208	1.90153	0.99	661.49	TMED8	transmembrane p24 trafficking protein family member 8
57026	0.0013	5.05e-05	0.2441	4.05337	0.989	71.12	PDXP	pyridoxal phosphatase
10865	0.00179	7.75e-05	0.2502	3.95197	0.989	2815.11	ARID5A	AT-rich interaction domain 5A
83667	0.0157	0.00156	0.3122	3.1625	0.987	807.01	SESN2	sestrin 2
102724262	0.00045	1.27e-05	0.2259	4.36576	0.986	80.21	LOC102724262	uncharacterized LOC102724262
27090	0.272	0.103	0.6047	1.63045	0.986	11.67	ST6GALNAC4	ST6 N-acetylgalactosaminide alpha-2,6-sialyltransferase 4
107986531	0.052	0.00853	0.3746	2.63044	0.985	59.07	LOC107986531	uncharacterized LOC107986531
554313	0.0208	0.00232	0.323	3.04559	0.984	284.96	H4C15	H4 clustered histone 15
100847075	0.066	0.0122	0.3925	2.50617	0.984	42.55	MIR5685	microRNA 5685
105370546	0.074	0.0145	0.4026	2.44406	0.984	19.89	LOC105370546	uncharacterized LOC105370546
107985869	0.0349	0.00476	0.3483	2.82308	0.983	97.06	LOC107985869	uncharacterized LOC107985869
55435	0.0559	0.00949	0.3788	2.59385	0.983	185.65	AP1AR	adaptor related protein complex 1 associated regulatory protein
100126329	0.0936	0.0203	0.4234	2.3204	0.982	10.69	MIR941-1	microRNA 941-1
651746	0.0261	0.0032	0.3326	2.94768	0.981	328.56	ANKRD33B	ankyrin repeat domain 33B
64764	0.109	0.0259	0.4401	2.22803	0.981	721.34	CREB3L2	cAMP responsive element binding protein 3 like 2
11262	0.0845	0.0175	0.4122	2.37685	0.98	4760.29	SP140	SP140 nuclear body protein
1850	0.264	0.0985	0.5929	1.65216	0.98	32.31	DUSP8	dual specificity phosphatase 8
5687	8.18e-07	4.09e-09	0.1662	5.88063	0.978	504.16	PSMA6	proteasome 20S subunit alpha 6
101928824	0.0721	0.0139	0.3977	2.45896	0.978	12.06	LOC101928824	uncharacterized LOC101928824
55790	0.128	0.0331	0.459	2.13093	0.978	1214.86	CSGALNACT1	chondroitin sulfate N-acetylgalactosaminyltransferase 1
284443	0.00183	8.02e-05	0.2476	3.94377	0.977	870.03	ZNF493	zinc finger protein 493
107986482	0.0537	0.00895	0.3737	2.61391	0.977	34.2	LOC107986482	uncharacterized LOC107986482
90332	0.117	0.029	0.4475	2.1832	0.977	14.92	EXOC3L2	exocyst complex component 3 like 2
389384	0.36	0.161	0.6971	1.40195	0.977	12.37	BNIP5	BCL2 interacting protein 5
6868	0.0101	0.000846	0.2925	3.33726	0.976	1748.53	ADAM17	ADAM metallopeptidase domain 17
4651	0.134	0.0354	0.4637	2.10425	0.976	88.42	MYO10	myosin X
2342	0.000826	2.8e-05	0.2326	4.18901	0.975	222.11	FNTB	farnesyltransferase, CAAX box, beta
388335	0.00801	0.000613	0.2846	3.42571	0.975	86.14	TMEM220	transmembrane protein 220
91	0.0496	0.00794	0.367	2.65441	0.974	197.99	ACVR1B	activin A receptor type 1B
81697	0.218	0.0739	0.5451	1.78702	0.974	19.28	OR2B2	olfactory receptor family 2 subfamily B member 2
27294	0.0381	0.00542	0.3498	2.78117	0.973	27.17	DHDH	dihydrodiol dehydrogenase
126549	0.102	0.0231	0.4283	2.27107	0.973	18.43	ANKLE1	ankyrin repeat and LEM domain containing 1
3139	0.514	0.293	0.9245	1.05212	0.973	358.2	HLA-L	major histocompatibility complex, class I, L (pseudogene)
121256	0.0244	0.00289	0.3262	2.97951	0.972	93.66	TMEM132D	transmembrane protein 132D
105376830	0.00786	0.000596	0.2828	3.43334	0.971	98.45	LOC105376830	uncharacterized LOC105376830
677844	0.0192	0.00207	0.3152	3.07972	0.971	24.09	SNORA78	small nucleolar RNA, H/ACA box 78
54205	0.0482	0.00763	0.3641	2.66821	0.971	170.64	CYCS	cytochrome c, somatic
317772	0.172	0.0516	0.4988	1.94628	0.971	411.89	H2AC21	H2A clustered histone 21
1906	0.0161	0.00162	0.3077	3.15241	0.97	32.51	EDN1	endothelin 1
105378198	0.0837	0.0172	0.4075	2.38141	0.97	17.87	LOC105378198	uncharacterized LOC105378198
55698	0.102	0.0235	0.4281	2.26595	0.97	17.66	RADIL	Rap associating with DIL domain
170589	0.169	0.0501	0.4944	1.95932	0.969	20.83	GPHA2	glycoprotein hormone subunit alpha 2
90203	0.00406	0.00024	0.2633	3.67229	0.967	187.71	SNX21	sorting nexin family member 21
161247	0.0132	0.00123	0.2993	3.23174	0.967	31.04	FITM1	fat storage inducing transmembrane protein 1
90249	0.0342	0.00463	0.3415	2.83169	0.967	520.59	UNC5A	unc-5 netrin receptor A
101929023	0.0728	0.0142	0.3943	2.45229	0.967	29.41	LINC01762	long intergenic non-protein coding RNA 1762
122945	0.06	0.0106	0.3777	2.55628	0.966	98.82	NOXRED1	NADP dependent oxidoreductase domain containing 1
84333	0.0439	0.00668	0.3559	2.71247	0.965	1811.79	PCGF5	polycomb group ring finger 5
94120	1.62e-05	1.74e-07	0.1844	5.22467	0.963	1268.37	SYTL3	synaptotagmin like 3
3750	0.00891	0.000707	0.2844	3.38675	0.963	187.63	KCND1	potassium voltage-gated channel subfamily D member 1
6303	0.0487	0.00773	0.3615	2.66382	0.963	56182.6	SAT1	spermidine/spermine N1-acetyltransferase 1
102724587	0.0522	0.00858	0.3666	2.62834	0.963	16.17	LOC102724587	uncharacterized LOC102724587
3669	0.0163	0.00165	0.3056	3.14631	0.962	4937.64	ISG20	interferon stimulated exonuclease gene 20
105379327	0.36	0.161	0.6866	1.40085	0.962	15.25	LOC105379327	uncharacterized LOC105379327
102724608	0.0369	0.00518	0.3437	2.7955	0.961	815.3	LOC102724608	uncharacterized LOC102724608
84074	0.0186	0.00198	0.3104	3.09393	0.96	598.68	QRICH2	glutamine rich 2
100129518	0.0809	0.0163	0.3998	2.4018	0.96	36.06	SOD2-OT1	SOD2 overlapping transcript 1
8754	0.0036	0.000202	0.258	3.71623	0.959	483.81	ADAM9	ADAM metallopeptidase domain 9
57707	0.0388	0.00556	0.3459	2.77243	0.959	124.19	MEAK7	MTOR associated protein, eak-7 homolog
7100	0.11	0.0263	0.4312	2.22111	0.958	700.36	TLR5	toll like receptor 5
400935	0.201	0.0653	0.52	1.84305	0.958	155.26	IL17REL	interleukin 17 receptor E like
29761	0.00204	9.39e-05	0.245	3.90571	0.957	5177.36	USP25	ubiquitin specific peptidase 25
375316	0.00846	0.000659	0.281	3.40608	0.957	277.98	RBM44	RNA binding motif protein 44
105375769	0.0966	0.0214	0.4162	2.30014	0.957	51.19	LOC105375769	uncharacterized LOC105375769
3587	0.000301	7.61e-06	0.2135	4.47582	0.956	955.52	IL10RA	interleukin 10 receptor subunit alpha
105375536	0.103	0.0235	0.4222	2.26467	0.956	68.13	LOC105375536	uncharacterized LOC105375536
10255	0.216	0.0729	0.5324	1.79354	0.955	27.51	HCG9	HLA complex group 9
51513	0.329	0.14	0.6471	1.47589	0.955	577.85	ETV7	ETS variant transcription factor 7
3643	NA	NA	0.6434	1.48466	0.955	73.86	INSR	insulin receptor
8526	0.000966	3.44e-05	0.2302	4.14222	0.953	426.18	DGKE	diacylglycerol kinase epsilon
9619	0.00384	0.000222	0.2581	3.69263	0.953	2543.58	ABCG1	ATP binding cassette subfamily G member 1
105370877	0.0102	0.000862	0.286	3.33217	0.953	5057.58	LOC105370877
6017	0.0468	0.00732	0.3551	2.68209	0.952	160.24	RLBP1	retinaldehyde binding protein 1
3601	0.0457	0.00706	0.353	2.69386	0.951	46.77	IL15RA	interleukin 15 receptor subunit alpha
51690	0.0904	0.0193	0.4062	2.33969	0.95	33.11	LSM7	LSM7 homolog, U6 small nuclear RNA and mRNA degradation associated
219988	7.58e-05	1.32e-06	0.1963	4.83636	0.949	3349.99	PATL1	PAT1 homolog 1, processing body mRNA decay factor
3010	0.0295	0.00377	0.3277	2.89667	0.949	45.1	H1-6	H1.6 linker histone, cluster member
105371912	0.0442	0.00675	0.3503	2.70915	0.949	25.33	LOC105371912	uncharacterized LOC105371912
125336	0.0714	0.0138	0.3853	2.46326	0.949	389.09	LOXHD1	lipoxygenase homology PLAT domains 1
64167	0.0931	0.0201	0.4082	2.32371	0.949	528.04	ERAP2	endoplasmic reticulum aminopeptidase 2
135927	0.208	0.0691	0.5219	1.81758	0.949	24.29	LLCFC1	LLLL and CFNLAS motif containing 1
105375037	0.335	0.144	0.6499	1.46012	0.949	19.04	ETV7-AS1	ETV7 and PTX1 antisense RNA 1
100505681	0.0327	0.00437	0.3325	2.85001	0.948	479.1	NAPA-AS1	NAPA antisense RNA 1
100130519	0.21	0.0699	0.5228	1.81253	0.948	12.43	TMEM221	transmembrane protein 221
760	0.412	0.201	0.7413	1.27815	0.948	64.94	CA2	carbonic anhydrase 2
4600	0.00688	0.0005	0.2722	3.48051	0.947	16188	MX2	MX dynamin like GTPase 2
105375781	0.00697	0.000509	0.272	3.476	0.946	41.04	LOC105375781	uncharacterized LOC105375781
2907	0.0209	0.00234	0.3108	3.04384	0.946	1722.97	GRINA	glutamate ionotropic receptor NMDA type subunit associated protein 1
55026	0.0542	0.00906	0.3627	2.60968	0.946	43.3	TMEM255A	transmembrane protein 255A
100132781	0.0223	0.00257	0.3133	3.01528	0.945	21.04	LOC100132781	cyclin Y like 1 pseudogene
107984016	0.085	0.0176	0.3979	2.37382	0.945	19.13	LOC107984016	uncharacterized LOC107984016
84276	0.019	0.00204	0.3059	3.08447	0.944	80.61	NICN1	nicolin 1, tubulin polyglutamylase complex subunit
105369349	0.02	0.00218	0.3082	3.06452	0.944	46.03	LOC105369349
56169	0.0994	0.0225	0.4136	2.28222	0.944	18.9	GSDMC	gasdermin C
152195	0.27	0.102	0.5766	1.63657	0.944	135.22	NUDT16L2P	nudix hydrolase 16 like 2, pseudogene
2114	0.000703	2.27e-05	0.2226	4.23629	0.943	3780.8	ETS2	ETS proto-oncogene 2, transcription factor
3240	0.166	0.0491	0.4791	1.96791	0.943	49.84	HP	haptoglobin
100506801	0.0142	0.00135	0.2938	3.20536	0.942	874.79	ECE1-AS1	ECE1 antisense RNA 1
9455	0.0244	0.0029	0.3161	2.97779	0.941	42.45	HOMER2	homer scaffold protein 2
105373904	0.0496	0.00794	0.3546	2.65446	0.941	53.36	ACSL3-AS1	ACSL3 antisense RNA 1
9435	0.143	0.0391	0.4562	2.06332	0.941	138.96	CHST2	carbohydrate sulfotransferase 2
105371665	0.236	0.0829	0.5427	1.73399	0.941	18.26	LOC105371665	uncharacterized LOC105371665
101927726	0.268	0.101	0.573	1.64211	0.941	70.96	BEAN1-AS1	BEAN1 antisense RNA 1
5128	0.00346	0.00019	0.2518	3.73235	0.94	2362.04	CDK17	cyclin dependent kinase 17
100507217	0.00647	0.000459	0.2684	3.50336	0.94	2801.06	CHASERR	CHD2 adjacent suppressive regulatory RNA
152098	0.00138	5.48e-05	0.2328	4.0342	0.939	72.65	ZCWPW2	zinc finger CW-type and PWWP domain containing 2
646658	0.0163	0.00165	0.2983	3.14645	0.938	52.06	SYNDIG1L	synapse differentiation inducing 1 like
55300	0.147	0.0407	0.4584	2.04627	0.938	173.46	PI4K2B	phosphatidylinositol 4-kinase type 2 beta
597	0.00016	3.52e-06	0.202	4.6376	0.937	7557.45	BCL2A1	BCL2 related protein A1
105375751	0.186	0.0579	0.4937	1.89622	0.936	38.68	LOC105375751	uncharacterized LOC105375751
100288637	0.113	0.0275	0.4243	2.20441	0.935	10.82	LOC100288637	OTU deubiquitinase 7A pseudogene
1375	0.00687	0.000499	0.2682	3.48141	0.934	292.95	CPT1B	carnitine palmitoyltransferase 1B
284004	9.97e-05	1.88e-06	0.1957	4.76627	0.933	662.32	HEXD	hexosaminidase D
102723961	0.118	0.0294	0.4286	2.17758	0.933	25.1	LOC102723961
8527	0.0124	0.00113	0.2865	3.25506	0.932	1454.66	DGKD	diacylglycerol kinase delta
8651	0.0974	0.0218	0.4065	2.29351	0.932	187.5	SOCS1	suppressor of cytokine signaling 1
5641	0.00493	0.000314	0.2582	3.60356	0.931	102.63	LGMN	legumain
112268238	0.0245	0.00292	0.3128	2.97637	0.931	1861.91	LOC112268238	replaced by ID 554313
107987107	0.204	0.0667	0.5077	1.83373	0.931	11.71	LOC107987107	uncharacterized LOC107987107
114769	0.0121	0.0011	0.2848	3.2634	0.929	3132.83	CARD16	caspase recruitment domain family member 16
100616468	0.0259	0.00315	0.3146	2.95241	0.929	54.98	MIR4742	microRNA 4742
105376725	0.000107	2.04e-06	0.1955	4.74894	0.928	132.64	LOC105376725
55808	0.0209	0.00233	0.3049	3.04424	0.928	25.73	ST6GALNAC1	ST6 N-acetylgalactosaminide alpha-2,6-sialyltransferase 1
6004	0.34	0.148	0.6412	1.44688	0.928	19.52	RGS16	regulator of G protein signaling 16
29107	0.0981	0.0221	0.4051	2.28943	0.927	54.03	NXT1	nuclear transport factor 2 like export factor 1
157807	0.16	0.0462	0.4649	1.99385	0.927	57.96	CLVS1	clavesin 1
2131	0.00942	0.000765	0.2751	3.36533	0.926	375.33	EXT1	exostosin glycosyltransferase 1
7803	0.0042	0.000252	0.2526	3.65997	0.925	4121.41	PTP4A1	protein tyrosine phosphatase 4A1
8775	0.0343	0.00465	0.3265	2.83042	0.924	4344.73	NAPA	NSF attachment protein alpha
780851	0.0571	0.00985	0.3581	2.58102	0.924	596.47	SNORD3A	small nucleolar RNA, C/D box 3A
3681	0.0216	0.00244	0.3045	3.03021	0.923	164.75	ITGAD	integrin subunit alpha D
100129726	0.0274	0.00344	0.3156	2.92516	0.923	90.97	LINC01126	long intergenic non-protein coding RNA 1126
2829	0.186	0.058	0.4868	1.89534	0.923	17.57	XCR1	X-C motif chemokine receptor 1
22973	0.0412	0.00608	0.336	2.74357	0.922	16.3	LAMB2P1	laminin subunit beta 2 pseudogene 1
100288380	0.0834	0.0171	0.3867	2.38428	0.922	15.66	ULK4P2	ULK4 pseudogene 2
146754	0.0888	0.0188	0.3924	2.34912	0.922	19.61	DNAH2	dynein axonemal heavy chain 2
8727	0.108	0.0255	0.4127	2.23411	0.922	76.73	CTNNAL1	catenin alpha like 1
388581	0.124	0.0317	0.4288	2.14832	0.921	33.01	C1QTNF12	C1q and TNF related 12
100134015	7.1e-05	1.19e-06	0.1894	4.85711	0.92	90.27	UBOX5-AS1	UBOX5 antisense RNA 1
100859930	0.00564	0.000375	0.2586	3.55697	0.92	278.52	HEIH	hepatocellular carcinoma up-regulated EZH2-associated long non-coding RNA
10589	0.0354	0.0049	0.3272	2.81367	0.92	1216.57	DRAP1	DR1 associated protein 1
57553	0.0354	0.00488	0.3265	2.81486	0.919	474.2	MICAL3	microtubule associated monooxygenase, calponin and LIM domain containing 3
100506413	0.0754	0.0149	0.3775	2.43565	0.919	205.6	DOCK4-AS1	DOCK4 antisense RNA 1
105370526	0.00388	0.000225	0.2489	3.68876	0.918	1072.55	HIF1A-AS3	HIF1A antisense RNA 3
55655	0.152	0.0428	0.4532	2.02611	0.918	20.01	NLRP2	NLR family pyrin domain containing 2
3386	0.3	0.121	0.5907	1.55267	0.917	95.6	ICAM4	intercellular adhesion molecule 4 (Landsteiner-Wiener blood group)
55565	0.000483	1.41e-05	0.2106	4.34255	0.915	128.02	ZNF821	zinc finger protein 821
51205	0.00493	0.000313	0.254	3.60436	0.915	188.5	ACP6	acid phosphatase 6, lysophosphatidic
11179	0.00651	0.000464	0.2613	3.50049	0.915	185.42	ZNF277	zinc finger protein 277
107986160	0.0368	0.00516	0.3272	2.79666	0.915	158.84	LOC107986160	uncharacterized LOC107986160
6235	0.227	0.0784	0.5197	1.76009	0.915	4328.57	RPS29	ribosomal protein S29
203274	0.0685	0.0129	0.3677	2.48563	0.914	969.64	LINC00537	long intergenic non-protein coding RNA 537
2264	0.256	0.0942	0.546	1.6736	0.914	16.09	FGFR4	fibroblast growth factor receptor 4
5328	0.296	0.118	0.5844	1.56362	0.914	40.36	PLAU	plasminogen activator, urokinase
387111	0.0396	0.00572	0.3303	2.76326	0.913	24.1	LINC00222	long intergenic non-protein coding RNA 222
64757	0.264	0.0979	0.5515	1.6551	0.913	840.55	MTARC1	mitochondrial amidoxime reducing component 1
200298	0.00431	0.000262	0.2499	3.64989	0.912	2192.62	LINC00528	long intergenic non-protein coding RNA 528
727897	0.0421	0.00628	0.3339	2.73266	0.912	224.26	MUC5B	mucin 5B, oligomeric mucus/gel-forming
285848	0.0565	0.00967	0.3523	2.58726	0.912	218.4	PNPLA1	patatin like phospholipase domain containing 1
101929007	0.252	0.0917	0.5409	1.68671	0.912	1148	LOC101929007	uncharacterized LOC101929007
3094	0.0595	0.0105	0.3558	2.55998	0.911	227.07	HINT1	histidine triad nucleotide binding protein 1
163486	3.47e-05	4.78e-07	0.1805	5.03485	0.909	721.58	DENND1B	DENN domain containing 1B
102465507	0.119	0.0301	0.4191	2.16898	0.909	11.49	MIR6842	microRNA 6842
440498	0.217	0.0731	0.5074	1.79193	0.909	25.62	HSBP1L1	heat shock factor binding protein 1 like 1
100526771	0.00517	0.000335	0.253	3.58649	0.907	337.3	SMIM35	small integral membrane protein 35
92797	0.0182	0.00193	0.2921	3.10061	0.906	469.17	HELB	DNA helicase B
100874264	0.0296	0.0038	0.3131	2.89468	0.906	132.99	AOAH-IT1	AOAH intronic transcript 1
5890	0.04	0.00579	0.3284	2.75923	0.906	98.75	RAD51B	RAD51 paralog B
100847079	0.0584	0.0102	0.3529	2.56868	0.906	34.51	MIR5193	microRNA 5193
51816	0.161	0.0466	0.4554	1.98979	0.906	201.47	ADA2	adenosine deaminase 2
102724810	0.0197	0.00214	0.2939	3.07051	0.903	175.92	CHD1-DT	CHD1 divergent transcript
340351	0.0999	0.0226	0.396	2.27977	0.903	19.48	AGBL3	AGBL carboxypeptidase 3
252839	0.405	0.195	0.6971	1.29534	0.903	28.81	TMEM9	transmembrane protein 9
92370	NA	NA	0.5852	1.54222	0.903	82.4	PXYLP1	2-phosphoxylose phosphatase 1
107986949	0.000576	1.73e-05	0.2099	4.29679	0.902	48.25	LOC107986949	uncharacterized LOC107986949
101928673	0.0102	0.000868	0.2707	3.33026	0.902	54.37	PRDX6-AS1	PRDX6 antisense RNA 1
729678	0.0244	0.0029	0.3026	2.97838	0.901	135.44	LINC00847	long intergenic non-protein coding RNA 847
6772	0.0303	0.00393	0.3124	2.88364	0.901	17624	STAT1	signal transducer and activator of transcription 1
51314	0.00828	0.000642	0.2636	3.41324	0.9	257.35	NME8	NME/NM23 family member 8
80380	0.373	0.171	0.6564	1.36942	0.899	75.58	PDCD1LG2	programmed cell death 1 ligand 2
105370578	0.385	0.18	0.6698	1.34109	0.898	37.42	LINC01629	long intergenic non-protein coding RNA 1629
25939	0.076	0.015	0.3687	2.43211	0.897	4328.07	SAMHD1	SAM and HD domain containing deoxynucleoside triphosphate triphosphohydrolase 1
728619	0.0801	0.0161	0.3726	2.40697	0.897	109.46	ASB9P1	ankyrin repeat and SOCS box containing 9 pseudogene 1
10133	0.213	0.0714	0.4978	1.80274	0.897	202.68	OPTN	optineurin
349136	0.0727	0.0142	0.3653	2.4529	0.896	250.15	WDR86	WD repeat domain 86
201266	0.0218	0.00247	0.2958	3.02671	0.895	122.26	SLC39A11	solute carrier family 39 member 11
151648	0.00549	0.000363	0.2508	3.56588	0.894	205.64	SGO1	shugoshin 1
107985486	0.0338	0.00456	0.3153	2.83667	0.894	179.81	LOC107985486	uncharacterized LOC107985486
150472	0.0734	0.0143	0.365	2.44858	0.894	396.91	ZNG1B	Zn regulated GTPase metalloprotein activator 1B
105371479	0.198	0.064	0.4829	1.85186	0.894	8.97	ABR-AS1	ABR antisense RNA 1
84989	0.0327	0.00438	0.3132	2.84976	0.893	55.72	JMJD1C-AS1	JMJD1C antisense RNA 1
840	0.343	0.15	0.6192	1.44037	0.892	42.23	CASP7	caspase 7
54147	0.0572	0.00988	0.3454	2.58003	0.891	35.79	BACH1-IT3	BACH1 intronic transcript 3
5315	0.000397	1.09e-05	0.2023	4.3979	0.89	655.08	PKM	pyruvate kinase M1/2
10826	0.102	0.0232	0.3921	2.27022	0.89	119.65	FAXDC2	fatty acid hydroxylase domain containing 2
282618	0.0101	0.000845	0.2663	3.33764	0.889	120.91	IFNL1	interferon lambda 1
112268219	0.017	0.00175	0.284	3.13022	0.889	57.06	LOC112268219	uncharacterized LOC112268219
1647	0.116	0.0287	0.4066	2.18713	0.889	122.15	GADD45A	growth arrest and DNA damage inducible alpha
7087	0.281	0.109	0.5539	1.60447	0.889	28.21	ICAM5	intercellular adhesion molecule 5
104502416	2.35e-08	5.11e-11	0.1352	6.56766	0.888	129.22	FOXP1-AS1	FOXP1 antisense RNA 1
286053	2.28e-06	1.39e-08	0.1565	5.67514	0.888	256.43	NSMCE2	NSE2 (MMS21) homolog, SMC5-SMC6 complex SUMO ligase
100507423	0.0304	0.00395	0.3082	2.88242	0.888	346.47	MKNK1-AS1	MKNK1 antisense RNA 1
100130460	0.292	0.115	0.5631	1.57649	0.888	18.52	CAND1.11	uncharacterized LOC100130460
107983971	0.0271	0.00338	0.3025	2.93049	0.887	24.22	LOC107983971
101929805	0.0419	0.00624	0.3244	2.73495	0.887	101.91	LOC101929805	myomegalin-like
100874530	0.0423	0.00631	0.3247	2.73125	0.887	588.34	APOBEC3B-AS1	APOBEC3B antisense RNA 1
102724625	0.066	0.0122	0.3539	2.50576	0.887	15.31	LOC102724625	uncharacterized LOC102724625
107986451	0.0829	0.017	0.3717	2.38761	0.887	30.35	LOC107986451
1759	0.196	0.0629	0.4766	1.85975	0.886	20.18	DNM1	dynamin 1
3679	0.213	0.0716	0.4918	1.80157	0.886	12.22	ITGA7	integrin subunit alpha 7
4302	0.0823	0.0168	0.3699	2.39157	0.885	2438.26	MLLT6	MLLT6, PHD finger containing
51136	0.000589	1.79e-05	0.206	4.28933	0.884	184.57	RNFT1	ring finger protein, transmembrane 1
55721	0.000858	2.94e-05	0.2116	4.17806	0.884	155.4	IQCC	IQ motif containing C
55127	0.00596	0.000407	0.2498	3.53554	0.883	416.29	HEATR1	HEAT repeat containing 1
148022	0.0259	0.00316	0.299	2.95188	0.883	225.89	TICAM1	TIR domain containing adaptor molecule 1
100506007	0.112	0.027	0.3995	2.21145	0.883	15.32	RTCA-AS1	RTCA antisense RNA 1
112268422	0.112	0.0271	0.3993	2.21017	0.883	164.68	LOC112268422
101927971	0.119	0.0298	0.4067	2.1721	0.883	23.85	LOC101927971	uncharacterized LOC101927971
51554	0.192	0.0609	0.4713	1.87412	0.883	10.74	ACKR4	atypical chemokine receptor 4
146395	0.207	0.0684	0.4844	1.8225	0.883	35.48	GSG1L	GSG1 like
5125	0.342	0.149	0.6125	1.44176	0.883	74.16	PCSK5	proprotein convertase subtilisin/kexin type 5
140739	0.0017	7.19e-05	0.2221	3.96998	0.882	204.01	UBE2F	ubiquitin conjugating enzyme E2 F (putative)
124460	0.00481	0.000301	0.244	3.61412	0.882	2908.45	SNX20	sorting nexin 20
441478	0.247	0.089	0.5188	1.70043	0.882	17	NRARP	NOTCH regulated ankyrin repeat protein
100303491	0.00121	4.59e-05	0.2161	4.07547	0.881	69.38	ZEB2-AS1	ZEB2 antisense RNA 1
10627	0.00437	0.000269	0.2419	3.64384	0.881	2829.33	MYL12A	myosin light chain 12A
100616499	0.115	0.0283	0.4015	2.19338	0.881	14.89	MIR4435-1	microRNA 4435-1
140711	0.0936	0.0203	0.3794	2.32032	0.88	477.96	TLDC2	TBC/LysM-associated domain containing 2
107986926	0.106	0.0247	0.3918	2.24599	0.88	162.09	LOC107986926	uncharacterized LOC107986926
134187	0.000531	1.58e-05	0.2036	4.31675	0.879	452.24	POU5F2	POU domain class 5, transcription factor 2
57507	NA	NA	0.9644	0.911461	0.879	135.01	ZNF608	zinc finger protein 608
29085	0.0192	0.00208	0.2854	3.07817	0.878	30.37	PHPT1	phosphohistidine phosphatase 1
29957	0.00447	0.000276	0.241	3.63709	0.877	205.81	SLC25A24	solute carrier family 25 member 24
9997	0.00596	0.000407	0.248	3.53552	0.877	1013.91	SCO2	synthesis of cytochrome C oxidase 2
6672	0.0253	0.00305	0.2959	2.963	0.877	12118.4	SP100	SP100 nuclear antigen
107987225	0.11	0.0266	0.3956	2.21789	0.877	146.04	LOC107987225
285368	0.00519	0.000337	0.2443	3.58526	0.876	49.88	PRRT3	proline rich transmembrane protein 3
8672	0.00233	0.000112	0.2264	3.86341	0.875	3349.46	EIF4G3	eukaryotic translation initiation factor 4 gamma 3
8771	0.0572	0.00986	0.3389	2.58062	0.875	13.79	TNFRSF6B	TNF receptor superfamily member 6b
8341	0.241	0.0859	0.5091	1.71747	0.874	46.29	H2BC15	H2B clustered histone 15
337873	0.0303	0.00393	0.3025	2.88334	0.872	341.17	H2BC20P	H2B clustered histone 20, pseudogene
107985365	0.237	0.0838	0.5041	1.72924	0.872	20.47	LOC107985365	uncharacterized LOC107985365
55916	0.00691	0.000503	0.2503	3.47922	0.871	84.86	NXT2	nuclear transport factor 2 like export factor 2
81343	0.0117	0.00105	0.2655	3.27648	0.87	54.01	OR10V2P	olfactory receptor family 10 subfamily V member 2 pseudogene
102465472	0.00368	0.00021	0.2345	3.7071	0.869	68.14	MIR6787	microRNA 6787
107985224	0.278	0.106	0.5381	1.61507	0.869	13.38	LOC107985224	uncharacterized LOC107985224
388886	0.136	0.036	0.4141	2.09675	0.868	20.57	LRRC75B	leucine rich repeat containing 75B
401149	0.28	0.108	0.5388	1.60929	0.867	222.04	LINC01061	long intergenic non-protein coding RNA 1061
57494	0.036	0.00499	0.3084	2.8074	0.866	111.05	RIMKLB	ribosomal modification protein rimK like family member B
29128	0.104	0.024	0.3839	2.25674	0.866	70.12	UHRF1	ubiquitin like with PHD and ring finger domains 1
107986008	0.164	0.0481	0.4382	1.97661	0.866	16.68	LOC107986008
92610	0.0195	0.00211	0.2813	3.07382	0.865	486.04	TIFA	TRAF interacting protein with forkhead associated domain
115004	0.036	0.00501	0.3084	2.8062	0.865	143.67	CGAS	cyclic GMP-AMP synthase
10693	0.0463	0.00722	0.3215	2.68649	0.864	44.94	CCT6B	chaperonin containing TCP1 subunit 6B
2055	0.129	0.0336	0.4065	2.12485	0.864	130.66	CLN8	CLN8 transmembrane ER and ERGIC protein
128346	0.0659	0.0122	0.3444	2.50693	0.863	454.89	C1orf162	chromosome 1 open reading frame 162
4671	0.0922	0.0198	0.3706	2.33017	0.863	5216.03	NAIP	NLR family apoptosis inhibitory protein
26118	0.0045	0.000278	0.2372	3.63491	0.862	4244.39	WSB1	WD repeat and SOCS box containing 1
100419583	0.0501	0.00805	0.3253	2.64978	0.862	1267.56	LOC100419583	ring finger protein 4 pseudogene
23130	0.0711	0.0137	0.3497	2.46588	0.862	6847.82	ATG2A	autophagy related 2A
105372578	0.102	0.0231	0.3797	2.27114	0.862	123.31	LINC02967	long intergenic non-protein coding RNA 2967
91433	0.171	0.0511	0.4418	1.95074	0.862	18.15	RCCD1	RCC1 domain containing 1
100996307	0.162	0.0473	0.4343	1.9835	0.861	12.2	LIPE-AS1	LIPE antisense RNA 1
107986245	0.254	0.093	0.5127	1.6798	0.861	10.04	LOC107986245
1390	0.0427	0.00643	0.3156	2.7252	0.86	341.25	CREM	cAMP responsive element modulator
100113386	0.095	0.0209	0.3721	2.3102	0.86	185.28	UCKL1-AS1	UCKL1 antisense RNA 1
202333	0.138	0.0371	0.4125	2.08486	0.86	15.28	CMYA5	cardiomyopathy associated 5
8851	NA	NA	0.4922	1.74737	0.86	156.36	CDK5R1	cyclin dependent kinase 5 regulatory subunit 1
10961	0.0458	0.0071	0.3189	2.69215	0.859	295.27	ERP29	endoplasmic reticulum protein 29
107984388	0.108	0.0254	0.3842	2.23464	0.859	20.13	LOC107984388	uncharacterized LOC107984388
834	0.0163	0.00165	0.2728	3.14665	0.858	4529.38	CASP1	caspase 1
3004	0.0494	0.00788	0.3228	2.65718	0.858	39.58	GZMM	granzyme M
5909	0.095	0.0209	0.3712	2.31005	0.858	802.87	RAP1GAP	RAP1 GTPase activating protein
401541	0.00305	0.000159	0.2268	3.77659	0.857	91.27	CENPP	centromere protein P
100500851	0.00366	0.000207	0.2309	3.7102	0.857	33.47	MIR3918	microRNA 3918
1105	0.0348	0.00473	0.3034	2.82461	0.857	8243.31	CHD1	chromodomain helicase DNA binding protein 1
9686	0.00038	1.03e-05	0.194	4.41155	0.856	231.6	VGLL4	vestigial like family member 4
286749	0.0109	0.000954	0.2592	3.30386	0.856	48.92	STON1-GTF2A1L	STON1-GTF2A1L readthrough
105371472	0.104	0.024	0.3796	2.25635	0.856	71.38	LOC105371472	uncharacterized LOC105371472
105376878	0.147	0.0405	0.4173	2.04821	0.855	60.27	RUNX3-AS1	RUNX3 antisense RNA 1
7049	0.387	0.182	0.6403	1.33595	0.855	161.22	TGFBR3	transforming growth factor beta receptor 3
49855	0.00553	0.000366	0.2396	3.56326	0.854	610.9	SCAPER	S-phase cyclin A associated protein in the ER
107985221	0.0575	0.00995	0.3315	2.57759	0.854	132.66	LOC107985221	uncharacterized LOC107985221
474338	0.0764	0.0151	0.3514	2.42907	0.854	182.29	SUMO1P3	SUMO1 pseudogene 3
2581	0.00363	0.000205	0.2297	3.71281	0.853	1518.83	GALC	galactosylceramidase
116729	0.0795	0.0159	0.3538	2.41071	0.853	20.92	PPP1R27	protein phosphatase 1 regulatory subunit 27
693208	0.0873	0.0184	0.3617	2.35821	0.853	15.46	MIR623	microRNA 623
4175	0.103	0.0237	0.3773	2.26184	0.853	49.25	MCM6	minichromosome maintenance complex component 6
107986246	0.06	0.0106	0.3334	2.55534	0.852	55.14	LOC107986246	uncharacterized LOC107986246
100505869	0.098	0.022	0.372	2.29017	0.852	335.3	CFAP58-DT	CFAP58 divergent transcript
101927354	0.178	0.0546	0.4434	1.92178	0.852	29.12	LINC03016	long intergenic non-protein coding RNA 3016
4783	2.27e-05	2.84e-07	0.1657	5.13404	0.851	4774.56	NFIL3	nuclear factor, interleukin 3 regulated
9055	0.0743	0.0146	0.3486	2.44209	0.851	19.81	PRC1	protein regulator of cytokinesis 1
100422859	0.0531	0.00881	0.3243	2.61945	0.85	46.87	MIR3136	microRNA 3136
388799	0.00455	0.000281	0.2338	3.63182	0.849	125.31	FAM209B	family with sequence similarity 209 member B
8793	0.00733	0.000545	0.2454	3.45775	0.849	108.79	TNFRSF10D	TNF receptor superfamily member 10d
51316	0.331	0.142	0.5781	1.469	0.849	189.01	PLAC8	placenta associated 8
104472714	0.114	0.0279	0.3856	2.19852	0.848	97.35	DISC1-IT1	DISC1 intronic transcript 1
105374304	0.0249	0.00298	0.2852	2.96953	0.847	154.21	LOC105374304	uncharacterized LOC105374304
107985397	0.0458	0.00709	0.3147	2.69247	0.847	37.58	LOC107985397
79144	0.142	0.0385	0.4091	2.06921	0.847	78.04	PPDPF	pancreatic progenitor cell differentiation and proliferation factor
1861	0.00172	7.38e-05	0.2135	3.96368	0.846	825.26	TOR1A	torsin family 1 member A
3134	0.00379	0.000218	0.2289	3.69752	0.846	7969.6	HLA-F	major histocompatibility complex, class I, F
55280	0.0188	0.00201	0.2737	3.08929	0.846	440.63	CWF19L1	CWF19 like cell cycle control factor 1
7355	0.0423	0.00632	0.3099	2.73059	0.846	557.02	SLC35A2	solute carrier family 35 member A2
201181	0.127	0.0329	0.3964	2.13314	0.846	19.59	ZNF385C	zinc finger protein 385C
8360	0.161	0.0469	0.4256	1.98702	0.846	66.17	H4C4	H4 clustered histone 4
219285	0.176	0.0538	0.4385	1.92863	0.846	11902.6	SAMD9L	sterile alpha motif domain containing 9 like
51008	0.000118	2.39e-06	0.179	4.71739	0.845	276.39	ASCC1	activating signal cointegrator 1 complex subunit 1
100506023	0.0037	0.000211	0.2277	3.70495	0.844	126.78	LOC100506023	uncharacterized LOC100506023
55014	0.0218	0.00247	0.2789	3.02671	0.844	753.9	STX17	syntaxin 17
113179	0.0819	0.0166	0.3527	2.39441	0.844	37.45	ADAT3	adenosine deaminase tRNA specific 3
55608	0.00654	0.000467	0.241	3.49887	0.843	2595.99	ANKRD10	ankyrin repeat domain 10
105373711	0.0364	0.00509	0.3008	2.80117	0.842	1269.62	LOC105373711
4016	0.0561	0.00957	0.325	2.59104	0.842	103.9	LOXL1	lysyl oxidase like 1
23043	0.0695	0.0132	0.3396	2.47809	0.842	629.08	TNIK	TRAF2 and NCK interacting kinase
107985288	0.227	0.0784	0.4783	1.75996	0.842	29.72	LOC107985288
10392	0.0863	0.018	0.3555	2.36529	0.841	341.8	NOD1	nucleotide binding oligomerization domain containing 1
107985921	0.109	0.0261	0.3778	2.22528	0.841	96.63	LOC107985921
105372323	0.269	0.101	0.5126	1.64061	0.841	256.37	LOC105372323	uncharacterized LOC105372323
100847073	0.0174	0.0018	0.269	3.12102	0.84	36.16	MIR5090	microRNA 5090
199692	0.00244	0.000118	0.2179	3.85004	0.839	71.29	ZNF627	zinc finger protein 627
7448	0.0467	0.0073	0.3128	2.68305	0.839	53.05	VTN	vitronectin
7726	0.0102	0.000863	0.2516	3.33173	0.838	856.88	TRIM26	tripartite motif containing 26
2040	0.011	0.000966	0.2539	3.30037	0.838	687.38	STOM	stomatin
252884	0.0225	0.0026	0.2782	3.01155	0.838	167.17	ZNF396	zinc finger protein 396
163051	0.01	0.000829	0.2505	3.34283	0.837	23.7	ZNF709	zinc finger protein 709
202309	0.0244	0.0029	0.2809	2.97821	0.837	1700.58	GAPT	GRB2 binding adaptor protein, transmembrane
55636	0.00625	0.000438	0.2377	3.51631	0.836	3937.06	CHD7	chromodomain helicase DNA binding protein 7
93343	0.0402	0.00585	0.3033	2.7559	0.836	155.28	MVB12A	multivesicular body subunit 12A
6617	0.128	0.0331	0.3923	2.13105	0.836	202.82	SNAPC1	small nuclear RNA activating complex polypeptide 1
688	0.00337	0.000183	0.2232	3.74075	0.835	330.21	KLF5	KLF transcription factor 5
8338	0.114	0.0279	0.3799	2.19929	0.835	1578.82	H2AC20	H2A clustered histone 20
84444	0.226	0.0779	0.4734	1.76308	0.835	440.15	DOT1L	DOT1 like histone lysine methyltransferase
90668	0.338	0.147	0.5752	1.45169	0.835	14.81	CARMIL3	capping protein regulator and myosin 1 linker 3
64768	0.000687	2.2e-05	0.1965	4.24385	0.834	125.81	IPPK	inositol-pentakisphosphate 2-kinase
100861513	0.0833	0.0171	0.3498	2.38486	0.834	13.67	ZMYM4-AS1	ZMYM4 antisense RNA 1
200942	0.198	0.0643	0.4506	1.85042	0.834	241.4	KLHDC8B	kelch domain containing 8B
112267968	0.114	0.0279	0.3786	2.19937	0.833	52.88	LOC112267968	uncharacterized LOC112267968
100131755	0.0205	0.00228	0.2729	3.05069	0.832	83.43	ARMCX4	armadillo repeat containing X-linked 4
100996351	0.0343	0.00466	0.294	2.82975	0.832	117.62	GNA15-DT	GNA15 divergent transcript
80209	0.0131	0.00123	0.2571	3.23295	0.831	204.37	PROSER1	proline and serine rich 1
57572	0.0182	0.00193	0.268	3.1013	0.831	33.05	DOCK6	dedicator of cytokinesis 6
55114	0.0427	0.00642	0.3049	2.72539	0.831	428.3	ARHGAP17	Rho GTPase activating protein 17
105378828	0.14	0.0379	0.4003	2.07598	0.831	21.18	CLCA4-AS1	CLCA4 antisense RNA 1
105370542	0.368	0.167	0.6014	1.38227	0.831	10.42	LOC105370542	uncharacterized LOC105370542
23315	8.23e-07	4.16e-09	0.1412	5.87767	0.83	3177.25	SLC9A8	solute carrier family 9 member A8
200232	0.000877	3.01e-05	0.1988	4.17256	0.829	131.61	FAM209A	family with sequence similarity 209 member A
20	0.00648	0.00046	0.2367	3.50279	0.829	1491.22	ABCA2	ATP binding cassette subfamily A member 2
3101	0.0481	0.00761	0.3106	2.66909	0.829	1462.4	HK3	hexokinase 3
193629	0.101	0.0231	0.3648	2.27201	0.829	153.94	LINC00189	long intergenic non-protein coding RNA 189
388272	0.0109	0.000957	0.2506	3.30275	0.828	61	C16orf87	chromosome 16 open reading frame 87
6459	0.092	0.0198	0.355	2.33097	0.828	11.29	SH3GL1P2	SH3 domain containing GRB2 like 1, endophilin A2 pseudogene 2
161142	0.194	0.0617	0.4433	1.86838	0.828	19.1	GARIN2	golgi associated RAB2 interactor family member 2
105370359	NA	NA	0.6552	1.264	0.828	86.57	LOC105370359	uncharacterized LOC105370359
3700	0.142	0.0385	0.3996	2.06963	0.827	140.98	ITIH4	inter-alpha-trypsin inhibitor heavy chain 4
645784	0.221	0.0757	0.4653	1.77636	0.827	41.18	ANKRD36BP2	ankyrin repeat domain 36B pseudogene 2
148304	0.0727	0.0142	0.3367	2.4534	0.826	322.93	C1orf74	chromosome 1 open reading frame 74
83478	NA	NA	0.4905	1.68313	0.826	368.14	ARHGAP24	Rho GTPase activating protein 24
105378487	0.000826	2.8e-05	0.1969	4.18888	0.825	63.49	LOC105378487
440836	0.03	0.00388	0.2856	2.8876	0.825	2918.47	ODF3B	outer dense fiber of sperm tails 3B
101409261	0.0657	0.0121	0.3281	2.5085	0.823	27.98	OGFR-AS1	OGFR antisense RNA 1
101929095	0.000579	1.75e-05	0.1913	4.29436	0.822	250.65	C1QTNF7-AS1	C1QTNF7 antisense RNA 1
9088	0.127	0.0328	0.385	2.13478	0.822	11.21	PKMYT1	protein kinase, membrane associated tyrosine/threonine 1
11098	0.358	0.16	0.5849	1.40599	0.822	25.28	PRSS23	serine protease 23
1186	0.0225	0.00258	0.2723	3.01331	0.821	363.53	CLCN7	chloride voltage-gated channel 7
57567	0.0228	0.00264	0.273	3.00676	0.821	902.59	ZNF319	zinc finger protein 319
107987299	0.0738	0.0145	0.3358	2.44528	0.821	110.02	LOC107987299	uncharacterized LOC107987299
83884	0.307	0.125	0.5348	1.5357	0.821	16.58	SLC25A2	solute carrier family 25 member 2
255193	0.00717	0.000528	0.2365	3.46618	0.82	347.68	CSNK1G2-AS1	CSNK1G2 antisense RNA 1
100126352	0.106	0.025	0.3654	2.24116	0.819	11.39	MIR941-3	microRNA 941-3
80055	0.18	0.0554	0.4277	1.91536	0.819	88.68	PGAP1	post-GPI attachment to proteins inositol deacylase 1
100616194	0.124	0.0318	0.3809	2.14718	0.818	207.65	MIR4477B	microRNA 4477b
121512	0.0057	0.000381	0.2297	3.55313	0.816	3129.31	FGD4	FYVE, RhoGEF and PH domain containing 4
10745	0.00341	0.000186	0.218	3.73764	0.815	1214.08	PHTF1	putative homeodomain transcription factor 1
7678	0.0438	0.00666	0.3003	2.71354	0.815	64.51	ZNF124	zinc finger protein 124
55370	0.00341	0.000186	0.2177	3.73723	0.814	620.57	PPP4R1L	protein phosphatase 4 regulatory subunit 1 like (pseudogene)
84255	0.00923	0.000743	0.2414	3.37327	0.814	669.41	SLC37A3	solute carrier family 37 member 3
10171	0.0169	0.00173	0.2599	3.13263	0.814	40.36	RCL1	RNA terminal phosphate cyclase like 1
6890	0.0259	0.00318	0.2759	2.95005	0.814	7413.04	TAP1	transporter 1, ATP binding cassette subfamily B member
51510	0.0537	0.00896	0.3116	2.61364	0.814	1431.06	CHMP5	charged multivesicular body protein 5
57000	0.00739	0.000551	0.2352	3.45452	0.813	343.44	GSN-AS1	GSN antisense RNA 1
105374071	0.0613	0.0109	0.3194	2.54514	0.813	1547.24	LOC105374071	uncharacterized LOC105374071
245	0.148	0.0413	0.3984	2.04012	0.813	30.11	ALOX12P2	arachidonate 12-lipoxygenase pseudogene 2
3383	0.158	0.0454	0.4063	2.00138	0.813	3608.75	ICAM1	intercellular adhesion molecule 1
101929760	0.17	0.0508	0.4159	1.95345	0.812	14.48	PIK3IP1-DT	PIK3IP1 divergent transcript
5201	0.00224	0.000106	0.2092	3.87656	0.811	453.47	PFDN1	prefoldin subunit 1
107984387	0.0317	0.00419	0.2831	2.86379	0.811	83.53	LOC107984387
7746	0.0356	0.00492	0.2883	2.81202	0.811	57.22	ZSCAN9	zinc finger and SCAN domain containing 9
85027	0.0394	0.00567	0.2931	2.76606	0.811	132.11	SMIM3	small integral membrane protein 3
6663	0.0666	0.0124	0.3244	2.5003	0.811	18.91	SOX10	SRY-box transcription factor 10
284266	0.0178	0.00186	0.2603	3.11146	0.81	42.11	SIGLEC15	sialic acid binding Ig like lectin 15
8804	0.0409	0.00603	0.2948	2.74605	0.809	374.56	CREG1	cellular repressor of E1A stimulated genes 1
106632264	0.104	0.0242	0.3588	2.25354	0.809	2606.65	RNA28SN1	RNA, 28S ribosomal N1
112268259	9.91e-06	9.39e-08	0.1514	5.33808	0.808	224.27	LOC112268259
29941	0.00417	0.000249	0.2205	3.66346	0.808	192.89	PKN3	protein kinase N3
148203	0.101	0.0229	0.3553	2.27498	0.808	119.1	ZNF738	zinc finger protein 738
1063	0.362	0.163	0.5786	1.39594	0.808	12.53	CENPF	centromere protein F
645432	0.00147	5.88e-05	0.201	4.01775	0.807	128.72	ARRDC5	arrestin domain containing 5
283131	0.00571	0.000382	0.2271	3.552	0.807	375514	NEAT1	nuclear paraspeckle assembly transcript 1
53840	0.0107	0.000919	0.2436	3.31423	0.807	221.85	TRIM34	tripartite motif containing 34
145748	0.0526	0.00868	0.3073	2.62454	0.807	224.84	LYSMD4	LysM domain containing 4
55295	0.0538	0.00897	0.3089	2.61312	0.807	49.42	KLHL26	kelch like family member 26
7097	0.0583	0.0102	0.3139	2.56979	0.807	17147.5	TLR2	toll like receptor 2
5996	0.404	0.194	0.6219	1.29751	0.807	83.68	RGS1	regulator of G protein signaling 1
105374209	0.00385	0.000223	0.2184	3.6918	0.806	89.57	LOC105374209	uncharacterized LOC105374209
105371094	0.241	0.086	0.4693	1.71711	0.806	10.2	LOC105371094	uncharacterized LOC105371094
2258	0.313	0.129	0.5306	1.51723	0.805	175.69	FGF13	fibroblast growth factor 13
3200	0.482	0.262	0.7175	1.12226	0.805	57.99	HOXA3	homeobox A3
503640	0.00272	0.000135	0.2106	3.81683	0.804	90.94	ARGFXP2	arginine-fifty homeobox pseudogene 2
389813	0.255	0.0936	0.4795	1.67675	0.804	14.97	AJM1	apical junction component 1 homolog
107985892	0.0342	0.00463	0.2837	2.83142	0.803	153.07	LOC107985892	uncharacterized LOC107985892
107984328	0.0312	0.00409	0.2792	2.87102	0.802	90.86	LOC107984328	uncharacterized LOC107984328
6241	0.252	0.0914	0.4753	1.6883	0.802	23.96	RRM2	ribonucleotide reductase regulatory subunit M2
105374120	0.062	0.0112	0.3155	2.53777	0.801	83.98	LOC105374120
3077	0.0824	0.0168	0.3351	2.39104	0.801	193.73	HFE	homeostatic iron regulator
2897	0.111	0.0268	0.3618	2.21472	0.801	157.21	GRIK1	glutamate ionotropic receptor kainate type subunit 1
105379251	0.115	0.0284	0.3653	2.19231	0.801	958.6	LOC105379251	replaced by ID 220869
7594	0.0446	0.00685	0.2957	2.7041	0.8	166.88	ZNF43	zinc finger protein 43
100873933	0.114	0.0281	0.3645	2.19628	0.8	201.56	DPYD-AS2	DPYD antisense RNA 2
23547	0.609	0.39	0.9296	0.860062	0.8	23.95	LILRA4	leukocyte immunoglobulin like receptor A4
150365	0.0439	0.0067	0.2947	2.71151	0.799	171.87	MEI1	meiotic double-stranded break formation protein 1
79176	0.052	0.00852	0.3039	2.63076	0.799	46.47	FBXL15	F-box and leucine rich repeat protein 15
100189253	0.0793	0.0159	0.3313	2.41156	0.799	68.24	TRY-ATA1-1	tRNA-Tyr (anticodon ATA) 1-1
9205	0.000146	3.08e-06	0.1711	4.66533	0.798	489.06	ZMYM5	zinc finger MYM-type containing 5
105375768	0.0168	0.00171	0.2544	3.13632	0.798	56.87	LOC105375768	uncharacterized LOC105375768
220594	0.053	0.00877	0.3043	2.62079	0.798	55.97	USP32P2	ubiquitin specific peptidase 32 pseudogene 2
27350	0.0654	0.012	0.318	2.51132	0.798	169.95	APOBEC3C	apolipoprotein B mRNA editing enzyme catalytic subunit 3C
102724727	0.208	0.0689	0.4388	1.81909	0.798	191.25	LOC102724727	uncharacterized LOC102724727
89781	0.00283	0.000144	0.2097	3.80169	0.797	238.89	HPS4	HPS4 biogenesis of lysosomal organelles complex 3 subunit 2
3985	0.00596	0.000407	0.2256	3.53545	0.797	14560.8	LIMK2	LIM domain kinase 2
100616282	0.277	0.106	0.4929	1.61741	0.797	12.82	MIR4738	microRNA 4738
26851	0.316	0.131	0.5273	1.51161	0.797	33.85	SNORD3B-1	small nucleolar RNA, C/D box 3B-1
8332	0.379	0.174	0.5868	1.35813	0.797	26.42	H2AC16	H2A clustered histone 16
107986364	0.00732	0.000544	0.2301	3.45817	0.796	195.37	LOC107986364
107986457	0.0151	0.00148	0.2504	3.17873	0.796	4066.97	LOC107986457	uncharacterized LOC107986457
102546298	0.0527	0.00871	0.3033	2.62304	0.796	38.92	NDST1-AS1	NDST1 antisense RNA 1
54470	0.126	0.0325	0.372	2.13882	0.796	28.94	ARMCX6	armadillo repeat containing X-linked 6
5393	0.314	0.13	0.5258	1.51444	0.796	197.77	EXOSC9	exosome component 9
107986153	0.00153	6.25e-05	0.1986	4.00309	0.795	1100.68	LOC107986153
101927018	0.0026	0.000127	0.2075	3.83165	0.795	318.14	LOC101927018	uncharacterized LOC101927018
338773	0.0622	0.0112	0.3135	2.53612	0.795	128.66	TMEM119	transmembrane protein 119
219931	0.0101	0.00085	0.2382	3.33592	0.794	638.74	TPCN2	two pore segment channel 2
84804	0.177	0.054	0.412	1.92656	0.794	191.01	MFSD9	major facilitator superfamily domain containing 9
105377448	0.186	0.0582	0.4191	1.8944	0.794	11.24	LOC105377448	uncharacterized LOC105377448
7318	0.0282	0.00357	0.2722	2.914	0.793	1261.52	UBA7	ubiquitin like modifier activating enzyme 7
107987150	0.0087	0.000685	0.2333	3.39554	0.792	5239.13	LOC107987150
1730	0.0104	0.000887	0.2384	3.32427	0.792	341.5	DIAPH2	diaphanous related formin 2
9437	0.0517	0.00846	0.3007	2.63333	0.792	106.74	NCR1	natural cytotoxicity triggering receptor 1
100505616	0.153	0.0434	0.3921	2.02004	0.792	11.18	SNHG21	small nucleolar RNA host gene 21
134526	0.206	0.0679	0.4337	1.82583	0.792	16.12	ACOT12	acyl-CoA thioesterase 12
105369645	0.276	0.105	0.4885	1.62051	0.792	567.65	LOC105369645	uncharacterized LOC105369645
9738	0.00079	2.61e-05	0.1879	4.20475	0.79	491.31	CCP110	centriolar coiled-coil protein 110
105370073	0.0338	0.00457	0.2787	2.83579	0.79	138.6	LOC105370073	uncharacterized LOC105370073
80737	0.0618	0.0111	0.3111	2.53987	0.79	51.08	VWA7	von Willebrand factor A domain containing 7
105373805	0.156	0.0443	0.393	2.01079	0.79	43.03	STAT4-AS1	STAT4 antisense RNA 1
7357	0.0225	0.00259	0.2618	3.01275	0.789	798.05	UGCG	UDP-glucose ceramide glucosyltransferase
105371480	0.0557	0.00945	0.3041	2.59516	0.789	22.42	LOC105371480	uncharacterized LOC105371480
84270	0.0933	0.0202	0.3398	2.32211	0.789	1277.1	CARD19	caspase recruitment domain family member 19
2132	0.103	0.0235	0.3486	2.26488	0.789	144.07	EXT2	exostosin glycosyltransferase 2
79269	0.000823	2.77e-05	0.1881	4.19185	0.788	569.71	DCAF10	DDB1 and CUL4 associated factor 10
100506637	0.113	0.0276	0.3576	2.20252	0.788	12.59	PRKAR2A-AS1	PRKAR2A antisense RNA 1
284697	0.129	0.0335	0.3704	2.12582	0.787	16.3	BTBD8	BTB domain containing 8
403314	0.243	0.0868	0.4593	1.71232	0.786	15.37	APOBEC4	apolipoprotein B mRNA editing enzyme catalytic polypeptide like 4
101927851	0.01	0.000834	0.2351	3.34133	0.785	164.09	LNCATV	lncRNA negative regulator of antiviral signaling
102466865	0.0706	0.0135	0.3179	2.46926	0.785	93.2	MIR7848	microRNA 7848
51286	0.398	0.19	0.598	1.31194	0.785	11.92	CEND1	cell cycle exit and neuronal differentiation 1
57018	0.000255	6.11e-06	0.1734	4.52247	0.784	15739.7	CCNL1	cyclin L1
84623	0.0667	0.0125	0.3137	2.49841	0.784	319.15	KIRREL3	kirre like nephrin family adhesion molecule 3
105374334	0.103	0.0236	0.3464	2.2631	0.784	25.94	LOC105374334	uncharacterized LOC105374334
7401	0.385	0.179	0.5841	1.34305	0.784	17.62	CLRN1	clarin 1
55168	0.0121	0.0011	0.24	3.2632	0.783	63.37	MRPS18A	mitochondrial ribosomal protein S18A
114659	7.58e-05	1.31e-06	0.1616	4.83866	0.782	627.04	LRRC37B	leucine rich repeat containing 37B
2181	0.00553	0.000367	0.2194	3.56287	0.782	957.28	ACSL3	acyl-CoA synthetase long chain family member 3
2214	0.0568	0.00974	0.3025	2.58497	0.782	14083.5	FCGR3A	Fc gamma receptor IIIa
11133	0.185	0.0578	0.4118	1.89713	0.781	278.8	KPTN	kaptin, actin binding protein
104968399	0.0101	0.000854	0.234	3.33482	0.78	1043.85	MYL12-AS1	MYL12A and MYL12B antisense RNA 1
79827	0.0391	0.00562	0.2817	2.76924	0.78	137.52	CLMP	CXADR like membrane protein
105374167	0.0944	0.0206	0.3365	2.31485	0.779	28.99	LOC105374167	uncharacterized LOC105374167
896	0.113	0.0274	0.3532	2.20555	0.779	1508.68	CCND3	cyclin D3
2672	0.33	0.141	0.5295	1.47131	0.779	51.59	GFI1	growth factor independent 1 transcriptional repressor
81622	0.0214	0.00241	0.2563	3.03441	0.778	2112.04	UNC93B1	unc-93 homolog B1, TLR signaling regulator
641977	0.107	0.0253	0.3478	2.23654	0.778	68.23	SEPTIN7P2	septin 7 pseudogene 2
5355	0.00154	6.35e-05	0.1943	3.99926	0.777	826.23	PLP2	proteolipid protein 2
100310756	0.00485	0.000305	0.2152	3.61115	0.777	60.07	LOC100310756	uncharacterized LOC100310756
105372768	0.093	0.0201	0.3345	2.32446	0.777	61.01	LOC105372768	uncharacterized LOC105372768
199713	0.11	0.0263	0.3496	2.22205	0.777	25.17	NLRP7	NLR family pyrin domain containing 7
693225	0.13	0.0338	0.3659	2.12271	0.777	22.68	MIR640	microRNA 640
105375045	0.0816	0.0166	0.3238	2.39648	0.776	46.41	LOC105375045	uncharacterized LOC105375045
105374063	0.0722	0.014	0.3153	2.45745	0.775	19.53	LOC105374063	uncharacterized LOC105374063
100131635	0.0815	0.0165	0.3232	2.39781	0.775	98.75	LOC100131635	hCG1645011-like
6753	0.14	0.0376	0.3727	2.07867	0.775	175.3	SSTR3	somatostatin receptor 3
105373719	0.245	0.0883	0.4547	1.70435	0.775	37.91	TANK-AS1	TANK antisense RNA 1
161145	0.501	0.281	0.7175	1.07878	0.774	70.86	TMEM229B	transmembrane protein 229B
54020	0.0413	0.00611	0.2819	2.74162	0.773	339.39	SLC37A1	solute carrier family 37 member 1
693221	0.00889	0.000704	0.2279	3.38785	0.772	39.12	MIR636	microRNA 636
100130548	0.0856	0.0178	0.3254	2.36992	0.771	43.56	LOC100130548	uncharacterized LOC100130548
54997	0.118	0.0296	0.3545	2.1756	0.771	51.51	TESC	tescalcin
63898	0.142	0.0389	0.3735	2.06562	0.771	20.28	SH2D4A	SH2 domain containing 4A
9720	0.0666	0.0124	0.308	2.49953	0.77	32.71	CCDC144A	coiled-coil domain containing 144A
100861517	0.0758	0.015	0.3163	2.43307	0.77	13.78	OCIAD1-AS1	OCIAD1 antisense RNA 1
2039	0.491	0.27	0.6983	1.10247	0.77	130.59	DMTN	dematin actin binding protein
105	0.775	0.599	1.463	0.526489	0.77	41.02	ADARB2	adenosine deaminase RNA specific B2 (inactive)
253018	0.00569	0.000379	0.2165	3.55408	0.769	1190.29	HCG27	HLA complex group 27
9047	0.382	0.177	0.57	1.34988	0.769	88.13	SH2D2A	SH2 domain containing 2A
100287569	0.0297	0.00382	0.2655	2.89226	0.768	581.41	LINC00173	long intergenic non-protein coding RNA 173
100288846	0.0366	0.00513	0.2745	2.79882	0.768	36.04	MIA2-AS1	MIA2 antisense RNA 1
5326	0.0713	0.0137	0.3118	2.4644	0.768	1104.55	PLAGL2	PLAG1 like zinc finger 2
10802	0.0145	0.0014	0.24	3.19428	0.767	468.6	SEC24A	SEC24 homolog A, COPII coat complex component
80311	0.113	0.0273	0.3471	2.20684	0.766	550.49	KLHL15	kelch like family member 15
105375924	0.147	0.0409	0.3746	2.04452	0.766	109.95	LOC105375924	uncharacterized LOC105375924
55861	0.198	0.0643	0.4141	1.85009	0.766	10.66	DBNDD2	dysbindin domain containing 2
29964	0.0512	0.0083	0.2898	2.63954	0.765	25.02	PRICKLE4	prickle planar cell polarity protein 4
101927817	0.0666	0.0124	0.3057	2.50111	0.765	388.08	LOC101927817	uncharacterized LOC101927817
100302522	0.0848	0.0175	0.3222	2.37519	0.765	2646.66	PTCSC1	papillary thyroid carcinoma susceptibility candidate 1
105376517	0.091	0.0195	0.3273	2.3365	0.765	27.09	LOC105376517	uncharacterized LOC105376517
2867	0.115	0.0284	0.3487	2.19204	0.764	11636.9	FFAR2	free fatty acid receptor 2
9517	0.212	0.0711	0.4233	1.80487	0.764	1652.7	SPTLC2	serine palmitoyltransferase long chain base subunit 2
3075	0.538	0.317	0.764	1.00021	0.764	23.87	CFH	complement factor H
90416	0.00296	0.000152	0.2015	3.7875	0.763	200.32	CCDC32	coiled-coil domain containing 32
283104	0.0105	0.000896	0.2296	3.3212	0.763	131.41	SBF2-AS1	SBF2 antisense RNA 1
105372770	0.0895	0.019	0.3245	2.34537	0.761	113.01	LOC105372770	uncharacterized LOC105372770
112268236	0.181	0.0558	0.398	1.91221	0.761	18.3	LOC112268236
8140	0.172	0.0517	0.3904	1.9456	0.76	215.13	SLC7A5	solute carrier family 7 member 5
205	0.207	0.0682	0.4167	1.82379	0.76	10.93	AK4	adenylate kinase 4
222229	2.58e-05	3.31e-07	0.1487	5.10477	0.759	883.06	LRWD1	leucine rich repeats and WD repeat domain containing 1
1476	0.0068	0.000493	0.2178	3.48469	0.759	262.76	CSTB	cystatin B
3199	0.321	0.135	0.5075	1.49651	0.759	119.33	HOXA2	homeobox A2
374443	0.0191	0.00206	0.2458	3.08163	0.758	278.64	LOC374443	C-type lectin domain family 2 member D pseudogene
677814	0.0103	0.000873	0.2273	3.32868	0.757	60.38	SNORA31	small nucleolar RNA, H/ACA box 31
84947	0.0353	0.00485	0.2689	2.81655	0.757	114.6	SERAC1	serine active site containing 1
114088	0.307	0.125	0.493	1.53614	0.757	136.26	TRIM9	tripartite motif containing 9
105377896	0.711	0.508	1.1433	0.66192	0.757	109.51	LOC105377896	uncharacterized LOC105377896
55863	0.000945	3.36e-05	0.1822	4.14773	0.756	129.95	TMEM126B	transmembrane protein 126B
101927963	0.01	0.00083	0.2262	3.34263	0.756	603.15	DENND3-AS1	DENND3 antisense RNA 1
50846	0.281	0.109	0.4714	1.60483	0.756	15.34	DHH	desert hedgehog signaling molecule
102465134	0.0405	0.00593	0.2744	2.75149	0.755	19.24	MIR6126	microRNA 6126
56994	0.0661	0.0123	0.3013	2.50473	0.755	416.21	CHPT1	choline phosphotransferase 1
599	0.0967	0.0215	0.3284	2.29909	0.755	28.49	BCL2L2	BCL2 like 2
107986629	0.182	0.0565	0.3959	1.90725	0.755	11.7	LOC107986629	uncharacterized LOC107986629
116844	0.00302	0.000157	0.1995	3.78046	0.754	3048.31	LRG1	leucine rich alpha-2-glycoprotein 1
27351	0.00692	0.000504	0.2167	3.47838	0.754	320.57	DESI1	desumoylating isopeptidase 1
105379094	0.011	0.000962	0.2284	3.30134	0.754	128.82	LOC105379094
1843	0.0142	0.00136	0.2356	3.20218	0.754	38812.2	DUSP1	dual specificity phosphatase 1
23421	0.0571	0.00984	0.2921	2.58149	0.754	61.33	ITGB3BP	integrin subunit beta 3 binding protein
23095	0.00132	5.12e-05	0.1859	4.04986	0.753	3664.21	KIF1B	kinesin family member 1B
101730217	0.0416	0.00619	0.2752	2.73777	0.753	549.85	SPECC1L-ADORA2A	SPECC1L-ADORA2A readthrough (NMD candidate)
100874039	0.182	0.0563	0.3945	1.90839	0.753	14.84	THOC7-AS1	THOC7 antisense RNA 1
101928861	0.198	0.064	0.4068	1.85205	0.753	14.11	LOC101928861	uncharacterized LOC101928861
23099	0.000511	1.51e-05	0.1737	4.32741	0.752	408.04	ZBTB43	zinc finger and BTB domain containing 43
80895	0.0952	0.021	0.3258	2.30803	0.752	299.83	ILKAP	ILK associated serine/threonine phosphatase
493861	0.179	0.0548	0.3916	1.92035	0.752	302.6	EID3	EP300 interacting inhibitor of differentiation 3
58493	0.00575	0.000386	0.2116	3.54916	0.751	263.34	INIP	INTS3 and NABP interacting protein
7084	0.242	0.0864	0.4377	1.71484	0.751	1080.8	TK2	thymidine kinase 2
171546	0.27	0.101	0.458	1.63842	0.75	12.12	SPTSSA	serine palmitoyltransferase small subunit A
101929272	0.00651	0.000464	0.214	3.50068	0.749	49.64	DTNB-AS1	DTNB antisense RNA 1
7295	0.0401	0.00583	0.2718	2.75717	0.749	964.4	TXN	thioredoxin
84455	0.0936	0.0203	0.3227	2.32066	0.749	45.1	EFCAB7	EF-hand calcium binding domain 7
112267939	0.192	0.0609	0.3994	1.87399	0.749	124.96	LOC112267939
3007	0.322	0.135	0.5015	1.49394	0.749	95.13	H1-3	H1.3 linker histone, cluster member
10533	3.51e-07	1.3e-09	0.1232	6.06785	0.748	1869.3	ATG7	autophagy related 7
101927057	0.0115	0.00103	0.2277	3.28255	0.748	63.34	LOC101927057	uncharacterized LOC101927057
57214	0.106	0.0248	0.3335	2.24449	0.748	84.42	CEMIP	cell migration inducing hyaluronidase 1
102724957	0.268	0.101	0.4553	1.64203	0.748	14.52	LOC102724957	replaced by ID 105376569
390036	0.194	0.0619	0.4001	1.86682	0.747	80.97	OR52K1	olfactory receptor family 52 subfamily K member 1
727909	0.245	0.0883	0.4383	1.70423	0.747	19.92	GOLGA8Q	golgin A8 family member Q
6272	0.125	0.032	0.3479	2.14496	0.746	1347.82	SORT1	sortilin 1
79879	0.159	0.0458	0.3733	1.99759	0.746	226.1	CCDC134	coiled-coil domain containing 134
105370579	0.36	0.161	0.5327	1.40006	0.746	368.6	LOC105370579	uncharacterized LOC105370579
54665	0.00851	0.000664	0.2188	3.40405	0.745	1582.72	RSBN1	round spermatid basic protein 1
48	0.334	0.144	0.5095	1.46203	0.745	2289.8	ACO1	aconitase 1
22853	0.0625	0.0113	0.2938	2.53311	0.744	3148.44	LMTK2	lemur tyrosine kinase 2
124222	0.204	0.0667	0.406	1.83362	0.744	10	PAQR4	progestin and adipoQ receptor family member 4
729633	0.238	0.0841	0.4306	1.72751	0.744	346	MRS2P2	MRS2 pseudogene 2
84274	0.00955	0.000781	0.2211	3.35934	0.743	378.32	COQ5	coenzyme Q5, methyltransferase
7405	5.07e-06	3.94e-08	0.135	5.49358	0.742	1136.79	UVRAG	UV radiation resistance associated
4850	0.00158	6.6e-05	0.1859	3.99018	0.742	618.77	CNOT4	CCR4-NOT transcription complex subunit 4
6949	0.243	0.087	0.4337	1.7113	0.742	802.58	TCOF1	treacle ribosome biogenesis factor 1
3364	0.00996	0.000822	0.2215	3.34515	0.741	103.2	HUS1	HUS1 checkpoint clamp component
5260	0.0143	0.00137	0.2316	3.20128	0.741	87.41	PHKG1	phosphorylase kinase catalytic subunit gamma 1
8569	0.0662	0.0123	0.296	2.50419	0.741	3741.6	MKNK1	MAPK interacting serine/threonine kinase 1
101593348	0.176	0.0537	0.3841	1.92954	0.741	17.37	LOC101593348	uncharacterized LOC101593348
107985297	0.107	0.025	0.3301	2.24071	0.74	13.85	LOC107985297	replaced by ID 10036
3071	0.000589	1.79e-05	0.1723	4.28904	0.739	3946.4	NCKAP1L	NCK associated protein 1 like
57169	0.00233	0.000112	0.1913	3.86343	0.739	10204	ZNFX1	zinc finger NFX1-type containing 1
51439	0.0354	0.0049	0.2625	2.8135	0.739	9019.09	FAM8A1	family with sequence similarity 8 member A1
94039	2.59e-06	1.68e-08	0.1309	5.64192	0.738	384.29	ZNF101	zinc finger protein 101
7027	0.0188	0.00201	0.2389	3.08846	0.738	337.3	TFDP1	transcription factor Dp-1
59	0.0575	0.00995	0.2864	2.57759	0.738	147.22	ACTA2	actin alpha 2, smooth muscle
80306	0.000919	3.24e-05	0.1774	4.15585	0.737	2434.09	MED28	mediator complex subunit 28
283629	0.0217	0.00245	0.2432	3.02899	0.737	200.92	TSSK4	testis specific serine kinase 4
6018	0.104	0.0241	0.3268	2.25586	0.737	2141.79	RLF	RLF zinc finger
3778	0.811	0.653	1.6413	0.449161	0.737	17.63	KCNMA1	potassium calcium-activated channel subfamily M alpha 1
101929639	0.0263	0.00324	0.25	2.94375	0.736	110.18	B4GALT1-AS1	B4GALT1 antisense RNA 1
23317	0.00651	0.000464	0.21	3.50082	0.735	1724.92	DNAJC13	DnaJ heat shock protein family (Hsp40) member C13
9220	0.07	0.0133	0.2971	2.47432	0.735	119.38	TIAF1	replaced by ID 399687
107984263	0.0826	0.0169	0.3076	2.38907	0.735	33.42	LOC107984263	uncharacterized LOC107984263
100616184	0.185	0.0577	0.387	1.89823	0.735	62.19	MIR4477A	microRNA 4477a
6678	0.535	0.314	0.7296	1.0068	0.735	20.45	SPARC	secreted protein acidic and cysteine rich
79029	0.00246	0.00012	0.1908	3.84687	0.734	448.08	SPATA5L1	spermatogenesis associated 5 like 1
51256	0.00302	0.000157	0.1942	3.78034	0.734	232.2	TBC1D7	TBC1 domain family member 7
54331	0.00751	0.000565	0.213	3.44805	0.734	2569.39	GNG2	G protein subunit gamma 2
10943	0.0376	0.00532	0.2635	2.78682	0.734	1482.06	MSL3	MSL complex subunit 3
102724322	0.0502	0.00811	0.2771	2.64725	0.734	59.61	LOC102724322	uncharacterized LOC102724322
105377295	0.177	0.0542	0.3813	1.92552	0.734	62.93	LOC105377295	uncharacterized LOC105377295
5966	0.00327	0.000176	0.1954	3.75121	0.733	4599.96	REL	REL proto-oncogene, NF-kB subunit
170506	0.0103	0.000879	0.2204	3.32669	0.733	580.08	DHX36	DEAH-box helicase 36
3073	0.0438	0.00665	0.27	2.71409	0.733	172.65	HEXA	hexosaminidase subunit alpha
105373041	0.0643	0.0118	0.2909	2.51887	0.733	18.64	LOC105373041	uncharacterized LOC105373041
6468	0.0729	0.0142	0.299	2.45195	0.733	114.66	FBXW4	F-box and WD repeat domain containing 4
286204	0.0779	0.0155	0.303	2.41968	0.733	201.54	CRB2	crumbs cell polarity complex component 2
100101467	0.0872	0.0183	0.3109	2.35885	0.733	77.13	ZSCAN30	zinc finger and SCAN domain containing 30
412	0.189	0.0596	0.3887	1.88398	0.732	149.07	STS	steroid sulfatase
220929	0.0115	0.00102	0.2226	3.28445	0.731	2124.28	ZNF438	zinc finger protein 438
285033	0.0139	0.00132	0.2277	3.21138	0.731	534.71	STARD7-AS1	STARD7 antisense RNA 1
79932	0.142	0.0385	0.3534	2.0698	0.731	1998.95	KIAA0319L	KIAA0319 like
9495	0.459	0.241	0.6231	1.17242	0.731	18.83	AKAP5	A-kinase anchoring protein 5
85379	0.641	0.426	0.9183	0.79559	0.731	15.12	KIAA1671	KIAA1671
10473	0.000893	3.11e-05	0.1752	4.16522	0.73	801.76	HMGN4	high mobility group nucleosomal binding domain 4
10005	0.00107	3.89e-05	0.1775	4.11369	0.73	155.02	ACOT8	acyl-CoA thioesterase 8
4905	0.0102	0.000868	0.2191	3.3303	0.73	567.16	NSF	N-ethylmaleimide sensitive factor, vesicle fusing ATPase
101929174	0.161	0.0467	0.3671	1.98934	0.73	12.26	LOC101929174	uncharacterized LOC101929174
105373811	0.319	0.133	0.4866	1.50098	0.73	11.6	LOC105373811
4698	0.0027	0.000134	0.1909	3.81891	0.729	165.25	NDUFA5	NADH:ubiquinone oxidoreductase subunit A5
79641	0.0109	0.000956	0.2208	3.30311	0.729	49.97	ROGDI	rogdi atypical leucine zipper
63894	0.0135	0.00127	0.2264	3.22221	0.729	346.18	VIPAS39	VPS33B interacting protein, apical-basolateral polarity regulator, spe-39 homolog
105372956	0.0243	0.00287	0.2445	2.98107	0.729	44.23	LOC105372956	uncharacterized LOC105372956
65010	0.0338	0.00457	0.2569	2.83589	0.729	44.02	SLC26A6	solute carrier family 26 member 6
101927755	0.0946	0.0207	0.3151	2.31254	0.729	96.9	RNFT1-DT	RNFT1 divergent transcript
100616498	0.00168	7.1e-05	0.1832	3.97285	0.728	54.44	MIR378E	microRNA 378e
83989	0.00604	0.000415	0.2063	3.53067	0.728	1968.29	FAM172A	family with sequence similarity 172 member A
105373077	0.239	0.0849	0.4227	1.72313	0.728	222.24	LOC105373077	uncharacterized LOC105373077
7850	NA	NA	0.6236	1.16699	0.728	9871.34	IL1R2	interleukin 1 receptor type 2
10390	0.00224	0.000106	0.1875	3.87556	0.727	469.14	CEPT1	choline/ethanolamine phosphotransferase 1
105374101	0.0685	0.013	0.2926	2.48496	0.727	62.96	LOC105374101	uncharacterized LOC105374101
112268267	0.105	0.0244	0.3232	2.25009	0.727	16627.9	LOC112268267	uncharacterized LOC112268267
105372160	0.167	0.0495	0.37	1.96459	0.727	98.25	LOC105372160	uncharacterized LOC105372160
112268237	0.228	0.0792	0.4139	1.75544	0.727	212.34	LOC112268237
104326055	0.299	0.12	0.4671	1.55688	0.727	32.54	APOA1-AS	APOA1 antisense RNA
102723390	0.547	0.327	0.7421	0.980101	0.727	11.03	FRG1EP	FSHD region gene 1 family member E, pseudogene
105376512	0.00719	0.00053	0.2095	3.46507	0.726	125.4	LOC105376512	replaced by ID 54472
53841	0.0104	0.000891	0.2186	3.32277	0.726	111.99	CDHR5	cadherin related family member 5
101929599	0.148	0.0412	0.3559	2.04144	0.726	440.04	LOC101929599	putative POM121-like protein 1-like pseudogene
89838	0.201	0.0654	0.3939	1.84262	0.726	13.09	ULK4P1	ULK4 pseudogene 1
55057	0.22	0.0748	0.4077	1.78153	0.726	14.89	CRYBG2	crystallin beta-gamma domain containing 2
105369402	2.63e-06	1.74e-08	0.1286	5.63569	0.725	877.59	LOC105369402	uncharacterized LOC105369402
103344931	0.00089	3.1e-05	0.1741	4.1663	0.725	115.85	LOC103344931	uncharacterized LOC103344931
55328	0.066	0.0122	0.2894	2.50585	0.725	114.83	RNLS	renalase, FAD dependent amine oxidase
345275	0.0732	0.0143	0.2961	2.44959	0.725	83.93	HSD17B13	hydroxysteroid 17-beta dehydrogenase 13
51637	0.00512	0.00033	0.2017	3.59016	0.724	236.61	RTRAF	RNA transcription, translation and transport factor
101927780	0.0237	0.00278	0.2421	2.99094	0.724	315.58	LINC01303	long intergenic non-protein coding RNA 1303
84971	0.0351	0.00482	0.2567	2.81894	0.724	418.68	ATG4D	autophagy related 4D cysteine peptidase
100505666	0.123	0.0313	0.3362	2.15358	0.724	14.6	DCST1-AS1	DCST1 antisense RNA 1
105375543	0.301	0.121	0.4665	1.55098	0.724	25.01	LOC105375543	uncharacterized LOC105375543
117286	0.0685	0.013	0.2911	2.48469	0.723	174.38	CIB3	calcium and integrin binding family member 3
28991	0.00283	0.000144	0.1899	3.80067	0.722	247.7	COMMD5	COMM domain containing 5
100131117	0.0166	0.00169	0.2301	3.13951	0.722	47.32	ZBTB20-AS1	ZBTB20 antisense RNA 1
105369343	0.284	0.11	0.4524	1.59659	0.722	148.18	MIR194-2HG	MIR194-2 host gene
84168	0.475	0.255	0.6347	1.13754	0.722	23.25	ANTXR1	ANTXR cell adhesion molecule 1
55215	0.00565	0.000376	0.2026	3.55606	0.721	185.18	FANCI	FA complementation group I
55626	0.0166	0.00169	0.2296	3.14043	0.721	563.98	AMBRA1	autophagy and beclin 1 regulator 1
10417	0.405	0.195	0.5566	1.2955	0.721	26.67	SPON2	spondin 2
2519	0.0203	0.00224	0.2355	3.05627	0.72	42.45	FUCA2	alpha-L-fucosidase 2
9095	0.103	0.0236	0.3181	2.26418	0.72	44.91	TBX19	T-box transcription factor 19
100126317	0.125	0.0321	0.3358	2.14377	0.72	15.64	MIR374B	microRNA 374b
646127	0.304	0.123	0.4667	1.54297	0.72	9.57	TERF1P7	TERF1 pseudogene 7
283129	0.36	0.161	0.5133	1.40186	0.72	14.46	MAJIN	membrane anchored junction protein
150962	0.00118	4.4e-05	0.176	4.08518	0.719	259.37	PUS10	pseudouridine synthase 10
153684	0.00715	0.000526	0.2073	3.4672	0.719	97.42	ANXA2R-AS1	ANXA2R antisense RNA 1
78996	0.0143	0.00137	0.2246	3.20056	0.719	7220.68	CYREN	cell cycle regulator of NHEJ
387893	0.055	0.00928	0.2765	2.60149	0.719	724.02	KMT5A	lysine methyltransferase 5A
105371130	0.238	0.0842	0.4163	1.72704	0.719	17.72	MFSD13B	major facilitator superfamily domain containing 13B (pseudogene)
101926918	0.356	0.158	0.51	1.4103	0.719	117.29	GTF2IP12	general transcription factor IIi pseudogene 12
56927	0.00312	0.000164	0.1906	3.76957	0.718	712.72	GPR108	G protein-coupled receptor 108
113451	0.0592	0.0104	0.28	2.56288	0.718	115.68	AZIN2	antizyme inhibitor 2
101928234	0.173	0.0522	0.3696	1.94166	0.718	83.57	LOC101928234	uncharacterized LOC101928234
10384	0.206	0.0677	0.3927	1.82713	0.718	939.89	BTN3A3	butyrophilin subfamily 3 member A3
101927377	0.125	0.032	0.3345	2.14388	0.717	27.12	LOC101927377	uncharacterized LOC101927377
4578	0.176	0.0534	0.3711	1.9316	0.717	11.19	TRNW	tRNA-Trp
353322	0.426	0.213	0.5756	1.24625	0.717	13.9	ANKRD37	ankyrin repeat domain 37
65243	0.0853	0.0177	0.301	2.37225	0.714	86.93	ZFP69B	ZFP69 zinc finger protein B
135112	0.106	0.025	0.3185	2.24109	0.714	418.79	NCOA7	nuclear receptor coactivator 7
926	0.552	0.331	0.735	0.972082	0.714	54.63	CD8B	CD8b molecule
7464	0.188	0.0593	0.378	1.88562	0.713	173.96	CORO2A	coronin 2A
105374264	0.234	0.0818	0.4095	1.74011	0.713	47.07	LOC105374264	uncharacterized LOC105374264
112942	0.0183	0.00195	0.2299	3.09838	0.712	145.65	CFAP36	cilia and flagella associated protein 36
284739	0.0425	0.00639	0.2611	2.72728	0.712	39.97	C20orf204	chromosome 20 open reading frame 204
81788	0.109	0.0261	0.3199	2.22525	0.712	3919.03	NUAK2	NUAK family kinase 2
105379525	0.278	0.107	0.4414	1.61337	0.712	69.8	LOC105379525	uncharacterized LOC105379525
25924	0.281	0.108	0.4435	1.60547	0.712	84.82	MYRIP	myosin VIIA and Rab interacting protein
101928573	0.293	0.116	0.453	1.57148	0.712	9.14	LOC101928573	uncharacterized LOC101928573
3483	0.322	0.136	0.4764	1.49248	0.711	15.38	IGFALS	insulin like growth factor binding protein acid labile subunit
79906	0.00667	0.000479	0.2033	3.49212	0.71	74.63	MORN1	MORN repeat containing 1
26276	0.0159	0.00158	0.2246	3.15899	0.71	90.05	VPS33B	VPS33B late endosome and lysosome associated
677780	0.138	0.0368	0.3401	2.08826	0.71	20.43	SCARNA11	small Cajal body-specific RNA 11
30009	0.571	0.35	0.759	0.935274	0.71	67.89	TBX21	T-box transcription factor 21
343413	0.645	0.43	0.8996	0.789432	0.71	27.36	FCRL6	Fc receptor like 6
105370557	0.0548	0.00923	0.2724	2.6033	0.709	299.85	LOC105370557	uncharacterized LOC105370557
145474	0.109	0.0259	0.3182	2.22777	0.709	428.44	LOC145474	uncharacterized LOC145474
256394	0.289	0.113	0.4471	1.58502	0.709	49.66	SERPINA11	serpin family A member 11
64782	0.0774	0.0154	0.2922	2.42329	0.708	42.29	AEN	apoptosis enhancing nuclease
112935969	0.107	0.0252	0.3163	2.23765	0.708	164.03	SCAT8	S-phase cancer associated transcript 8
3242	0.295	0.117	0.4517	1.56749	0.708	36.1	HPD	4-hydroxyphenylpyruvate dioxygenase
646976	0.0261	0.00321	0.2399	2.94651	0.707	266.22	RALGPS2-AS1	RALGPS2 antisense RNA 1
84278	0.0618	0.0111	0.2785	2.53957	0.707	244.29	MFSD14CP	major facilitator superfamily domain containing 14C, pseudogene
100500853	0.105	0.0243	0.314	2.25218	0.707	357.35	MIR3605	microRNA 3605
2321	0.418	0.206	0.5598	1.26371	0.707	73.63	FLT1	fms related receptor tyrosine kinase 1
118788	0.031	0.00405	0.2455	2.87421	0.706	6865.56	PIK3AP1	phosphoinositide-3-kinase adaptor protein 1
51203	0.055	0.00929	0.2714	2.6011	0.706	65.11	NUSAP1	nucleolar and spindle associated protein 1
101928008	0.066	0.0122	0.2818	2.5052	0.706	83.33	LOC101928008	uncharacterized LOC101928008
105373311	0.0947	0.0208	0.3052	2.31173	0.706	244.8	LOC105373311	uncharacterized LOC105373311
29126	0.407	0.197	0.5474	1.28971	0.706	1094.21	CD274	CD274 molecule
56850	0.00234	0.000112	0.1826	3.86193	0.705	1431.1	GRIPAP1	GRIP1 associated protein 1
80231	0.0491	0.00782	0.2651	2.65991	0.705	961.15	TASL	TLR adaptor interacting with endolysosomal SLC15A4
374973	0.159	0.0457	0.353	1.99802	0.705	14.24	TEX38	testis expressed 38
388685	0.0106	0.000909	0.2121	3.31716	0.704	445.81	LINC01138	long intergenic non-protein coding RNA 1138
101928576	0.0959	0.0213	0.3058	2.30337	0.704	19.75	LOC101928576	uncharacterized LOC101928576
100132077	0.367	0.166	0.5084	1.38584	0.704	52.8	LOC100132077	uncharacterized LOC100132077
968	0.0354	0.0049	0.2498	2.81339	0.703	512.49	CD68	CD68 molecule
60672	0.0431	0.0065	0.2583	2.7216	0.703	164.16	MIIP	migration and invasion inhibitory protein
51479	0.0559	0.00949	0.271	2.59371	0.703	2140.67	ANKFY1	ankyrin repeat and FYVE domain containing 1
51185	0.0837	0.0172	0.295	2.38137	0.703	512.24	CRBN	cereblon
102723648	0.0863	0.018	0.2973	2.36603	0.703	68.86	BRPF3-AS1	BRPF3 antisense RNA 1
107984772	0.115	0.0284	0.3207	2.19137	0.703	48.34	LOC107984772	uncharacterized LOC107984772
102466745	0.27	0.102	0.4288	1.63734	0.702	9.25	MIR6832	microRNA 6832
100996255	0.293	0.116	0.4471	1.57062	0.702	14.17	LINC02256	long intergenic non-protein coding RNA 2256
102724881	0.342	0.149	0.4866	1.44294	0.702	18.77	LOC102724881
107985558	0.491	0.27	0.6361	1.10303	0.702	135.38	LOC107985558
5277	0.0847	0.0175	0.2951	2.37574	0.701	373.11	PIGA	phosphatidylinositol glycan anchor biosynthesis class A
387990	0.388	0.182	0.5257	1.33406	0.701	15.15	TOMM20L	translocase of outer mitochondrial membrane 20 like
55954	0.00199	9.09e-05	0.1788	3.91356	0.7	99.07	ZMAT5	zinc finger matrin-type 5
207063	0.00525	0.000343	0.1956	3.5805	0.7	607.81	DHRSX	dehydrogenase/reductase X-linked
51566	0.00733	0.000546	0.2024	3.45729	0.7	556.11	ARMCX3	armadillo repeat containing X-linked 3
3912	0.0118	0.00106	0.2138	3.27443	0.7	188.57	LAMB1	laminin subunit beta 1
2215	0.0816	0.0165	0.2922	2.39722	0.7	75061.4	FCGR3B	Fc gamma receptor IIIb
23285	0.208	0.0691	0.385	1.81807	0.7	65.69	KIAA1107	replaced by ID 284697
105371934	0.0807	0.0163	0.2909	2.40307	0.699	1111.46	LOC105371934	uncharacterized LOC105371934
101927586	0.133	0.035	0.3316	2.10853	0.699	240.62	LINC01271	long intergenic non-protein coding RNA 1271
105369149	0.0655	0.0121	0.2781	2.51047	0.698	51.11	LOC105369149	uncharacterized LOC105369149
64689	0.0033	0.000179	0.1859	3.74751	0.697	658.09	GORASP1	golgi reassembly stacking protein 1
197131	0.00485	0.000305	0.193	3.61085	0.697	816.3	UBR1	ubiquitin protein ligase E3 component n-recognin 1
57649	0.00728	0.000539	0.2016	3.46038	0.697	5181.98	PHF12	PHD finger protein 12
3357	0.0228	0.00265	0.2317	3.00594	0.697	35.69	HTR2B	5-hydroxytryptamine receptor 2B
1113	0.0425	0.00636	0.2555	2.7286	0.697	541.1	CHGA	chromogranin A
105375513	0.0548	0.00922	0.2677	2.6038	0.697	20.31	LOC105375513	replaced by ID 60412
9829	0.458	0.24	0.5931	1.17455	0.697	12.04	DNAJC6	DnaJ heat shock protein family (Hsp40) member C6
7402	0.0134	0.00126	0.2159	3.2258	0.696	8505.86	UTRN	utrophin
100873924	0.0254	0.00307	0.235	2.96061	0.696	151.64	HLX-AS1	HLX antisense RNA 1
101927283	0.102	0.0232	0.3064	2.27072	0.696	507.36	LOC101927283	uncharacterized LOC101927283
113218503	0.114	0.0281	0.3171	2.19584	0.696	102.26	MIR10399	microRNA 10399
93611	0.208	0.0688	0.3826	1.8198	0.696	34.98	FBXO44	F-box protein 44
100996664	0.214	0.0719	0.3865	1.79982	0.696	13.62	LOC100996664	uncharacterized LOC100996664
285533	0.272	0.103	0.4267	1.63153	0.696	863.93	RNF175	ring finger protein 175
8329	0.438	0.223	0.571	1.21831	0.696	26.45	H2AC13	H2A clustered histone 13
107984532	0.492	0.272	0.633	1.09921	0.696	17.3	LOC107984532
55777	0.000283	7.02e-06	0.1546	4.49308	0.695	730.31	MBD5	methyl-CpG binding domain protein 5
79140	0.00719	0.000531	0.2007	3.46455	0.695	150.33	CCDC28B	coiled-coil domain containing 28B
348938	0.028	0.00354	0.2381	2.91676	0.695	92.06	NIPAL4	NIPA like domain containing 4
338391	0.0677	0.0127	0.279	2.49102	0.695	165.27	H2BP2	H2B histone pseudogene 2
105374234	0.357	0.159	0.4943	1.40694	0.695	13.03	LOC105374234	uncharacterized LOC105374234
777	0.0157	0.00156	0.2193	3.16352	0.694	671.79	CACNA1E	calcium voltage-gated channel subunit alpha1 E
100861563	0.0624	0.0113	0.2739	2.53446	0.694	48.76	SCAANT1	SCA7/ATXN7 antisense RNA 1
55159	0.0929	0.02	0.2982	2.326	0.694	442.89	RFWD3	ring finger and WD repeat domain 3
6741	0.211	0.0706	0.3839	1.80835	0.694	146.56	SSB	small RNA binding exonuclease protection factor La
101929412	0.217	0.0731	0.3871	1.79229	0.694	128.89	LINC02212	long intergenic non-protein coding RNA 2212
317760	0.37	0.168	0.504	1.37781	0.694	12.09	ADAM20P1	ADAM metallopeptidase domain 20 pseudogene 1
64072	0.122	0.0311	0.3215	2.15566	0.693	2527.05	CDH23	cadherin related 23
729723	0.208	0.0692	0.3812	1.81725	0.693	26.94	DNAJC27-AS1	DNAJC27 antisense RNA 1
2060	8.86e-06	8.11e-08	0.129	5.36458	0.692	2311.72	EPS15	epidermal growth factor receptor pathway substrate 15
55784	0.00107	3.94e-05	0.1684	4.11114	0.692	10631.4	MCTP2	multiple C2 and transmembrane domain containing 2
132864	0.0101	0.000839	0.2074	3.33945	0.692	3833.53	CPEB2	cytoplasmic polyadenylation element binding protein 2
2038	0.0156	0.00155	0.2186	3.16549	0.692	86.61	EPB42	erythrocyte membrane protein band 4.2
100379132	0.0959	0.0213	0.3005	2.30335	0.692	97.23	SNORA70G	small nucleolar RNA, H/ACA box 70G
5236	0.0034	0.000185	0.1849	3.73823	0.691	300.99	PGM1	phosphoglucomutase 1
2896	0.0247	0.00294	0.2324	2.97345	0.691	3258.2	GRN	granulin precursor
100128682	0.0646	0.0118	0.2744	2.51675	0.691	152.93	LINC01531	long intergenic non-protein coding RNA 1531
84959	0.132	0.0348	0.3268	2.11122	0.69	1348.19	UBASH3B	ubiquitin associated and SH3 domain containing B
107985568	0.313	0.129	0.4548	1.51716	0.69	70.96	LOC107985568	uncharacterized LOC107985568
81846	0.00489	0.000309	0.191	3.60755	0.689	3659.12	SBF2	SET binding factor 2
79174	0.0524	0.00863	0.2625	2.62631	0.689	116.95	CRELD2	cysteine rich with EGF like domains 2
6458	0.0543	0.00908	0.2641	2.60886	0.689	99.11	SH3GL1P1	SH3 domain containing GRB2 like 1, endophilin A2 pseudogene 1
9985	0.105	0.0243	0.306	2.25159	0.689	2874.45	REC8	REC8 meiotic recombination protein
84933	0.0173	0.00179	0.2202	3.12245	0.688	64.62	C8orf76	chromosome 8 open reading frame 76
29922	0.0737	0.0144	0.2812	2.44623	0.688	57.29	NME7	NME/NM23 family member 7
10170	0.226	0.078	0.3905	1.76251	0.688	1177.59	DHRS9	dehydrogenase/reductase 9
101927454	0.00373	0.000213	0.1855	3.70269	0.687	406.06	LOC101927454	uncharacterized LOC101927454
105371730	0.00599	0.00041	0.1944	3.53355	0.687	105.53	LOC105371730	uncharacterized LOC105371730
79650	0.0132	0.00124	0.2127	3.22927	0.687	1811.99	USB1	U6 snRNA biogenesis phosphodiesterase 1
306	0.0634	0.0115	0.2717	2.5257	0.686	1640.06	ANXA3	annexin A3
113218486	0.0835	0.0171	0.2878	2.38352	0.686	73.72	MIR10392	microRNA 10392
102723824	0.119	0.03	0.3158	2.17073	0.686	139.56	EML4-AS1	EML4 antisense RNA 1
100500913	0.21	0.0699	0.3785	1.81262	0.686	12.8	MIR3714	microRNA 3714
200197	0.249	0.0903	0.4052	1.69405	0.686	14.53	TMEM51-AS1	TMEM51 antisense RNA 1
57001	0.316	0.131	0.4544	1.50993	0.686	29.01	SDHAF3	succinate dehydrogenase complex assembly factor 3
101927522	0.0148	0.00144	0.215	3.18729	0.685	677.45	LOC101927522	uncharacterized LOC101927522
117177	0.0169	0.00173	0.2185	3.13248	0.685	255.01	RAB3IP	RAB3A interacting protein
1200	0.0314	0.00413	0.239	2.86813	0.685	2229.71	TPP1	tripeptidyl peptidase 1
26251	0.0556	0.00942	0.264	2.59642	0.685	174.94	KCNG2	potassium voltage-gated channel modifier subfamily G member 2
100526820	0.0943	0.0205	0.2957	2.31626	0.685	83.79	CAHM	colon adenocarcinoma hypermethylated
693230	0.112	0.0272	0.3101	2.20906	0.685	32.51	MIR645	microRNA 645
107986973	0.225	0.0775	0.3881	1.76545	0.685	12.19	LOC107986973
5900	0.126	0.0325	0.3202	2.13769	0.684	329.07	RALGDS	ral guanine nucleotide dissociation stimulator
654790	0.192	0.061	0.365	1.87339	0.684	40.27	PCP4L1	Purkinje cell protein 4 like 1
101928212	0.194	0.062	0.3665	1.86644	0.684	83.06	LOC101928212	uncharacterized LOC101928212
389119	0.319	0.133	0.4554	1.50234	0.684	13.99	INKA1	inka box actin regulator 1
57162	0.0335	0.00452	0.2405	2.83947	0.683	24043.4	PELI1	pellino E3 ubiquitin protein ligase 1
399687	0.0801	0.0161	0.2836	2.40679	0.683	1169.73	MYO18A	myosin XVIIIA
131965	0.118	0.0293	0.3134	2.17968	0.683	100.75	METTL6	methyltransferase 6, methylcytidine
105374902	0.29	0.114	0.4319	1.58062	0.683	32.68	LINC03055	long intergenic non-protein coding RNA 3055
80868	0.295	0.117	0.4363	1.56652	0.683	53.21	HCG4B	HLA complex group 4B
64857	0.509	0.287	0.6423	1.0637	0.683	582.38	PLEKHG2	pleckstrin homology and RhoGEF domain containing G2
105371461	0.314	0.13	0.4502	1.51516	0.682	190	LOC105371461	replaced by ID 9447
5889	0.357	0.159	0.4844	1.40797	0.682	19.38	RAD51C	RAD51 paralog C
55898	0.0731	0.0143	0.2781	2.45036	0.681	194.38	UNC45A	unc-45 myosin chaperone A
7172	0.119	0.0298	0.3135	2.17333	0.681	88.36	TPMT	thiopurine S-methyltransferase
652968	0.178	0.0546	0.3545	1.92192	0.681	15.98	CASTOR1	cytosolic arginine sensor for mTORC1 subunit 1
107984602	NA	NA	0.6817	0.999565	0.681	86.93	LOC107984602	uncharacterized LOC107984602
283991	0.00225	0.000107	0.1755	3.87474	0.68	4265.7	UBALD2	UBA like domain containing 2
2622	0.185	0.0578	0.3584	1.89688	0.68	35.45	GAS8	growth arrest specific 8
79623	0.337	0.146	0.4676	1.45385	0.68	387.44	GALNT14	polypeptide N-acetylgalactosaminyltransferase 14
57047	0.381	0.176	0.5028	1.35248	0.68	57.13	PLSCR2	phospholipid scramblase 2
100500849	0.00081	2.71e-05	0.1619	4.19631	0.679	112.02	MIR3916	microRNA 3916
57661	0.0179	0.00187	0.2185	3.11026	0.679	1305.45	PHRF1	PHD and ring finger domains 1
26608	0.0289	0.00369	0.234	2.90322	0.679	56.12	TBL2	transducin beta like 2
3965	0.0719	0.0139	0.2762	2.45961	0.679	1938.09	LGALS9	galectin 9
100132057	0.0216	0.00244	0.2237	3.031	0.678	440.02	PDE4DIPP6	PDE4DIP pseudogene 6
7773	0.127	0.0328	0.3176	2.13507	0.678	361.43	ZNF230	zinc finger protein 230
10321	0.227	0.0784	0.3854	1.75982	0.678	65.92	CRISP3	cysteine rich secretory protein 3
8969	0.351	0.155	0.477	1.42114	0.678	38.84	H2AC11	H2A clustered histone 11
100500807	0.169	0.0504	0.3462	1.95662	0.677	15.36	MIR374C	microRNA 374c
140876	0.0512	0.00832	0.2564	2.63877	0.676	286.67	RIPOR3	RIPOR family member 3
55971	0.13	0.0341	0.3191	2.11858	0.676	225.41	BAIAP2L1	BAR/IMD domain containing adaptor protein 2 like 1
57706	0.0149	0.00146	0.212	3.18345	0.675	1574.09	DENND1A	DENN domain containing 1A
146857	0.0344	0.00468	0.2387	2.82839	0.675	248.39	SLFN13	schlafen family member 13
132720	0.056	0.00952	0.2605	2.59269	0.675	97.02	FAM241A	family with sequence similarity 241 member A
3267	0.149	0.0417	0.3314	2.03687	0.675	1921.64	AGFG1	ArfGAP with FG repeats 1
677806	0.257	0.0944	0.4035	1.67257	0.675	12.09	SNORA20	small nucleolar RNA, H/ACA box 20
100506898	0.474	0.254	0.5921	1.13997	0.675	14.15	MAGOH2P	mago homolog 2, pseudogene
558	0.764	0.582	1.2258	0.550986	0.675	66.01	AXL	AXL receptor tyrosine kinase
54784	3.93e-05	5.58e-07	0.1346	5.00515	0.674	430.55	ALKBH4	alkB homolog 4, lysine demethylase
6314	0.00799	0.00061	0.1965	3.42713	0.674	6557.91	ATXN7	ataxin 7
8654	0.164	0.0483	0.3415	1.97479	0.674	356.29	PDE5A	phosphodiesterase 5A
105372824	0.175	0.053	0.3485	1.93532	0.674	27.97	LOC105372824	uncharacterized LOC105372824
102546294	0.304	0.123	0.4369	1.54298	0.674	30.51	FBXO38-DT	FBXO38 divergent transcript
105374454	0.599	0.379	0.7667	0.879275	0.674	10.93	RASGRP3-AS1	RASGRP3 antisense RNA 1
3572	1.71e-05	1.93e-07	0.1293	5.20548	0.673	1230.31	IL6ST	interleukin 6 cytokine family signal transducer
317649	0.00506	0.000325	0.1873	3.59416	0.673	7310.78	EIF4E3	eukaryotic translation initiation factor 4E family member 3
105369347	0.0824	0.0168	0.2817	2.39056	0.673	160.85	RELA-DT	RELA divergent transcript
23308	0.411	0.2	0.5249	1.28188	0.673	14.25	ICOSLG	inducible T cell costimulator ligand
80310	NA	NA	0.9312	0.722866	0.673	15.79	PDGFD	platelet derived growth factor D
222643	0.0114	0.001	0.2043	3.28939	0.672	50.19	UNC5CL	unc-5 family C-terminal like
105378954	0.031	0.00405	0.2338	2.87417	0.672	178.69	LOC105378954
900	0.000689	2.22e-05	0.1583	4.24162	0.671	249.68	CCNG1	cyclin G1
580	0.0473	0.00745	0.2508	2.67623	0.671	53.13	BARD1	BRCA1 associated RING domain 1
81844	0.0194	0.0021	0.2179	3.07523	0.67	3468.07	TRIM56	tripartite motif containing 56
3956	0.0235	0.00276	0.2238	2.99335	0.67	154.34	LGALS1	galectin 1
55930	0.229	0.0796	0.3821	1.75309	0.67	27.03	MYO5C	myosin VC
339192	0.0351	0.00481	0.2373	2.81944	0.669	254.65	FMNL1-DT	FMNL1 divergent transcript
101928572	0.0814	0.0165	0.2788	2.39859	0.669	328.29	LOC101928572	uncharacterized LOC101928572
102466247	0.201	0.0655	0.3634	1.84188	0.669	31.29	MIR1273H	microRNA 1273h
84282	0.00434	0.000266	0.1832	3.646	0.668	483.68	RNF135	ring finger protein 135
84987	0.0107	0.00092	0.2017	3.31399	0.668	150.46	COX14	cytochrome c oxidase assembly factor COX14
105375361	0.0404	0.00591	0.2425	2.75281	0.668	74.14	LOC105375361
5351	0.152	0.0429	0.3299	2.02512	0.668	418.14	PLOD1	procollagen-lysine,2-oxoglutarate 5-dioxygenase 1
4122	0.198	0.0643	0.361	1.85028	0.668	3582.16	MAN2A2	mannosidase alpha class 2A member 2
112267942	0.233	0.0816	0.3835	1.74143	0.668	657.36	LOC112267942	uncharacterized LOC112267942
105379337	0.291	0.115	0.4235	1.57799	0.668	31.14	LOC105379337
8848	0.346	0.152	0.4665	1.43268	0.668	111.7	TSC22D1	TSC22 domain family member 1
9755	0.0598	0.0105	0.2609	2.55747	0.667	814.03	TBKBP1	TBK1 binding protein 1
378707	0.0944	0.0207	0.2882	2.31423	0.667	36219	RN7SL3	RNA component of signal recognition particle 7SL3
8854	0.106	0.025	0.2976	2.2411	0.667	23.5	ALDH1A2	aldehyde dehydrogenase 1 family member A2
10950	0.518	0.297	0.6387	1.04375	0.667	18.67	BTG3	BTG anti-proliferation factor 3
6286	0.679	0.472	0.9274	0.719558	0.667	870.46	S100P	S100 calcium binding protein P
7760	0.000266	6.48e-06	0.1477	4.50996	0.666	259.43	ZNF213	zinc finger protein 213
100302692	0.00203	9.31e-05	0.1703	3.90793	0.666	267.72	FTX	FTX transcript, XIST regulator
9907	0.00712	0.000522	0.1919	3.46926	0.666	967.8	AP5Z1	adaptor related protein complex 5 subunit zeta 1
2597	0.0115	0.00102	0.2025	3.28624	0.666	3135.1	GAPDH	glyceraldehyde-3-phosphate dehydrogenase
105373271	0.0437	0.00663	0.2453	2.71512	0.666	42.32	LOC105373271	uncharacterized LOC105373271
54952	0.0438	0.00667	0.2455	2.71281	0.666	89.42	TRNAU1AP	tRNA selenocysteine 1 associated protein 1
105373195	0.227	0.0783	0.3784	1.76052	0.666	16.56	LOC105373195	uncharacterized LOC105373195
9759	0.00719	0.000532	0.1919	3.46432	0.665	3221.33	HDAC4	histone deacetylase 4
729218	0.0188	0.002	0.2151	3.08972	0.665	466.19	LOC729218	uncharacterized LOC729218
107984344	0.0513	0.00836	0.2523	2.63701	0.665	35.82	LOC107984344
57590	0.0888	0.0188	0.2827	2.34965	0.664	1287.66	WDFY1	WD repeat and FYVE domain containing 1
107985279	0.137	0.0364	0.3172	2.09221	0.664	323.4	LOC107985279	uncharacterized LOC107985279
222659	0.289	0.113	0.4193	1.58327	0.664	18.94	PXT1	peroxisomal testis enriched protein 1
3137	0.454	0.237	0.5614	1.18306	0.664	552.84	HLA-J	major histocompatibility complex, class I, J (pseudogene)
23172	0.0236	0.00277	0.2215	2.99202	0.663	119.89	ABRAXAS2	abraxas 2, BRISC complex subunit
105369706	0.0442	0.00676	0.2449	2.70853	0.663	230.52	LOC105369706
2905	0.0855	0.0177	0.2795	2.37099	0.663	45.05	GRIN2C	glutamate ionotropic receptor NMDA type subunit 2C
1717	0.34	0.147	0.4577	1.44848	0.663	22.17	DHCR7	7-dehydrocholesterol reductase
79894	0.00159	6.62e-05	0.1659	3.9894	0.662	372.16	ZNF672	zinc finger protein 672
619190	0.0107	0.000926	0.1998	3.31213	0.662	316.3	FDPSP2	farnesyl diphosphate synthase pseudogene 2
100422991	0.0166	0.00168	0.2107	3.14085	0.662	110.49	MIR1260B	microRNA 1260b
105376266	0.0422	0.0063	0.2425	2.73199	0.662	344.07	LOC105376266	uncharacterized LOC105376266
80148	0.128	0.0332	0.311	2.13023	0.662	688.85	SLC66A2	solute carrier family 66 member 2
5551	0.637	0.422	0.8254	0.802319	0.662	234.62	PRF1	perforin 1
7153	0.0667	0.0125	0.2644	2.49842	0.661	30.11	TOP2A	DNA topoisomerase II alpha
8542	0.192	0.0612	0.353	1.87217	0.661	1222.13	APOL1	apolipoprotein L1
11020	0.193	0.0616	0.3538	1.86914	0.661	29.94	IFT27	intraflagellar transport 27
60677	0.3	0.12	0.4254	1.55326	0.661	38.59	CELF6	CUGBP Elav-like family member 6
677847	0.0277	0.00348	0.2261	2.92171	0.66	39.21	SNORA81	small nucleolar RNA, H/ACA box 81
1500	0.15	0.0419	0.3244	2.0348	0.66	31.28	CTNND1	catenin delta 1
1060	1.42e-06	7.8e-09	0.1142	5.77277	0.659	585.34	CENPC	centromere protein C
5981	0.00433	0.000264	0.1807	3.64781	0.659	323.81	RFC1	replication factor C subunit 1
503645	0.057	0.00982	0.2553	2.58228	0.659	55.4	DPRXP4	divergent-paired related homeobox pseudogene 4
10343	0.306	0.124	0.4282	1.53811	0.659	18.93	PKDREJ	polycystin family receptor for egg jelly
9167	0.0119	0.00107	0.2011	3.27184	0.658	225.94	COX7A2L	cytochrome c oxidase subunit 7A2 like
23167	0.0123	0.00112	0.202	3.25731	0.658	1333.73	EFR3A	EFR3 homolog A
3621	0.0374	0.0053	0.2359	2.7883	0.658	962.61	ING1	inhibitor of growth family member 1
123879	0.0404	0.0059	0.2391	2.75306	0.658	395.15	DCUN1D3	defective in cullin neddylation 1 domain containing 3
3142	0.0652	0.012	0.2618	2.5126	0.658	1285.4	HLX	H2.0 like homeobox
6732	0.0775	0.0154	0.2718	2.42241	0.658	4323.35	SRPK1	SRSF protein kinase 1
2769	0.108	0.0256	0.2949	2.23212	0.658	248.87	GNA15	G protein subunit alpha 15
9063	0.533	0.312	0.651	1.0109	0.658	278.58	PIAS2	protein inhibitor of activated STAT 2
10930	0.00923	0.000743	0.1948	3.37306	0.657	55.09	APOBEC2	apolipoprotein B mRNA editing enzyme catalytic subunit 2
101928235	0.0124	0.00114	0.202	3.25306	0.657	699.97	PIK3R5-DT	PIK3R5 divergent transcript
10602	0.0321	0.00426	0.2298	2.85861	0.657	7960.92	CDC42EP3	CDC42 effector protein 3
283140	0.074	0.0145	0.2687	2.44421	0.657	46.7	LINC02762	long intergenic non-protein coding RNA 2762
23361	0.111	0.0267	0.2966	2.21659	0.657	119.99	ZNF629	zinc finger protein 629
5031	0.603	0.384	0.7545	0.87114	0.657	18.39	P2RY6	pyrimidinergic receptor P2Y6
4214	0.00203	9.34e-05	0.1678	3.90718	0.656	7892.98	MAP3K1	mitogen-activated protein kinase kinase kinase 1
107984338	0.0142	0.00136	0.2049	3.20262	0.656	9624.99	LOC107984338
215	0.0173	0.00179	0.21	3.12314	0.656	364.12	ABCD1	ATP binding cassette subfamily D member 1
84162	0.0497	0.00798	0.2472	2.65302	0.656	14121.2	BLTP1	bridge-like lipid transfer protein family member 1
8548	0.0205	0.00227	0.2146	3.05245	0.655	704.78	BLZF1	basic leucine zipper nuclear factor 1
1453	0.00669	0.000483	0.1874	3.49026	0.654	13012	CSNK1D	casein kinase 1 delta
55432	0.05	0.00804	0.2466	2.65051	0.654	845.52	YOD1	YOD1 deubiquitinase
113	0.0601	0.0106	0.2561	2.55512	0.654	2117.77	ADCY7	adenylate cyclase 7
686	0.233	0.0818	0.3759	1.74042	0.654	3112.1	BTD	biotinidase
152503	0.278	0.107	0.4049	1.61404	0.654	54.91	SH3D19	SH3 domain containing 19
100616341	0.475	0.256	0.5755	1.13633	0.654	13.43	MIR4435-2	microRNA 4435-2
197135	0.0159	0.00158	0.2067	3.15868	0.653	1632.54	PATL2	PAT1 homolog 2
9111	0.0413	0.00612	0.2383	2.74102	0.653	3446.74	NMI	N-myc and STAT interactor
84696	0.0569	0.00976	0.2525	2.58421	0.653	56.32	ABHD1	abhydrolase domain containing 1
5025	0.109	0.0259	0.2932	2.22761	0.653	204.52	P2RX4	purinergic receptor P2X 4
101927543	0.181	0.0559	0.3414	1.91201	0.653	55.51	LOC101927543	uncharacterized LOC101927543
54896	0.000524	1.55e-05	0.1509	4.32096	0.652	608.13	SLC66A1	solute carrier family 66 member 1
80208	0.00089	3.09e-05	0.1564	4.16681	0.652	5208.26	SPG11	SPG11 vesicle trafficking associated, spatacsin
100130348	0.0618	0.0111	0.2569	2.53899	0.652	37.62	TMEM262	transmembrane protein 262
374882	0.105	0.0245	0.2899	2.24876	0.652	132.18	TMEM205	transmembrane protein 205
105373184	0.0022	0.000104	0.1676	3.88214	0.651	184.09	LOC105373184
100750247	0.0997	0.0226	0.2853	2.2807	0.651	1084.52	HIF1A-AS2	HIF1A antisense RNA 2
54535	0.142	0.0388	0.3151	2.06656	0.651	69.97	CCHCR1	coiled-coil alpha-helical rod protein 1
123041	0.23	0.0799	0.3718	1.7511	0.651	616.67	SLC24A4	solute carrier family 24 member 4
100422995	0.0397	0.00574	0.2354	2.76216	0.65	86.86	MIR3175	microRNA 3175
54494	0.0437	0.00664	0.2393	2.71459	0.65	115.88	C11orf71	chromosome 11 open reading frame 71
90799	0.104	0.024	0.2881	2.25647	0.65	549.42	CEP95	centrosomal protein 95
634	0.12	0.0304	0.3004	2.16474	0.65	2065.91	CEACAM1	CEA cell adhesion molecule 1
105374795	0.16	0.0463	0.3264	1.99227	0.65	16.43	LOC105374795	uncharacterized LOC105374795
25934	0.206	0.0677	0.3556	1.8269	0.65	35.87	NIPSNAP3A	nipsnap homolog 3A
107987392	0.282	0.109	0.4059	1.60246	0.65	19.71	LOC107987392	uncharacterized LOC107987392
693186	0.331	0.142	0.4423	1.4695	0.65	20.53	MIR601	microRNA 601
3082	0.55	0.329	0.6663	0.975321	0.65	84.91	HGF	hepatocyte growth factor
2004	0.0241	0.00284	0.2175	2.98439	0.649	797.21	ELK3	ETS transcription factor ELK3
100653515	0.0494	0.00789	0.2443	2.65674	0.649	538.83	CEP295NL	CEP295 N-terminal like
578	0.165	0.0486	0.3294	1.9717	0.649	328.59	BAK1	BCL2 antagonist/killer 1
100529261	0.00362	0.000204	0.1746	3.71406	0.648	348.43	CHURC1-FNTB	CHURC1-FNTB readthrough
149069	0.00624	0.000436	0.1843	3.51746	0.648	220.52	DCDC2B	doublecortin domain containing 2B
541471	0.114	0.0281	0.2952	2.19597	0.648	804.84	MIR4435-2HG	MIR4435-2 host gene
107984409	0.423	0.211	0.5174	1.25171	0.648	17.17	LOC107984409	uncharacterized LOC107984409
9123	0.00101	3.65e-05	0.1567	4.12866	0.647	5364.97	SLC16A3	solute carrier family 16 member 3
644794	0.0637	0.0116	0.2562	2.52432	0.647	40.07	LINC02604	long intergenic non-protein coding RNA 2604
375189	0.15	0.042	0.318	2.03367	0.647	15.23	PFN4	profilin family member 4
158219	0.327	0.138	0.4353	1.4832	0.646	146.98	TTC39B	tetratricopeptide repeat domain 39B
101929511	0.362	0.163	0.4631	1.39543	0.646	25.74	LINC01970	long intergenic non-protein coding RNA 1970
126075	0.00632	0.000445	0.1837	3.51194	0.645	242.78	CCDC159	coiled-coil domain containing 159
100422961	0.00783	0.000593	0.1879	3.43496	0.645	72.02	MIR4315-2	microRNA 4315-2
100506436	0.044	0.00671	0.238	2.7111	0.645	108.97	SPAG5-AS1	SPAG5 antisense RNA 1
387733	0.0922	0.0198	0.2769	2.32986	0.645	132.74	IFITM5	interferon induced transmembrane protein 5
2841	0.0609	0.0108	0.2527	2.54841	0.644	275.38	GPR18	G protein-coupled receptor 18
105374748	0.0826	0.0169	0.2694	2.38946	0.644	32.78	LOC105374748	uncharacterized LOC105374748
109864282	0.32	0.134	0.4296	1.50001	0.644	3587.21	RNA28SN2	RNA, 28S ribosomal N2
6818	0.0244	0.0029	0.2161	2.97811	0.643	85.36	SULT1A3	sulfotransferase family 1A member 3
29097	0.0586	0.0102	0.2505	2.56751	0.643	410.25	CNIH4	cornichon family AMPA receptor auxiliary protein 4
29948	0.0999	0.0227	0.282	2.27912	0.643	50.58	OSGIN1	oxidative stress induced growth inhibitor 1
5993	0.128	0.0334	0.3023	2.12687	0.643	422.03	RFX5	regulatory factor X5
55007	0.18	0.0554	0.3356	1.91557	0.643	142.95	FAM118A	family with sequence similarity 118 member A
100847087	0.187	0.0588	0.3403	1.88938	0.643	34.69	MIR5192	microRNA 5192
114757	0.31	0.126	0.4208	1.52815	0.643	22.87	CYGB	cytoglobin
996	3.1e-05	4.25e-07	0.1269	5.05732	0.642	893.67	CDC27	cell division cycle 27
[truncated: 13,698 more rows]

## Sheet: Dendritic Cells
GeneID	padj	pvalue	lfcSE	stat	log2FoldChange	baseMean	Symbol	Description
3429	6.2e-17	5.19e-21	1.01	9.40521	9.49884	1103.84	IFI27	interferon alpha inducible protein 27
10964	8.86e-16	1.48e-19	0.679	9.04592	6.14002	4042.78	IFI44L	interferon induced protein 44 like
8519	3.07e-15	7.72e-19	0.377	8.86397	3.34496	4465.23	IFITM1	interferon induced transmembrane protein 1
2537	3.16e-14	1.06e-17	0.401	8.56734	3.43128	2628.28	IFI6	interferon alpha inducible protein 6
10561	9.98e-14	4.18e-17	0.46	8.40777	3.86726	2308.62	IFI44	interferon induced protein 44
6772	1.8e-13	9.03e-17	0.242	8.31683	2.00893	2328.83	STAT1	signal transducer and activator of transcription 1
91543	4.89e-12	2.87e-15	0.657	7.89662	5.1897	491.54	RSAD2	radical S-adenosyl methionine domain containing 2
9636	1.16e-11	7.78e-15	0.407	7.77116	3.15922	4296.92	ISG15	ISG15 ubiquitin like modifier
10581	1.42e-09	1.07e-12	0.211	7.12098	1.50184	3869.49	IFITM2	interferon induced transmembrane protein 2
10410	1.28e-08	1.07e-11	0.384	6.7962	2.60692	4615.02	IFITM3	interferon induced transmembrane protein 3
4061	8.43e-08	7.77e-11	0.356	6.50496	2.3152	1430.88	LY6E	lymphocyte antigen 6 family member E
3434	1.06e-07	1.06e-10	0.88	6.45772	5.68529	688.16	IFIT1	interferon induced protein with tetratricopeptide repeats 1
55601	1.06e-07	1.15e-10	0.537	6.44545	3.46056	417.81	DDX60	DExD/H-box helicase 60
103	8.87e-07	1.04e-09	0.217	6.1032	1.32203	1472.98	ADAR	adenosine deaminase RNA specific
105372935	1.02e-06	1.28e-09	1.053	6.06953	6.39268	28.17	FAM247A	family with sequence similarity 247 member A
25780	1.56e-06	2.18e-09	0.782	5.98407	4.67922	71.24	RASGRP3	RAS guanyl releasing protein 3
5610	1.56e-06	2.22e-09	0.344	5.98067	2.05695	1419.68	EIF2AK2	eukaryotic translation initiation factor 2 alpha kinase 2
710	1.04e-05	1.57e-08	0.833	5.65395	4.70868	163.72	SERPING1	serpin family G member 1
54739	1.41e-05	2.25e-08	0.392	5.59173	2.19239	3024.23	XAF1	XIAP associated factor 1
9582	1.49e-05	2.5e-08	1.082	5.57339	6.02983	50.99	APOBEC3B	apolipoprotein B mRNA editing enzyme catalytic subunit 3B
11274	1.49e-05	2.63e-08	1.005	5.56454	5.59375	254.18	USP18	ubiquitin specific peptidase 18
94240	1.69e-05	3.11e-08	0.346	5.53503	1.91416	1661.58	EPSTI1	epithelial stromal interaction 1
4599	1.73e-05	3.32e-08	0.507	5.52349	2.80252	3148.72	MX1	MX dynamin like GTPase 1
54625	3.52e-05	7.08e-08	0.229	5.38906	1.23267	3885.88	PARP14	poly(ADP-ribose) polymerase family member 14
3433	3.74e-05	7.84e-08	0.626	5.37076	3.36421	550.76	IFIT2	interferon induced protein with tetratricopeptide repeats 2
3669	6.79e-05	1.48e-07	0.394	5.25529	2.06974	964.47	ISG20	interferon stimulated exonuclease gene 20
6614	6.87e-05	1.55e-07	0.706	5.24606	3.70219	1560.08	SIGLEC1	sialic acid binding Ig like lectin 1
200315	7.09e-05	1.66e-07	1.016	5.23355	5.31481	459.92	APOBEC3A	apolipoprotein B mRNA editing enzyme catalytic subunit 3A
4288	0.000198	4.81e-07	0.83	5.03376	4.17666	142.85	MKI67	marker of proliferation Ki-67
100874530	0.000393	9.88e-07	1.171	4.89402	5.72957	35.59	APOBEC3B-AS1	APOBEC3B antisense RNA 1
2289	0.000473	1.23e-06	0.376	4.85089	1.82547	2091.85	FKBP5	FKBP prolyl isomerase 5
4940	0.000542	1.45e-06	0.629	4.81779	3.02919	1128.43	OAS3	2'-5'-oligoadenylate synthetase 3
107986515	0.00064	1.77e-06	1.027	4.77808	4.90909	70.62	LOC107986515
3959	0.00136	3.87e-06	0.675	4.6184	3.11626	378.32	LGALS3BP	galectin 3 binding protein
3728	0.00154	4.5e-06	0.551	4.58674	2.5258	257.93	JUP	junction plakoglobin
105372942	0.00293	8.83e-06	1.303	4.44398	5.79038	15.7	FAM247D	family with sequence similarity 247 member D
10462	0.00351	1.09e-05	0.274	-4.39879	-1.2069	6240.08	CLEC10A	C-type lectin domain containing 10A
3117	0.00394	1.25e-05	0.317	4.36805	1.38301	7294.26	HLA-DQA1	major histocompatibility complex, class II, DQ alpha 1
107986589	0.00504	1.65e-05	0.311	4.30805	1.33804	4062.78	LOC107986589
54504	0.00523	1.75e-05	0.207	-4.29437	-0.887886	8561.28	CPVL	carboxypeptidase vitellogenic like
83666	0.00751	2.68e-05	0.359	4.19936	1.50916	1226.36	PARP9	poly(ADP-ribose) polymerase family member 9
23670	0.00751	2.69e-05	0.385	4.19834	1.61475	322.94	CEMIP2	cell migration inducing hyaluronidase 2
317762	0.00751	2.71e-05	0.466	4.19692	1.95681	127.91	CCDC85C	coiled-coil domain containing 85C
23347	0.00819	3.02e-05	0.231	4.17211	0.964552	1432.17	SMCHD1	structural maintenance of chromosomes flexible hinge domain containing 1
105377320	0.0112	4.24e-05	1.038	4.0942	4.24961	49.43	LOC105377320	uncharacterized LOC105377320
3580	0.0163	6.3e-05	1.151	4.00135	4.60602	79.03	CXCR2P1	C-X-C motif chemokine receptor 2 pseudogene 1
51316	0.0184	7.24e-05	0.276	3.96812	1.09333	1051.45	PLAC8	placenta associated 8
9246	0.0188	7.56e-05	0.258	3.95805	1.02069	3285.52	UBE2L6	ubiquitin conjugating enzyme E2 L6
57674	0.0206	8.47e-05	0.251	3.93074	0.986187	4119.93	RNF213	ring finger protein 213
91369	0.0237	9.92e-05	0.218	-3.89256	-0.850089	475.4	ANKRD40	ankyrin repeat domain 40
219285	0.0239	0.000102	0.385	3.88537	1.49485	1443.28	SAMD9L	sterile alpha motif domain containing 9 like
713	0.0245	0.00011	1.217	3.86647	4.70497	85.45	C1QB	complement C1q B chain
116984	0.0245	0.000108	0.51	3.87093	1.9724	260.66	ARAP2	ArfGAP with RhoGAP domain, ankyrin repeat and PH domain 2
55008	0.0245	0.000111	0.662	3.8657	2.56023	214.35	HERC6	HECT and RLD domain containing E3 ubiquitin protein ligase family member 6
105372061	0.0274	0.000126	0.791	-3.83338	-3.03131	33.03	LOC105372061	uncharacterized LOC105372061
23710	0.0304	0.000143	0.442	3.80362	1.6829	373.56	GABARAPL1	GABA type A receptor associated protein like 1
121512	0.032	0.000153	0.281	3.7862	1.06444	903.96	FGD4	FYVE, RhoGEF and PH domain containing 4
8743	0.037	0.00018	0.363	3.74567	1.3599	1214.97	TNFSF10	TNF superfamily member 10
63967	0.0414	0.000204	1.095	3.71342	4.06768	97.21	CLSPN	claspin
10673	0.0421	0.000212	0.174	3.70485	0.645007	2289.78	TNFSF13B	TNF superfamily member 13b
8737	0.0424	0.000217	0.458	3.69861	1.69372	554.31	RIPK1	receptor interacting serine/threonine kinase 1
494513	0.0426	0.000221	0.882	-3.69345	-3.259	27.42	PJVK	pejvakin
64761	0.0426	0.000233	0.411	3.68035	1.51199	462.53	PARP12	poly(ADP-ribose) polymerase family member 12
3437	0.0426	0.000236	0.785	3.67728	2.88632	1191.63	IFIT3	interferon induced protein with tetratricopeptide repeats 3
6773	0.0426	0.000232	0.244	3.6816	0.898769	3195.6	STAT2	signal transducer and activator of transcription 2
4939	0.0426	0.000232	0.554	3.68113	2.03939	1590.88	OAS2	2'-5'-oligoadenylate synthetase 2
4600	0.0465	0.000261	0.382	3.65151	1.39581	1850.34	MX2	MX dynamin like GTPase 2
23609	0.0493	0.000283	0.435	3.63062	1.58015	212.59	MKRN2	makorin ring finger protein 2
2063	0.0493	0.000285	1.044	-3.62866	-3.78976	52.41	NR2F6	nuclear receptor subfamily 2 group F member 6
100462981	0.051	0.000299	0.607	-3.61622	-2.19359	55.28	MTRNR2L2	MT-RNR2 like 2 (pseudogene)
27244	0.0516	0.000311	0.603	3.60561	2.1736	262.17	SESN1	sestrin 1
23586	0.0516	0.000311	0.555	3.60626	2.00321	394.22	RIGI	RNA sensor RIG-I
168455	0.0534	0.000331	0.896	3.58958	3.21741	54.62	CCDC71L	coiled-coil domain containing 71 like
7327	0.0534	0.000328	0.227	-3.5925	-0.814642	1649.92	UBE2G2	ubiquitin conjugating enzyme E2 G2
4522	0.0557	0.00035	0.579	3.57536	2.0694	407.55	MTHFD1	methylenetetrahydrofolate dehydrogenase, cyclohydrolase and formyltetrahydrofolate synthetase 1
2171	0.0576	0.000369	0.338	3.56154	1.2049	324.76	FABP5	fatty acid binding protein 5
162394	0.0576	0.000371	0.485	3.55972	1.72667	334.44	SLFN5	schlafen family member 5
23649	0.059	0.000391	0.62	-3.54633	-2.19815	199.23	POLA2	DNA polymerase alpha 2, accessory subunit
684	0.059	0.000387	0.229	3.54872	0.811744	2056.05	BST2	bone marrow stromal cell antigen 2
23099	0.0592	0.000396	0.449	3.54241	1.59096	503.78	ZBTB43	zinc finger and BTB domain containing 43
2180	0.0623	0.000425	0.487	3.52378	1.7167	591.51	ACSL1	acyl-CoA synthetase long chain family member 1
8454	0.0623	0.000428	0.259	3.52209	0.912839	1162.38	CUL1	cullin 1
567	0.0624	0.000434	0.149	3.51855	0.524276	99965.2	B2M	beta-2-microglobulin
120425	0.0626	0.000441	0.162	-3.51452	-0.568573	12334.9	JAML	junction adhesion molecule like
1102	0.0639	0.000455	0.432	-3.50583	-1.51283	536.26	RCBTB2	RCC1 and BTB domain containing protein 2
10417	0.0643	0.000463	1.126	3.50134	3.94326	49.51	SPON2	spondin 2
9831	0.0653	0.000476	0.864	3.49396	3.01792	106.14	ZNF623	zinc finger protein 623
54809	0.0659	0.000491	0.398	3.48563	1.38762	801.37	SAMD9	sterile alpha motif domain containing 9
284390	0.0659	0.000488	0.908	3.48726	3.16579	74.36	ZNF763	zinc finger protein 763
3431	0.069	0.000522	0.196	3.46936	0.681531	2601.9	SP110	SP110 nuclear body protein
54332	0.069	0.000526	0.961	3.46738	3.33203	66.62	GDAP1	ganglioside induced differentiation associated protein 1
105378620	0.0762	0.000593	0.335	3.43492	1.15162	382.73	LOC105378620	uncharacterized LOC105378620
54758	0.0762	0.000593	0.83	-3.43464	-2.85049	159.33	KLHDC4	kelch domain containing 4
57493	0.0853	0.000672	0.897	3.40087	3.04968	63.03	HEG1	heart development protein with EGF like domains 1
2119	0.0856	0.000681	0.955	3.39721	3.244	53.29	ETV5	ETS variant transcription factor 5
1141	0.0908	0.000738	0.252	3.37523	0.851249	841.85	CHRNB2	cholinergic receptor nicotinic beta 2 subunit
113218500	0.0908	0.00073	0.14	3.3779	0.471544	21665	MIR10393	microRNA 10393
54887	0.0936	0.000768	0.589	3.36396	1.98176	253.39	BLTP3A	bridge-like lipid transfer protein family member 3A
5884	0.0966	0.000808	0.513	3.34994	1.71749	193.1	RAD17	RAD17 checkpoint clamp loader component
54458	0.0966	0.000809	0.159	3.34964	0.531984	2779.35	PRR13	proline rich 13
26228	0.104	0.000877	1.178	3.32726	3.92003	48.92	STAP1	signal transducing adaptor family member 1
22841	0.106	0.000907	0.507	-3.31774	-1.68085	178.95	RAB11FIP2	RAB11 family interacting protein 2
3665	0.106	0.000929	0.428	3.31109	1.41851	484.91	IRF7	interferon regulatory factor 7
9761	0.106	0.000924	0.266	-3.31259	-0.881708	718.15	MLEC	malectin
8638	0.106	0.000928	0.773	3.31149	2.55871	304.96	OASL	2'-5'-oligoadenylate synthetase like
25960	0.107	0.000953	1.273	3.30397	4.20519	35.15	ADGRA2	adhesion G protein-coupled receptor A2
51773	0.107	0.000967	0.244	3.29983	0.803755	811.34	RSF1	remodeling and spacing factor 1
107987245	0.107	0.000969	0.64	3.2994	2.11011	184.57	LOC107987245	uncharacterized LOC107987245
400709	0.108	0.000984	1.178	3.29503	3.88129	68.99	SIGLEC16	sialic acid binding Ig like lectin 16
23417	0.11	0.00101	1.003	3.28786	3.29736	49.27	MLYCD	malonyl-CoA decarboxylase
10875	0.11	0.00102	0.16	-3.28489	-0.525186	5325.68	FGL2	fibrinogen like 2
4193	0.112	0.00106	0.35	3.27444	1.14625	613.73	MDM2	MDM2 proto-oncogene
25966	0.112	0.00106	0.615	-3.27339	-2.01385	268.33	C2CD2	C2 calcium dependent domain containing 2
2644	0.112	0.00107	0.682	3.27044	2.23025	126.34	GCHFR	GTP cyclohydrolase I feedback regulator
150209	0.115	0.00111	0.805	-3.262	-2.62507	78.57	AIFM3	apoptosis inducing factor mitochondria associated 3
55572	0.121	0.00117	0.599	3.24559	1.94385	187.83	FOXRED1	FAD dependent oxidoreductase domain containing 1
83856	0.123	0.0012	1.01	-3.23811	-3.27204	53.66	FSD1L	fibronectin type III and SPRY domain containing 1 like
55259	0.128	0.00127	0.477	-3.22295	-1.53791	36.9	DNAI7	dynein axonemal intermediate chain 7
3006	0.139	0.00139	0.377	3.1968	1.20372	197.51	H1-2	H1.2 linker histone, cluster member
57654	0.141	0.00143	0.497	3.1892	1.58644	170.85	UVSSA	UV stimulated scaffold protein A
27346	0.141	0.00142	0.419	-3.18963	-1.3367	367.15	TMEM97	transmembrane protein 97
25976	0.145	0.00149	0.379	-3.17717	-1.20422	867.65	TIPARP	TCDD inducible poly(ADP-ribose) polymerase
5130	0.145	0.0015	0.443	-3.17514	-1.40508	409.33	PCYT1A	phosphate cytidylyltransferase 1A, choline
5329	0.145	0.00151	0.333	3.17289	1.05727	3989.94	PLAUR	plasminogen activator, urokinase receptor
4938	0.146	0.00152	0.362	3.16996	1.14614	1358.03	OAS1	2'-5'-oligoadenylate synthetase 1
3557	0.146	0.0016	0.417	3.15671	1.31659	1020.26	IL1RN	interleukin 1 receptor antagonist
221472	0.146	0.00159	0.191	-3.15741	-0.604571	1736.23	FGD2	FYVE, RhoGEF and PH domain containing 2
55177	0.146	0.00157	0.685	3.16171	2.16493	154.02	RMDN3	regulator of microtubule dynamics 3
10664	0.146	0.00162	0.395	-3.15293	-1.24427	409.82	CTCF	CCCTC-binding factor
1018	0.146	0.00162	0.93	-3.15235	-2.93267	41.52	CDK3	cyclin dependent kinase 3
55337	0.146	0.00159	0.581	3.15723	1.83487	179.86	SHFL	shiftless antiviral inhibitor of ribosomal frameshifting
27076	0.146	0.00161	0.929	3.1546	2.92957	114.68	LYPD3	LY6/PLAUR domain containing 3
10641	0.15	0.00167	0.523	3.14316	1.6438	351.35	NPRL2	NPR2 like, GATOR1 complex subunit
132299	0.15	0.00168	0.731	3.14174	2.29581	103.74	OCIAD2	OCIA domain containing 2
2844	0.16	0.00181	1.12	3.12033	3.49482	44.31	GPR21	G protein-coupled receptor 21
107987254	0.162	0.00185	0.771	3.11364	2.40087	57.57	LOC107987254
3428	0.163	0.00189	0.233	3.10733	0.725266	2370.41	IFI16	interferon gamma inducible protein 16
6641	0.163	0.00188	0.794	3.1086	2.46927	128.55	SNTB1	syntrophin beta 1
55975	0.166	0.00194	0.784	3.09971	2.42891	134.64	KLHL7	kelch like family member 7
899	0.168	0.00197	1.14	3.09422	3.52754	30.54	CCNF	cyclin F
55534	0.172	0.00203	0.369	3.0858	1.14004	320.89	MAML3	mastermind like transcriptional coactivator 3
79096	0.174	0.00207	0.499	-3.08017	-1.53695	195.35	CSTPP1	centriolar satellite-associated tubulin polyglutamylase complex regulator 1
100132417	0.18	0.00215	1.129	3.06824	3.46446	17.84	FCGR1CP	Fc gamma receptor Ic, pseudogene
5747	0.183	0.00221	0.487	3.06074	1.48939	181.96	PTK2	protein tyrosine kinase 2
100288615	0.185	0.00224	0.35	3.05577	1.0691	186.92	WHAMMP1	WHAMM pseudogene 1
4783	0.188	0.00236	0.354	3.04129	1.07549	412.72	NFIL3	nuclear factor, interleukin 3 regulated
106635683	0.188	0.00235	0.164	-3.04238	-0.49843	906.38	SNORD141A	small nucleolar RNA, C/D box 141A
10557	0.188	0.00237	0.608	3.03993	1.8487	260.46	RPP38	ribonuclease P/MRP subunit p38
81617	0.188	0.00232	0.862	3.04559	2.62519	94.34	CAB39L	calcium binding protein 39 like
80765	0.188	0.00235	0.4	-3.04185	-1.21593	176.07	STARD5	StAR related lipid transfer domain containing 5
23598	0.188	0.00238	0.625	3.03824	1.89939	138.95	PATZ1	POZ/BTB and AT hook containing zinc finger 1
6891	0.19	0.00243	0.401	3.03252	1.21532	382.44	TAP2	transporter 2, ATP binding cassette subfamily B member
10166	0.192	0.0025	1.085	-3.02347	-3.27905	39.1	SLC25A15	solute carrier family 25 member 15
4752	0.192	0.00249	0.556	3.02472	1.68112	345.93	NEK3	NIMA related kinase 3
80830	0.192	0.00249	0.374	3.02484	1.13088	549.98	APOL6	apolipoprotein L6
23380	0.195	0.00258	0.306	3.01406	0.921381	784.57	SRGAP2	SLIT-ROBO Rho GTPase activating protein 2
1975	0.195	0.00259	0.26	-3.01318	-0.784352	4492.76	EIF4B	eukaryotic translation initiation factor 4B
10776	0.195	0.00258	0.315	-3.01366	-0.948215	626.58	ARPP19	cAMP regulated phosphoprotein 19
4673	0.196	0.0026	0.176	-3.01088	-0.529141	4024.24	NAP1L1	nucleosome assembly protein 1 like 1
147657	0.197	0.00264	0.506	-3.00738	-1.52111	159.01	ZNF480	zinc finger protein 480
140688	0.198	0.00267	0.526	-3.00309	-1.57961	185.75	NOL4L	nucleolar protein 4 like
107984661	0.2	0.00271	0.977	2.99913	2.93139	29.99	LOC107984661	uncharacterized LOC107984661
283870	0.205	0.0028	0.569	-2.98875	-1.70188	54.05	BRICD5	BRICHOS domain containing 5
100288203	0.205	0.00282	0.387	2.98659	1.15563	222.33	WHAMMP4	WHAMM pseudogene 4
5714	0.211	0.00292	0.23	2.97629	0.683899	1509.62	PSMD8	proteasome 26S subunit, non-ATPase 8
10726	0.212	0.00295	0.31	-2.97305	-0.922562	784.03	NUDC	nuclear distribution C, dynein complex regulator
54901	0.212	0.00297	0.54	2.97122	1.60416	161.8	CDKAL1	CDK5 regulatory subunit associated protein 1 like 1
440	0.214	0.00301	0.77	-2.96676	-2.28491	44.17	ASNS	asparagine synthetase (glutamine-hydrolyzing)
105371941	0.214	0.00302	0.939	-2.96529	-2.78379	53.52	NARF-AS2	NARF antisense RNA 2
9415	0.217	0.00309	0.94	2.95911	2.78032	46.43	FADS2	fatty acid desaturase 2
3394	0.218	0.00312	0.228	-2.95583	-0.67267	1562.77	IRF8	interferon regulatory factor 8
3702	0.219	0.00316	1.132	2.95212	3.34247	87.44	ITK	IL2 inducible T cell kinase
646450	0.221	0.0032	0.636	2.94816	1.87602	125.74	ARIH2OS	ARIH2 opposite strand lncRNA
55332	0.224	0.00326	0.911	2.94166	2.68058	79.23	DRAM1	DNA damage regulated autophagy modulator 1
92806	0.229	0.00337	0.93	-2.93183	-2.72557	120.06	CENPBD1P	CENPB DNA-binding domain containing 1, pseudogene
79863	0.229	0.00335	0.561	2.93322	1.64561	118.85	RBFA	ribosome binding factor A
644	0.229	0.00341	0.5	2.92797	1.46318	730.67	BLVRA	biliverdin reductase A
23034	0.229	0.00339	0.75	2.92962	2.19598	78.43	SAMD4A	sterile alpha motif domain containing 4A
253943	0.231	0.00348	0.417	2.9222	1.21785	598.72	YTHDF3	YTH N6-methyladenosine RNA binding protein 3
5326	0.231	0.00348	0.756	2.92204	2.20803	263.3	PLAGL2	PLAG1 like zinc finger 2
56975	0.237	0.0036	0.539	-2.91154	-1.5694	389.45	FAM20C	FAM20C golgi associated secretory pathway kinase
148423	0.238	0.00363	0.434	2.90893	1.26129	333.62	C1orf52	chromosome 1 open reading frame 52
92070	0.239	0.0037	0.985	-2.90283	-2.85967	43.79	CTBP1-DT	CTBP1 divergent transcript
7918	0.239	0.00369	0.349	2.90309	1.01338	169.29	GPANK1	G-patch domain and ankyrin repeats 1
4502	0.239	0.00368	0.549	2.90464	1.59408	337.3	MT2A	metallothionein 2A
57491	0.239	0.00374	0.449	-2.89955	-1.30134	253.64	AHRR	aryl hydrocarbon receptor repressor
107986827	0.239	0.00375	0.578	-2.89877	-1.6741	57.4	CZ1P-ASNS	CZ1P-ASNS readthrough
36	0.239	0.00377	0.754	-2.89719	-2.18357	186.97	ACADSB	acyl-CoA dehydrogenase short/branched chain
285966	0.241	0.00383	0.976	2.89143	2.82253	38.81	TCAF2	TRPM8 channel associated factor 2
57488	0.241	0.00385	0.333	2.88985	0.962826	544.52	ESYT2	extended synaptotagmin 2
219988	0.241	0.00384	0.534	2.89129	1.54442	216.05	PATL1	PAT1 homolog 1, processing body mRNA decay factor
107983993	0.244	0.00392	0.294	-2.88478	-0.848921	166.18	UPK3BL2	uroplakin 3B like 2
374	0.248	0.00403	0.571	2.87614	1.64114	2533.95	AREG	amphiregulin
10960	0.248	0.00403	0.206	2.8758	0.593282	1444.55	LMAN2	lectin, mannose binding 2
6303	0.25	0.00409	0.174	2.87122	0.498662	20673.6	SAT1	spermidine/spermine N1-acetyltransferase 1
84826	0.251	0.00417	0.644	2.86536	1.84399	125.95	SFT2D3	SFT2 domain containing 3
51466	0.251	0.00416	0.36	-2.86564	-1.03302	561.13	EVL	Enah/Vasp-like
128869	0.251	0.00414	0.57	2.86756	1.63334	176.29	PIGU	phosphatidylinositol glycan anchor biosynthesis class U
3128	0.252	0.00421	0.269	-2.86168	-0.769638	4868.93	HLA-DRB6	major histocompatibility complex, class II, DR beta 6 (pseudogene)
10133	0.252	0.0042	1.216	2.86308	3.48283	57.64	OPTN	optineurin
8438	0.254	0.00437	0.669	-2.85048	-1.90558	25.5	RAD54L	RAD54 like
104326052	0.254	0.00435	0.945	2.85176	2.69465	75.79	NRIR	negative regulator of interferon response
113612	0.254	0.0044	0.938	2.84782	2.66994	73.26	CYP2U1	cytochrome P450 family 2 subfamily U member 1
22898	0.254	0.00443	0.344	2.84581	0.979867	412.71	DENND3	DENN domain containing 3
5464	0.254	0.00434	0.226	2.85259	0.644032	2875.69	PPA1	inorganic pyrophosphatase 1
55832	0.254	0.00439	0.38	-2.84836	-1.08346	631.79	CAND1	cullin associated and neddylation dissociated 1
728392	0.254	0.00429	0.674	-2.85627	-1.92375	294.9	LOC728392	uncharacterized LOC728392
79893	0.254	0.00441	0.278	2.84718	0.790825	1472.56	GGNBP2	gametogenetin binding protein 2
112268259	0.259	0.00455	0.827	2.83713	2.34522	71.65	LOC112268259
353174	0.259	0.00453	0.86	-2.83852	-2.44191	57.37	ZACN	zinc activated ion channel
1192	0.265	0.00468	0.14	2.82842	0.39497	9483.2	CLIC1	chloride intracellular channel 1
4983	0.268	0.00476	1.064	-2.82257	-3.00395	40.89	OPHN1	oligophrenin 1
102724008	0.28	0.00501	1.281	2.80608	3.59591	55.8	LOC102724008	uncharacterized LOC102724008
201475	0.28	0.005	0.443	2.80713	1.24248	184.61	RAB12	RAB12, member RAS oncogene family
80222	0.281	0.00511	0.638	-2.8001	-1.78658	271.46	TARS2	threonyl-tRNA synthetase 2, mitochondrial
105376095	0.281	0.00508	1.188	2.80188	3.32852	37.91	LOC105376095	uncharacterized LOC105376095
84930	0.281	0.00511	0.397	2.80029	1.11124	267.88	MASTL	microtubule associated serine/threonine kinase like
64131	0.281	0.00514	0.473	-2.79832	-1.32377	279.82	XYLT1	xylosyltransferase 1
84976	0.283	0.00519	0.976	2.79508	2.72793	50.7	DISP1	dispatched RND transporter family member 1
55214	0.284	0.00523	0.98	-2.79258	-2.7357	54.91	P3H2	prolyl 3-hydroxylase 2
5394	0.284	0.00526	0.437	2.79094	1.22035	428.42	EXOSC10	exosome component 10
102723458	0.287	0.00533	0.878	2.78627	2.44702	86.16	LOC102723458	uncharacterized LOC102723458
63933	0.29	0.00547	0.49	2.77811	1.36048	258.37	MCUR1	mitochondrial calcium uniporter regulator 1
80742	0.29	0.00548	0.81	-2.7776	-2.25076	112.15	PRR3	proline rich 3
158471	0.29	0.00554	0.875	2.77371	2.42688	42.22	PRUNE2	prune homolog 2 with BCH domain
5214	0.29	0.00552	0.69	2.77502	1.91415	136.44	PFKP	phosphofructokinase, platelet
8812	0.29	0.00554	0.403	2.77411	1.118	191.51	CCNK	cyclin K
9742	0.29	0.00551	1.095	2.77559	3.04015	58.72	IFT140	intraflagellar transport 140
5451	0.3	0.00576	0.544	2.76141	1.50313	228.09	POU2F1	POU class 2 homeobox 1
126526	0.3	0.00579	1.036	2.75956	2.85939	59.41	C19orf47	chromosome 19 open reading frame 47
3118	0.309	0.006	0.622	-2.74773	-1.70972	3165.39	HLA-DQA2	major histocompatibility complex, class II, DQ alpha 2
84720	0.309	0.006	0.616	2.74799	1.69256	157.49	PIGO	phosphatidylinositol glycan anchor biosynthesis class O
55672	0.312	0.00609	0.499	-2.74314	-1.36974	179.39	NBPF1	NBPF member 1
271	0.319	0.00626	0.304	-2.7339	-0.830752	1749.53	AMPD2	adenosine monophosphate deaminase 2
5359	0.32	0.00629	0.236	2.73219	0.645914	2317.89	PLSCR1	phospholipid scramblase 1
8027	0.323	0.00641	0.648	-2.72623	-1.76562	212.01	STAM	signal transducing adaptor molecule
100288122	0.323	0.00641	1.072	-2.72587	-2.92171	31.29	LDLRAD4-AS1	LDLRAD4 antisense RNA 1
79132	0.325	0.00648	0.688	2.72232	1.87333	280.93	DHX58	DExH-box helicase 58
5465	0.334	0.00669	0.796	-2.71171	-2.15753	75.95	PPARA	peroxisome proliferator activated receptor alpha
5686	0.335	0.00673	0.211	2.70979	0.571329	1806.03	PSMA5	proteasome 20S subunit alpha 5
10560	0.345	0.00696	0.901	2.69885	2.43153	79.26	SLC19A2	solute carrier family 19 member 2
56994	0.345	0.00699	0.414	2.69712	1.11763	301.95	CHPT1	choline phosphotransferase 1
4047	0.345	0.00702	0.852	-2.69598	-2.29657	18.98	LSS	lanosterol synthase
51082	0.358	0.00731	0.212	2.6824	0.567881	1159.2	POLR1D	RNA polymerase I and III subunit D
79718	0.358	0.00746	0.266	-2.67553	-0.711853	1409.47	TBL1XR1	TBL1X/Y related 1
56995	0.358	0.00742	0.626	-2.67717	-1.67467	150.77	TULP4	TUB like protein 4
11258	0.358	0.00749	0.245	2.67407	0.654836	818.97	DCTN3	dynactin subunit 3
6709	0.358	0.00752	0.441	2.67289	1.17903	497.08	SPTAN1	spectrin alpha, non-erythrocytic 1
51131	0.358	0.0074	0.325	2.67837	0.870667	370.03	PHF11	PHD finger protein 11
8448	0.358	0.00736	0.768	-2.6801	-2.058	27.08	DOC2A	double C2 domain alpha
613	0.358	0.00747	0.529	-2.6752	-1.41623	258.38	BCR	BCR activator of RhoGEF and GTPase
9455	0.36	0.00761	0.6	-2.66905	-1.60179	169.97	HOMER2	homer scaffold protein 2
7277	0.361	0.00768	0.639	2.66601	1.70362	474.46	TUBA4A	tubulin alpha 4a
5687	0.361	0.00765	0.227	2.66694	0.605458	3007.4	PSMA6	proteasome 20S subunit alpha 6
162972	0.364	0.00778	1.031	-2.66149	-2.74374	37.04	ZNF550	zinc finger protein 550
7170	0.368	0.00797	0.164	2.6535	0.436199	7891.74	TPM3	tropomyosin 3
9094	0.368	0.00792	0.229	-2.65549	-0.607698	1046.74	UNC119	unc-119 lipid binding chaperone
162989	0.368	0.00791	0.523	2.6558	1.38884	162.16	DEDD2	death effector domain containing 2
147947	0.368	0.00798	1.122	-2.65308	-2.97635	58.79	ZNF542P	zinc finger protein 542, pseudogene
6717	0.372	0.00811	0.256	2.64746	0.677314	807.48	SRI	sorcin
101929185	0.373	0.00815	0.69	2.6457	1.8265	108.32	LOC101929185	uncharacterized LOC101929185
5355	0.374	0.0082	0.241	2.64368	0.637581	1170.98	PLP2	proteolipid protein 2
55770	0.375	0.0083	0.507	2.63968	1.33763	276.24	EXOC2	exocyst complex component 2
23475	0.375	0.00833	0.607	-2.63856	-1.60285	32.75	QPRT	quinolinate phosphoribosyltransferase
8165	0.375	0.00833	0.592	-2.63843	-1.56181	228.46	AKAP1	A-kinase anchoring protein 1
7402	0.376	0.00838	0.287	2.63645	0.757831	2302.19	UTRN	utrophin
26512	0.377	0.00843	0.36	2.63454	0.94931	369.57	INTS6	integrator complex subunit 6
317648	0.377	0.00847	0.948	2.63292	2.49538	30.55	NOP14-AS1	NOP14 antisense RNA 1
91694	0.378	0.00852	0.633	2.63055	1.66633	232.89	LONRF1	LON peptidase N-terminal domain and ring finger 1
90835	0.386	0.00873	0.393	-2.62241	-1.02941	122.41	CFAP119	cilia and flagella associated protein 119
84146	0.386	0.00902	0.298	2.61116	0.776956	813.66	ZNF644	zinc finger protein 644
163859	0.386	0.00892	0.587	-2.61524	-1.53611	248.69	SDE2	SDE2 telomere maintenance homolog
110599588	0.386	0.00879	0.764	2.62013	2.00179	31.96	ASDURF	ASNSD1 upstream open reading frame
80230	0.386	0.00894	0.473	-2.61439	-1.23538	366.47	RUFY1	RUN and FYVE domain containing 1
4796	0.386	0.00884	1.103	2.61804	2.88824	90.15	TONSL	tonsoku like, DNA repair protein
10346	0.386	0.00902	0.312	2.61118	0.813532	2471.82	TRIM22	tripartite motif containing 22
4033	0.386	0.00883	0.35	-2.61841	-0.917295	981.95	IRAG2	inositol 1,4,5-triphosphate receptor associated 2
2971	0.386	0.00895	0.262	2.61401	0.683676	2470.36	GTF3A	general transcription factor IIIA
100874212	0.386	0.00901	0.661	2.61172	1.72724	39.41	MYCBP2-AS1	MYCBP2 antisense RNA 1
1263	0.389	0.00911	0.409	-2.60785	-1.06691	305.2	PLK3	polo like kinase 3
100302736	0.39	0.00917	0.515	2.60566	1.34103	168.56	TMED7-TICAM2	TMED7-TICAM2 readthrough
25851	0.39	0.00922	0.598	-2.60372	-1.55611	247.16	TECPR1	tectonin beta-propeller repeat containing 1
105370687	0.39	0.00924	0.422	2.60317	1.0985	296.45	LOC105370687	uncharacterized LOC105370687
23070	0.39	0.00937	0.639	2.59826	1.65946	131.79	CMTR1	cap methyltransferase 1
64434	0.39	0.00931	0.61	2.60046	1.58703	211.91	NOM1	nucleolar protein with MIF4G domain 1
100505746	0.39	0.00931	0.268	-2.60049	-0.697875	521.85	ITGB2-AS1	ITGB2 antisense RNA 1
8473	0.39	0.00934	0.225	-2.5994	-0.584446	2385.13	OGT	O-linked N-acetylglucosamine (GlcNAc) transferase
23381	0.39	0.00941	0.525	-2.59685	-1.36244	293.13	SMG5	SMG5 nonsense mediated mRNA decay factor
131544	0.393	0.00951	0.294	-2.59314	-0.761286	668.15	CRYBG3	crystallin beta-gamma domain containing 3
5724	0.395	0.00973	0.342	-2.58528	-0.882873	1116.01	PTAFR	platelet activating factor receptor
25832	0.395	0.00992	0.158	-2.57872	-0.407783	2970.99	NBPF14	NBPF member 14
2209	0.395	0.00974	0.873	2.58476	2.25558	165.39	FCGR1A	Fc gamma receptor Ia
8491	0.395	0.00985	0.556	2.58119	1.43571	244.82	MAP4K3	mitogen-activated protein kinase kinase kinase kinase 3
51191	0.395	0.00995	0.75	2.57764	1.93427	325.05	HERC5	HECT and RLD domain containing E3 ubiquitin protein ligase 5
4360	0.395	0.00989	0.715	-2.57948	-1.84326	723.37	MRC1	mannose receptor C-type 1
54541	0.395	0.00979	0.404	2.58301	1.04227	1449.05	DDIT4	DNA damage inducible transcript 4
85463	0.395	0.00962	0.747	2.58924	1.93434	79.86	ZC3H12C	zinc finger CCCH-type containing 12C
5095	0.395	0.00984	0.574	-2.58139	-1.48216	122.91	PCCA	propionyl-CoA carboxylase subunit alpha
9618	0.395	0.00988	0.601	-2.58013	-1.55118	60.25	TRAF4	TNF receptor associated factor 4
6774	0.395	0.00962	0.234	2.58928	0.604973	837.3	STAT3	signal transducer and activator of transcription 3
8226	0.395	0.00976	0.524	-2.58434	-1.35434	330.44	PUDP	pseudouridine 5'-phosphatase
1983	0.396	0.01	0.149	2.57485	0.383755	3768.26	EIF5	eukaryotic translation initiation factor 5
158219	0.397	0.0102	0.777	-2.56901	-1.99505	76.48	TTC39B	tetratricopeptide repeat domain 39B
8738	0.397	0.0102	0.965	2.56943	2.47874	91.17	CRADD	CASP2 and RIPK1 domain containing adaptor with death domain
79587	0.397	0.0102	0.346	-2.56865	-0.887784	631	CARS2	cysteinyl-tRNA synthetase 2, mitochondrial
6351	0.397	0.0102	0.767	2.56917	1.9703	194.41	CCL4	C-C motif chemokine ligand 4
10621	0.397	0.0101	0.785	2.57284	2.02095	148.92	POLR3F	RNA polymerase III subunit F
10135	0.401	0.0103	0.263	2.5643	0.673171	3972.6	NAMPT	nicotinamide phosphoribosyltransferase
11331	0.405	0.0105	0.233	-2.55916	-0.595053	1314.54	PHB2	prohibitin 2
5720	0.411	0.0107	0.146	2.55343	0.373143	4881.57	PSME1	proteasome activator subunit 1
3030	0.412	0.0108	0.255	-2.54971	-0.650265	2312.99	HADHA	hydroxyacyl-CoA dehydrogenase trifunctional multienzyme complex subunit alpha
81622	0.412	0.0108	0.59	2.55061	1.50609	300.98	UNC93B1	unc-93 homolog B1, TLR signaling regulator
7317	0.412	0.0108	0.292	2.54873	0.744719	1406.7	UBA1	ubiquitin like modifier activating enzyme 1
95681	0.415	0.0109	0.689	2.54569	1.75473	134.3	CEP41	centrosomal protein 41
7076	0.415	0.0109	0.204	2.54431	0.518077	3255.63	TIMP1	TIMP metallopeptidase inhibitor 1
84671	0.415	0.011	1.168	2.54309	2.97022	102.93	ZNF347	zinc finger protein 347
5527	0.416	0.0111	0.233	2.54102	0.591167	1226.56	PPP2R5C	protein phosphatase 2 regulatory subunit B'gamma
2210	0.417	0.0112	1.011	2.53509	2.56235	13.84	FCGR1BP	Fc gamma receptor Ib, pseudogene
51141	0.417	0.0112	0.614	2.53653	1.55731	168.88	INSIG2	insulin induced gene 2
5515	0.417	0.0111	0.288	2.53885	0.730352	1597.78	PPP2CA	protein phosphatase 2 catalytic subunit alpha
115727	0.417	0.0112	0.462	2.53514	1.17004	178.72	RASGRP4	RAS guanyl releasing protein 4
63908	0.417	0.0112	1.003	-2.53735	-2.54612	23.37	NAPB	NSF attachment protein beta
2175	0.418	0.0113	0.475	-2.53299	-1.20357	142.34	FANCA	FA complementation group A
79016	0.419	0.0114	0.549	-2.53081	-1.38915	125.83	DDA1	DET1 and DDB1 associated 1
79667	0.419	0.0114	0.883	2.52904	2.23253	29.82	KLF3-AS1	KLF3 antisense RNA 1
4331	0.419	0.0115	0.582	-2.52861	-1.47049	113.88	MNAT1	MNAT1 component of CDK activating kinase
79760	0.421	0.0115	0.399	-2.52658	-1.00814	293	GEMIN7	gem nuclear organelle associated protein 7
9990	0.421	0.0116	0.25	2.52547	0.630117	692.93	SLC12A6	solute carrier family 12 member 6
102723885	0.421	0.0116	0.341	2.52363	0.860012	138.49	SRI-AS1	SRI antisense RNA 1
10235	0.421	0.0116	0.394	2.52331	0.993393	334.58	RASGRP2	RAS guanyl releasing protein 2
9473	0.425	0.0119	0.254	2.51592	0.637844	2054.15	THEMIS2	thymocyte selection associated family member 2
8676	0.425	0.0118	0.259	2.51683	0.650746	1741.65	STX11	syntaxin 11
643418	0.425	0.0119	1.09	2.51425	2.73983	28.47	LIPN	lipase family member N
160365	0.425	0.012	0.578	2.51276	1.45232	158.01	CLECL1P	C-type lectin like 1, pseudogene
55002	0.425	0.0119	0.72	-2.51394	-1.80955	176.49	TMCO3	transmembrane and coiled-coil domains 3
79877	0.425	0.0119	0.648	-2.51412	-1.63022	114.69	DCAKD	dephospho-CoA kinase domain containing
22834	0.425	0.012	0.242	-2.51258	-0.60749	1107.24	ZNF652	zinc finger protein 652
107986707	0.426	0.0121	0.471	2.50977	1.18115	96.07	LOC107986707	uncharacterized LOC107986707
100289019	0.426	0.0122	0.637	2.50706	1.59784	112.36	SLC25A25-AS1	SLC25A25 antisense RNA 1
119016	0.426	0.0121	0.557	-2.50838	-1.39803	74.75	AGAP4	ArfGAP with GTPase domain, ankyrin repeat and PH domain 4
9997	0.426	0.0122	0.377	2.50733	0.944398	1885.61	SCO2	synthesis of cytochrome C oxidase 2
107985246	0.427	0.0123	1.039	-2.50243	-2.60066	27.24	CSRP1-AS1	CSRP1 antisense RNA 1
107986085	0.427	0.0123	1.117	2.50313	2.79567	88.46	LINC02019	long intergenic non-protein coding RNA 2019
5721	0.427	0.0123	0.21	2.50364	0.524876	3970.92	PSME2	proteasome activator subunit 2
4205	0.427	0.0122	0.242	2.50539	0.605195	1128.94	MEF2A	myocyte enhancer factor 2A
10902	0.43	0.0126	0.779	-2.49467	-1.94379	246.29	BRD8	bromodomain containing 8
25821	0.43	0.0126	0.565	-2.4957	-1.40904	303.15	MTO1	mitochondrial tRNA translation optimization 1
1147	0.43	0.0126	0.438	2.49607	1.09217	242.73	CHUK	component of inhibitor of nuclear factor kappa B kinase complex
64428	0.43	0.0126	0.82	-2.4944	-2.04586	140.51	CIAO3	cytosolic iron-sulfur assembly component 3
54539	0.43	0.0125	0.256	2.49646	0.640032	934.06	NDUFB11	NADH:ubiquinone oxidoreductase subunit B11
5922	0.431	0.0127	0.397	2.49103	0.989872	533.65	RASA2	RAS p21 protein activator 2
153443	0.431	0.0127	0.475	2.49291	1.18415	178.17	SRFBP1	serum response factor binding protein 1
728689	0.431	0.0128	0.205	-2.49014	-0.509459	1258.85	EIF3CL	eukaryotic translation initiation factor 3 subunit C like
5261	0.431	0.0127	0.314	-2.49135	-0.782863	768.34	PHKG2	phosphorylase kinase catalytic subunit gamma 2
10015	0.432	0.0128	0.323	-2.48842	-0.80344	872.26	PDCD6IP	programmed cell death 6 interacting protein
164091	0.433	0.0131	0.452	-2.4812	-1.12048	314.8	PAQR7	progestin and adipoQ receptor family member 7
9475	0.433	0.0131	0.46	-2.4815	-1.14243	310.55	ROCK2	Rho associated coiled-coil containing protein kinase 2
22848	0.433	0.0131	0.378	-2.48231	-0.938871	367.49	AAK1	AP2 associated kinase 1
81608	0.433	0.0131	0.325	-2.48222	-0.806355	343.9	FIP1L1	factor interacting with PAPOLA and CPSF1
64097	0.433	0.0131	1.15	2.48224	2.85578	38.86	EPB41L4A	erythrocyte membrane protein band 4.1 like 4A
54785	0.433	0.013	0.948	-2.48501	-2.35664	89.72	BORCS6	BLOC-1 related complex subunit 6
100506282	0.435	0.0132	0.548	-2.47741	-1.35773	99.66	ANKRD42-DT	ANKRD42 divergent transcript
26020	0.435	0.0132	0.378	2.47781	0.936646	379.14	LRP10	LDL receptor related protein 10
3276	0.435	0.0132	0.317	-2.477	-0.784466	552.13	PRMT1	protein arginine methyltransferase 1
85015	0.436	0.0133	0.567	-2.47451	-1.40414	93.53	USP45	ubiquitin specific peptidase 45
8663	0.438	0.0134	0.206	-2.47222	-0.508519	1285.77	EIF3C	eukaryotic translation initiation factor 3 subunit C
91351	0.442	0.0136	0.38	2.46794	0.937882	1025.86	DDX60L	DExD/H-box 60 like
154	0.442	0.0137	0.619	2.46536	1.52641	258.93	ADRB2	adrenoceptor beta 2
10370	0.442	0.0137	0.662	2.46622	1.63262	107.64	CITED2	Cbp/p300 interacting transactivator with Glu/Asp rich carboxy-terminal domain 2
125476	0.442	0.0137	0.667	2.46555	1.64535	128.04	INO80C	INO80 complex subunit C
100132406	0.447	0.0139	0.151	-2.46001	-0.372111	1940.77	NBPF10	NBPF member 10
100505696	0.447	0.0139	0.409	2.45912	1.00556	332.78	SH3BP5-AS1	SH3BP5 antisense RNA 1
1915	0.448	0.014	0.161	-2.45677	-0.395952	94896.7	EEF1A1	eukaryotic translation elongation factor 1 alpha 1
3687	0.448	0.014	0.162	-2.45764	-0.398442	3400.58	ITGAX	integrin subunit alpha X
573	0.449	0.0141	0.262	2.45389	0.641806	640.92	BAG1	BAG cochaperone 1
7057	0.449	0.0141	1.088	2.45445	2.67162	365.17	THBS1	thrombospondin 1
10123	0.45	0.0142	0.266	-2.45171	-0.653345	4485.02	ARL4C	ADP ribosylation factor like GTPase 4C
353376	0.451	0.0143	0.582	2.45053	1.42706	119.45	TICAM2	TIR domain containing adaptor molecule 2
9887	0.452	0.0144	0.342	2.44742	0.836872	726.18	SMG7	SMG7 nonsense mediated mRNA decay factor
51088	0.452	0.0144	0.292	-2.44814	-0.714001	735.52	KLHL5	kelch like family member 5
9812	0.452	0.0144	0.357	-2.44691	-0.873463	572.04	DELE1	DAP3 binding cell death enhancer 1
2354	0.453	0.0145	0.318	-2.44478	-0.777421	11198.5	FOSB	FosB proto-oncogene, AP-1 transcription factor subunit
10589	0.454	0.0146	0.249	2.44211	0.608368	488.74	DRAP1	DR1 associated protein 1
79036	0.454	0.0146	0.273	-2.44272	-0.668026	613.15	KXD1	KxDL motif containing 1
51366	0.455	0.0147	0.261	2.44054	0.636022	1001.03	UBR5	ubiquitin protein ligase E3 component n-recognin 5
79680	0.458	0.0148	1.014	-2.4373	-2.47053	79.87	RTL10	retrotransposon Gag like 10
58497	0.458	0.0152	0.902	-2.42799	-2.18906	148.42	PRUNE1	prune exopolyphosphatase 1
107986087	0.458	0.0151	0.763	2.43046	1.85521	88.06	LOC107986087	uncharacterized LOC107986087
55799	0.458	0.0152	0.341	-2.42747	-0.828167	1077.81	CACNA2D3	calcium voltage-gated channel auxiliary subunit alpha2delta 3
1776	0.458	0.0152	0.8	-2.42819	-1.94273	129.44	DNASE1L3	deoxyribonuclease 1 like 3
4299	0.458	0.015	0.288	2.4335	0.701305	734.81	AFF1	ALF transcription elongation factor 1
133746	0.458	0.0151	0.479	2.42905	1.16398	215.83	JMY	junction mediating and regulatory protein, p53 cofactor
60487	0.458	0.0149	0.726	-2.43476	-1.76643	184.88	TRMT11	tRNA methyltransferase 11 homolog
101926943	0.458	0.0151	0.568	2.43002	1.37926	46.35	GTF2I-AS1	GTF2I antisense RNA 1
381	0.458	0.0152	0.235	-2.4285	-0.570533	2648.23	ARF5	ADP ribosylation factor 5
1890	0.458	0.0149	0.448	2.43472	1.09073	1718.54	TYMP	thymidine phosphorylase
11261	0.458	0.0153	0.207	-2.42561	-0.501195	3968.33	CHP1	calcineurin like EF-hand protein 1
23051	0.458	0.0153	1.141	-2.42617	-2.76718	58.42	ZHX3	zinc fingers and homeoboxes 3
128346	0.459	0.0154	0.233	2.42322	0.565235	7358.19	C1orf162	chromosome 1 open reading frame 162
107985367	0.459	0.0154	0.838	2.4223	2.02938	49.27	LOC107985367
10253	0.459	0.0154	0.694	2.42185	1.67984	147.81	SPRY2	sprouty RTK signaling antagonist 2
25796	0.459	0.0154	0.276	-2.42344	-0.667979	1381.03	PGLS	6-phosphogluconolactonase
23506	0.462	0.0156	0.564	2.418	1.36458	223.27	BICRAL	BICRA like chromatin remodeling complex associated protein
6585	0.462	0.0156	1.16	2.41756	2.80387	34.84	SLIT1	slit guidance ligand 1
56949	0.463	0.0157	0.637	2.4159	1.53931	126.87	XAB2	XPA binding protein 2
158160	0.467	0.0159	0.874	2.41144	2.10784	111.1	HSD17B7P2	hydroxysteroid 17-beta dehydrogenase 7 pseudogene 2
100533970	0.468	0.016	0.394	2.40998	0.949226	338.63	P2RX5-TAX1BP3	P2RX5-TAX1BP3 readthrough (NMD candidate)
54584	0.468	0.016	1.088	-2.40932	-2.6213	85.14	GNB1L	G protein subunit beta 1 like
105373552	0.474	0.0163	0.969	2.40174	2.32728	12.34	LOC105373552	uncharacterized LOC105373552
9446	0.474	0.0163	0.265	2.4024	0.63694	1777.5	GSTO1	glutathione S-transferase omega 1
7702	0.474	0.0163	0.506	2.40278	1.21659	327.86	ZNF143	zinc finger protein 143
3512	0.481	0.0166	0.565	-2.39538	-1.35353	51.12	JCHAIN	joining chain of multimeric IgA and IgM
57291	0.486	0.0169	0.595	-2.38823	-1.42077	209.89	DANCR	differentiation antagonizing non-protein coding RNA
10062	0.486	0.0169	0.948	2.38954	2.26608	59.6	NR1H3	nuclear receptor subfamily 1 group H member 3
10961	0.486	0.0169	0.236	-2.38992	-0.563715	1150.22	ERP29	endoplasmic reticulum protein 29
83854	0.486	0.0169	0.836	2.38814	1.99768	77.4	ANGPTL6	angiopoietin like 6
6674	0.487	0.017	0.933	-2.38646	-2.22648	62.49	SPAG1	sperm associated antigen 1
286451	0.488	0.0171	0.587	-2.3848	-1.40024	231.64	YIPF6	Yip1 domain family member 6
3115	0.488	0.0172	0.214	-2.38282	-0.509238	37257.1	HLA-DPB1	major histocompatibility complex, class II, DP beta 1
440081	0.488	0.0172	0.879	2.38336	2.09459	75.28	DDX12P	DEAD/H-box helicase 12, pseudogene
57333	0.488	0.0172	0.522	-2.38216	-1.24455	196.82	RCN3	reticulocalbin 3
102659353	0.489	0.0173	0.608	-2.38026	-1.44626	83.17	THRIL	TNF and HNRNPL related immunoregulatory long non-coding RNA
147804	0.49	0.0173	0.878	2.37922	2.08808	63.67	TPM3P9	tropomyosin 3 pseudogene 9
149371	0.492	0.0175	0.827	2.37584	1.96471	82.24	EXOC8	exocyst complex component 8
26273	0.492	0.0175	0.501	2.37591	1.18971	162.58	FBXO3	F-box protein 3
9145	0.494	0.0176	0.423	2.37366	1.00446	323.06	SYNGR1	synaptogyrin 1
23548	0.495	0.0177	0.963	-2.37183	-2.28522	42.7	TTC33	tetratricopeptide repeat domain 33
3069	0.495	0.0178	0.256	-2.37057	-0.607304	1040.51	HDLBP	high density lipoprotein binding protein
1385	0.496	0.0178	0.382	-2.36926	-0.904704	565.08	CREB1	cAMP responsive element binding protein 1
8629	0.497	0.0179	0.99	2.3674	2.34362	67.64	JRK	Jrk helix-turn-helix protein
5706	0.498	0.018	0.323	2.36612	0.764884	829.81	PSMC6	proteasome 26S subunit, ATPase 6
114659	0.498	0.0181	0.859	2.36346	2.03071	124.23	LRRC37B	leucine rich repeat containing 37B
2788	0.498	0.018	0.555	-2.36495	-1.31291	174.95	GNG7	G protein subunit gamma 7
23654	0.498	0.0181	0.263	-2.36362	-0.622316	973.84	PLXNB2	plexin B2
102724200	0.499	0.0182	0.644	-2.36179	-1.52212	107.81	LOC102724200	trafficking protein particle complex subunit 10-like
79018	0.5	0.0183	0.828	2.3598	1.95393	40.91	GID4	GID complex subunit 4 homolog
51132	0.5	0.0183	0.311	2.36041	0.733625	761.63	RLIM	ring finger protein, LIM domain interacting
90987	0.507	0.0191	0.84	2.34313	1.96796	126.49	ZNF251	zinc finger protein 251
7099	0.507	0.0187	0.445	2.35193	1.04767	601.46	TLR4	toll like receptor 4
6838	0.507	0.0189	0.662	2.3481	1.55344	135.97	SURF6	surfeit 6
10422	0.507	0.019	0.557	-2.346	-1.30786	306.41	UBAC1	UBA domain containing 1
26012	0.507	0.0189	0.591	-2.34844	-1.38884	246	NSMF	NMDA receptor synaptonuclear signaling and neuronal migration factor
221079	0.507	0.0187	0.481	2.35116	1.12976	480.28	ARL5B	ADP ribosylation factor like GTPase 5B
57475	0.507	0.0187	0.624	2.35061	1.46577	63.9	PLEKHH1	pleckstrin homology, MyTH4 and FERM domain containing H1
55192	0.507	0.0191	0.425	2.34331	0.995188	312.3	DNAJC17	DnaJ heat shock protein family (Hsp40) member C17
5598	0.507	0.0191	0.845	2.3445	1.98179	52.38	MAPK7	mitogen-activated protein kinase 7
54475	0.507	0.0189	1.117	2.34715	2.62267	75.95	NLE1	notchless homolog 1
4215	0.507	0.0188	0.308	-2.34913	-0.722657	684.69	MAP3K3	mitogen-activated protein kinase kinase kinase 3
1837	0.507	0.0189	0.565	-2.34726	-1.32571	312.3	DTNA	dystrobrevin alpha
8775	0.507	0.0191	0.256	2.34455	0.601226	889.27	NAPA	NSF attachment protein alpha
56929	0.508	0.0192	0.524	2.34177	1.22602	274.75	FEM1C	fem-1 homolog C
101929099	0.51	0.0198	0.9	2.33039	2.0966	67.02	CD101-AS1	CD101 antisense RNA 1
23473	0.51	0.0198	0.4	2.32952	0.932902	229.29	CAPN7	calpain 7
4967	0.51	0.0197	0.361	2.33189	0.842242	366.65	OGDH	oxoglutarate dehydrogenase
23053	0.51	0.0197	0.535	-2.3326	-1.24834	178.7	ZSWIM8	zinc finger SWIM-type containing 8
25766	0.51	0.0198	0.862	-2.33007	-2.00779	22	PRPF40B	pre-mRNA processing factor 40 homolog B
80208	0.51	0.0198	0.281	2.32941	0.655485	939.26	SPG11	SPG11 vesicle trafficking associated, spatacsin
56942	0.51	0.0197	0.411	2.33272	0.959842	443.81	CMC2	C-X9-C motif containing 2
201305	0.51	0.0194	0.465	-2.33741	-1.08749	580.65	SPNS3	SPNS lysolipid transporter 3, sphingosine-1-phosphate (putative)
116236	0.51	0.0197	0.684	-2.33156	-1.5941	239.07	ABHD15	abhydrolase domain containing 15
54883	0.51	0.0194	0.303	2.3376	0.707359	507.06	CWC25	CWC25 spliceosome associated protein homolog
147339	0.51	0.0195	0.657	2.33492	1.5345	167.87	C18orf25	chromosome 18 open reading frame 25
10859	0.51	0.0197	0.424	2.33167	0.989106	336.93	LILRB1	leukocyte immunoglobulin like receptor B1
6612	0.51	0.0196	0.253	2.3344	0.590089	1012.77	SUMO3	small ubiquitin like modifier 3
3679	0.511	0.0199	0.866	2.32836	2.01703	18.76	ITGA7	integrin subunit alpha 7
1939	0.512	0.02	0.327	-2.32647	-0.760979	525.89	EIF2D	eukaryotic translation initiation factor 2D
23219	0.513	0.0204	0.667	2.31854	1.54603	212.96	FBXO28	F-box protein 28
3899	0.513	0.0204	0.28	2.31872	0.649494	789.8	AFF3	ALF transcription elongation factor 3
8801	0.513	0.0204	0.488	2.31896	1.13138	326.58	SUCLG2	succinate-CoA ligase GDP-forming subunit beta
9830	0.513	0.0205	0.214	2.31717	0.496573	912.54	TRIM14	tripartite motif containing 14
10285	0.513	0.0204	0.327	2.31935	0.759103	355.96	SMNDC1	survival motor neuron domain containing 1
84233	0.513	0.0202	0.462	2.32174	1.07226	239.79	TMEM126A	transmembrane protein 126A
10220	0.513	0.0203	0.755	-2.3215	-1.75189	48.72	GDF11	growth differentiation factor 11
5983	0.513	0.0206	0.913	-2.31489	-2.1129	184.94	RFC3	replication factor C subunit 3
23077	0.513	0.0203	0.195	2.32031	0.451699	2092.66	MYCBP2	MYC binding protein 2
8846	0.513	0.0204	1.103	2.31941	2.5581	117.68	ALKBH1	alkB homolog 1, histone H2A dioxygenase
1632	0.513	0.0205	0.649	2.31648	1.5039	178.1	ECI1	enoyl-CoA delta isomerase 1
94015	0.513	0.0205	0.498	-2.31797	-1.15525	234.89	TTYH2	tweety family member 2
65258	0.513	0.0206	0.43	-2.31485	-0.995036	398.26	MPPE1	metallophosphoesterase 1
558	0.513	0.0205	0.699	2.31627	1.61833	1599.79	AXL	AXL receptor tyrosine kinase
7701	0.513	0.0207	0.799	-2.31371	-1.84862	60.44	ZNF142	zinc finger protein 142
414241	0.514	0.0208	0.763	-2.31101	-1.76379	26.46	SHLD2P1	shieldin complex subunit 2 pseudogene 1
23015	0.514	0.0208	0.437	-2.31149	-1.01127	408.89	GOLGA8A	golgin A8 family member A
125061	0.514	0.0208	0.322	-2.31111	-0.744967	286.87	AFMID	arylformamidase
80346	0.515	0.0209	0.466	-2.3091	-1.07623	376.1	REEP4	receptor accessory protein 4
6429	0.518	0.0213	0.252	-2.30207	-0.579188	725.38	SRSF4	serine and arginine rich splicing factor 4
129607	0.518	0.0215	0.583	2.29887	1.33927	512.49	CMPK2	cytidine/uridine monophosphate kinase 2
79134	0.518	0.0214	1.127	2.30131	2.59276	25.45	TMEM185B	transmembrane protein 185B
51251	0.518	0.0214	0.321	2.30157	0.737945	649.3	NT5C3A	5'-nucleotidase, cytosolic IIIA
9200	0.518	0.0212	1.403	-2.30443	-3.2329	54.32	HACD1	3-hydroxyacyl-CoA dehydratase 1
7786	0.518	0.0216	0.355	-2.29658	-0.815711	283.78	MAP3K12	mitogen-activated protein kinase kinase kinase 12
5430	0.518	0.0215	0.37	2.29847	0.850341	336.56	POLR2A	RNA polymerase II subunit A
10400	0.518	0.0212	0.705	2.30387	1.62433	198.35	PEMT	phosphatidylethanolamine N-methyltransferase
284001	0.518	0.0216	0.452	2.29794	1.03879	169.36	CCDC57	coiled-coil domain containing 57
81890	0.518	0.0213	0.895	-2.30314	-2.06111	143.39	QTRT1	queuine tRNA-ribosyltransferase catalytic subunit 1
147965	0.518	0.0217	0.746	2.29597	1.71285	67.87	FAM98C	family with sequence similarity 98 member C
27335	0.518	0.0212	0.16	2.30366	0.36788	3393.29	EIF3K	eukaryotic translation initiation factor 3 subunit K
54623	0.518	0.0217	0.591	2.29626	1.35653	171.63	PAF1	PAF1 homolog, Paf1/RNA polymerase II complex component
57136	0.518	0.0212	0.37	-2.30366	-0.852904	780.12	APMAP	adipocyte plasma membrane associated protein
6122	0.518	0.0215	0.153	-2.29934	-0.351031	21860.2	RPL3	ribosomal protein L3
8412	0.518	0.0218	1.203	-2.29322	-2.75817	24.58	BCAR3	BCAR3 adaptor protein, NSP family member
9581	0.518	0.0218	0.634	-2.29349	-1.4546	137.16	PREPL	prolyl endopeptidase like
7204	0.518	0.0219	0.331	2.29265	0.758937	608.51	TRIO	trio Rho guanine nucleotide exchange factor
374443	0.518	0.0219	0.618	2.29231	1.41598	399.8	LOC374443	C-type lectin domain family 2 member D pseudogene
31	0.521	0.0221	0.645	2.28871	1.47671	105.49	ACACA	acetyl-CoA carboxylase alpha
163087	0.521	0.0221	0.773	2.28905	1.77026	81.69	ZNF383	zinc finger protein 383
200205	0.522	0.0225	0.836	-2.28261	-1.90857	83.67	IBA57	iron-sulfur cluster assembly factor IBA57
90407	0.522	0.0224	0.561	-2.28326	-1.28204	306.95	TMEM41A	transmembrane protein 41A
1836	0.522	0.0224	0.591	-2.28405	-1.35066	108.91	SLC26A2	solute carrier family 26 member 2
51149	0.522	0.0225	0.843	-2.28223	-1.92335	55.12	MRNIP	MRN complex interacting protein
27072	0.522	0.0222	0.312	-2.28616	-0.713255	858.78	VPS41	VPS41 subunit of HOPS complex
6850	0.522	0.0224	0.2	-2.28384	-0.456286	3226.77	SYK	spleen associated tyrosine kinase
80196	0.522	0.0224	0.52	2.28431	1.1882	289.41	RNF34	ring finger protein 34
6730	0.522	0.0223	0.496	2.28556	1.1331	367.68	SRP68	signal recognition particle 68
101927100	0.524	0.0226	0.919	2.2803	2.09509	24.43	TICAM2-AS1	TICAM2 antisense RNA 1
114899	0.525	0.0231	1.082	-2.27232	-2.45937	54.43	C1QTNF3	C1q and TNF related 3
4001	0.525	0.0229	0.676	2.27495	1.53788	160.38	LMNB1	lamin B1
79627	0.525	0.023	0.222	-2.27314	-0.505513	1853.72	OGFRL1	opioid growth factor receptor like 1
740	0.525	0.0231	0.49	-2.27247	-1.11445	196.41	MRPL49	mitochondrial ribosomal protein L49
51371	0.525	0.0229	0.248	2.27559	0.564247	1150.37	POMP	proteasome maturation protein
23312	0.525	0.0227	0.567	-2.27763	-1.2924	533.39	DMXL2	Dmx like 2
10260	0.525	0.023	0.263	2.27386	0.598847	945.68	DENND4A	DENN domain containing 4A
25813	0.525	0.0228	0.316	-2.27658	-0.718455	769.72	SAMM50	SAMM50 sorting and assembly machinery component
9889	0.525	0.0228	0.699	2.27669	1.5922	265.1	ZBED4	zinc finger BED-type containing 4
1193	0.525	0.0228	0.37	-2.27715	-0.841821	1213.44	CLIC2	chloride intracellular channel 2
9929	0.525	0.0232	0.232	2.27063	0.526642	981.35	JOSD1	Josephin domain containing 1
415116	0.525	0.0231	0.416	2.27105	0.944868	368.41	PIM3	Pim-3 proto-oncogene, serine/threonine kinase
729218	0.527	0.0234	0.767	2.26743	1.73945	203.5	LOC729218	uncharacterized LOC729218
54443	0.527	0.0233	1.211	2.26807	2.74645	16.41	ANLN	anillin, actin binding protein
54847	0.527	0.0235	0.615	2.26524	1.39405	225.89	SIDT1	SID1 transmembrane family member 1
100652748	0.527	0.0235	0.571	-2.26527	-1.29394	130.55	TIMM23B	translocase of inner mitochondrial membrane 23 homolog B
682	0.527	0.0234	0.369	2.26634	0.835242	821.56	BSG	basigin (Ok blood group)
283237	0.527	0.0235	0.731	2.26452	1.65437	256.09	TTC9C	tetratricopeptide repeat domain 9C
390916	0.528	0.0236	0.522	-2.26349	-1.1809	547.08	NUDT19	nudix hydrolase 19
55509	0.531	0.0238	0.365	2.26024	0.824295	301.05	BATF3	basic leucine zipper ATF-like transcription factor 3
22932	0.532	0.0239	0.83	2.25875	1.87488	67.68	POMZP3	POM121 and ZP3 fusion
107984334	0.532	0.0239	0.729	2.25844	1.64624	19.69	LOC107984334	uncharacterized LOC107984334
27148	0.534	0.0241	1.043	-2.25597	-2.35376	100.34	STK36	serine/threonine kinase 36
30849	0.535	0.0241	0.623	2.25481	1.40516	225.38	PIK3R4	phosphoinositide-3-kinase regulatory subunit 4
6390	0.536	0.0243	0.233	2.25256	0.525086	1747.46	SDHB	succinate dehydrogenase complex iron sulfur subunit B
153733	0.536	0.0243	0.409	-2.2521	-0.920375	214.47	CCDC112	coiled-coil domain containing 112
100507567	0.536	0.0243	0.794	2.25258	1.78832	41.95	RAB11B-AS1	RAB11B antisense RNA 1
202	0.536	0.0244	0.305	2.25045	0.687313	1747.08	CRYBG1	crystallin beta-gamma domain containing 1
4988	0.536	0.0244	1.022	-2.25034	-2.29932	13.06	OPRM1	opioid receptor mu 1
7292	0.539	0.0246	0.814	2.24777	1.82923	116.72	TNFSF4	TNF superfamily member 4
9821	0.539	0.0246	0.305	-2.24694	-0.685878	812.84	RB1CC1	RB1 inducible coiled-coil 1
5910	0.539	0.0247	0.328	2.2462	0.737169	702.15	RAP1GDS1	Rap1 GTPase-GDP dissociation stimulator 1
29941	0.539	0.0248	0.72	-2.24523	-1.61715	27.69	PKN3	protein kinase N3
339665	0.54	0.0248	0.618	2.24425	1.38644	66.32	SLC35E4	solute carrier family 35 member E4
647979	0.542	0.025	0.311	2.24177	0.696538	768.79	NORAD	non-coding RNA activated by DNA damage
7750	0.544	0.0251	0.312	2.24011	0.699175	957.28	ZMYM2	zinc finger MYM-type containing 2
50810	0.548	0.0253	0.416	2.23638	0.930644	210.4	HDGFL3	HDGF like 3
8446	0.548	0.0254	0.679	-2.23523	-1.51754	348.73	DUSP11	dual specificity phosphatase 11
998	0.552	0.0258	0.194	-2.22971	-0.431585	6642.12	CDC42	cell division cycle 42
5861	0.552	0.0257	0.338	2.23009	0.752944	1782.57	RAB1A	RAB1A, member RAS oncogene family
219927	0.552	0.0258	0.285	2.22975	0.63517	338.15	MRPL21	mitochondrial ribosomal protein L21
89781	0.552	0.0257	0.392	-2.23084	-0.874468	374.56	HPS4	HPS4 biogenesis of lysosomal organelles complex 3 subunit 2
92344	0.554	0.0259	0.913	2.22799	2.03427	72.96	GORAB	golgin, RAB6 interacting
132001	0.556	0.0261	0.595	-2.22407	-1.32312	236.98	TAMM41	TAM41 mitochondrial translocator assembly and maintenance homolog
55179	0.556	0.0263	1.009	2.22168	2.24173	30.5	FAIM	Fas apoptotic inhibitory molecule
256380	0.556	0.0261	1.217	2.22514	2.70817	39.83	SCML4	Scm polycomb group protein like 4
79837	0.556	0.0262	0.881	2.22294	1.95907	71.48	PIP4K2C	phosphatidylinositol-5-phosphate 4-kinase type 2 gamma
55238	0.556	0.0263	0.832	2.22216	1.84969	121.42	SLC38A7	solute carrier family 38 member 7
84342	0.556	0.026	0.812	2.2255	1.80753	54.36	COG8	component of oligomeric golgi complex 8
162967	0.556	0.0262	0.732	-2.22261	-1.62666	94.87	ZNF320	zinc finger protein 320
8804	0.558	0.0267	0.374	2.21655	0.830085	712.6	CREG1	cellular repressor of E1A stimulated genes 1
64839	0.558	0.0266	0.475	2.21731	1.05293	269.07	FBXL17	F-box and leucine rich repeat protein 17
22858	0.558	0.0266	0.581	2.21681	1.28856	87.56	CILK1	ciliogenesis associated kinase 1
23288	0.558	0.0267	0.694	2.21569	1.53681	80.47	IQCE	IQ motif containing E
401320	0.558	0.0267	0.456	-2.21629	-1.01129	244.61	GARS1-DT	GARS1 divergent transcript
6921	0.558	0.0267	0.325	2.21583	0.719845	267.2	ELOC	elongin C
122830	0.558	0.0266	0.667	-2.21774	-1.48025	216.64	NAA30	N-alpha-acetyltransferase 30, NatC catalytic subunit
7584	0.558	0.0269	1.085	-2.21278	-2.40194	106.24	ZNF35	zinc finger protein 35
2745	0.558	0.0268	0.222	2.21465	0.492097	1953.16	GLRX	glutaredoxin
81490	0.558	0.0268	1.089	-2.21408	-2.41065	56.42	PTDSS2	phosphatidylserine synthase 2
105370928	0.558	0.027	1.073	-2.21182	-2.37363	36.08	LOC105370928	uncharacterized LOC105370928
162073	0.558	0.027	0.402	-2.21159	-0.888917	276.58	ITPRIPL2	ITPRIP like 2
22919	0.558	0.027	0.355	2.21156	0.786038	1124.1	MAPRE1	microtubule associated protein RP/EB family member 1
106635533	0.558	0.0271	0.311	2.21043	0.687279	230.83	SNORA103	small nucleolar RNA, H/ACA box 103
729737	0.56	0.0275	0.8	2.20498	1.76309	33.17	LOC729737	uncharacterized LOC729737
152098	0.56	0.0274	0.694	2.20549	1.53121	35.17	ZCWPW2	zinc finger CW-type and PWWP domain containing 2
95	0.56	0.0275	0.889	2.20453	1.96053	100.99	ACY1	aminoacylase 1
440957	0.56	0.0276	0.678	-2.20306	-1.49369	50.96	UQCC5	ubiquinol-cytochrome c reductase complex assembly factor 5
285527	0.56	0.0275	0.305	2.2039	0.672276	782.81	FRYL	FRY like transcription coactivator
3120	0.56	0.0274	0.566	-2.20602	-1.24812	2355.3	HLA-DQB2	major histocompatibility complex, class II, DQ beta 2
6856	0.56	0.0276	0.575	-2.20264	-1.26651	473.36	SYPL1	synaptophysin like 1
54875	0.56	0.0274	0.377	2.20644	0.831265	247.2	CNTLN	centlein
10659	0.56	0.0274	0.198	2.20613	0.436472	3434.54	CELF2	CUGBP Elav-like family member 2
100507551	0.56	0.0274	0.43	-2.20545	-0.947253	172.35	PGLS-DT	PGLS divergent transcript
81565	0.565	0.0279	0.488	2.19845	1.07381	618.3	NDEL1	nudE neurodevelopment protein 1 like 1
56829	0.565	0.028	0.283	2.19739	0.622911	3200.16	ZC3HAV1	zinc finger CCCH-type containing, antiviral 1
26524	0.566	0.028	0.566	2.19672	1.24252	229.99	LATS2	large tumor suppressor kinase 2
26610	0.567	0.0282	0.847	-2.1947	-1.85943	112.51	ELP4	elongator acetyltransferase complex subunit 4
3073	0.567	0.0282	0.295	-2.19424	-0.648289	1445.59	HEXA	hexosaminidase subunit alpha
100532746	0.567	0.0283	0.552	-2.19338	-1.21029	13.02	PPT2-EGFL8	PPT2-EGFL8 readthrough (NMD candidate)
7048	0.569	0.0285	0.337	-2.19091	-0.738934	956.73	TGFBR2	transforming growth factor beta receptor 2
114769	0.569	0.0285	0.233	2.1909	0.510503	1052.82	CARD16	caspase recruitment domain family member 16
440672	0.569	0.0288	0.478	2.18608	1.04494	77.79	NUDT4B	nudix hydrolase 4B
56950	0.569	0.0289	0.841	2.18419	1.83727	157.38	SMYD2	SET and MYND domain containing 2
8604	0.569	0.0289	0.724	-2.18551	-1.58141	133.59	SLC25A12	solute carrier family 25 member 12
7029	0.569	0.0287	0.568	2.18751	1.24181	203.14	TFDP2	transcription factor Dp-2
105379752	0.569	0.0289	0.56	2.18437	1.22281	328.12	LOC105379752
144811	0.569	0.0285	0.766	-2.18967	-1.67745	137.43	LACC1	laccase domain containing 1
26224	0.569	0.0287	0.406	-2.18712	-0.887857	327.04	FBXL3	F-box and leucine rich repeat protein 3
84932	0.569	0.0289	0.667	-2.18492	-1.45714	180.39	RAB2B	RAB2B, member RAS oncogene family
5873	0.569	0.0287	0.401	2.18699	0.877314	332.01	RAB27A	RAB27A, member RAS oncogene family
11006	0.569	0.0289	0.292	2.18418	0.63846	744.97	LILRB4	leukocyte immunoglobulin like receptor B4
29928	0.572	0.0291	0.444	-2.18171	-0.969602	343.48	TIMM22	translocase of inner mitochondrial membrane 22
6742	0.573	0.0293	0.217	2.17944	0.47257	835.35	SSBP1	single stranded DNA binding protein 1
57761	0.573	0.0293	1.21	2.17982	2.63828	31.69	TRIB3	tribbles pseudokinase 3
348793	0.574	0.0294	1.254	-2.17813	-2.73033	71.19	WDR53	WD repeat domain 53
84301	0.575	0.0296	0.319	-2.17513	-0.69321	371.38	DDI2	DNA damage inducible 1 homolog 2
107985595	0.575	0.0296	0.707	2.1758	1.53883	70.86	LOC107985595	uncharacterized LOC107985595
84832	0.575	0.0299	1.003	2.17182	2.17909	39.45	ANKRD36BP1	ankyrin repeat domain 36B pseudogene 1
9637	0.575	0.0295	0.424	-2.17712	-0.922633	271.93	FEZ2	fasciculation and elongation protein zeta 2
50649	0.575	0.0299	0.533	-2.17192	-1.15667	171.54	ARHGEF4	Rho guanine nucleotide exchange factor 4
50854	0.575	0.0299	0.218	2.17154	0.472815	1214.61	SNHG32	small nucleolar RNA host gene 32
6499	0.575	0.0298	0.697	-2.17264	-1.51328	192.87	SKIC2	SKI2 subunit of superkiller complex
55853	0.575	0.0299	0.838	2.17157	1.8199	69.22	IDI2-AS1	IDI2 antisense RNA 1
23082	0.575	0.0297	0.576	2.17442	1.25152	235.84	PPRC1	PPARG related coactivator 1
51230	0.575	0.0295	0.275	-2.17633	-0.598723	938.61	PHF20	PHD finger protein 20
55454	0.575	0.03	0.312	-2.17044	-0.676962	772.03	CSGALNACT2	chondroitin sulfate N-acetylgalactosaminyltransferase 2
241	0.576	0.0301	0.355	2.16923	0.770877	1052.19	ALOX5AP	arachidonate 5-lipoxygenase activating protein
10458	0.577	0.0302	0.451	-2.16788	-0.977058	376.72	BAIAP2	BAR/IMD domain containing adaptor protein 2
101926967	0.578	0.0302	0.535	-2.16683	-1.15967	122.66	ATXN7L3-AS1	ATXN7L3 antisense RNA 1
2976	0.578	0.0303	0.379	-2.1655	-0.82014	393.86	GTF3C2	general transcription factor IIIC subunit 2
5713	0.578	0.0303	0.284	2.16576	0.615465	1483.58	PSMD7	proteasome 26S subunit, non-ATPase 7
54664	0.582	0.0306	0.745	2.16199	1.6106	46.61	TMEM106B	transmembrane protein 106B
6729	0.582	0.0307	0.438	2.16117	0.947473	335.55	SRP54	signal recognition particle 54
988	0.586	0.0309	0.288	2.15821	0.622545	738.34	CDC5L	cell division cycle 5 like
107985263	0.586	0.031	0.928	2.1574	2.00223	37.31	LOC107985263
55636	0.586	0.031	0.906	-2.15663	-1.95387	58.33	CHD7	chromodomain helicase DNA binding protein 7
101929780	0.587	0.0311	0.307	-2.15577	-0.661204	140.87	NBPF25P	NBPF member 25, pseudogene
8443	0.587	0.0312	0.444	-2.15512	-0.956399	420.15	GNPAT	glyceronephosphate O-acyltransferase
2060	0.59	0.0315	0.319	2.15045	0.68631	750.58	EPS15	epidermal growth factor receptor pathway substrate 15
10793	0.59	0.0315	1	2.15054	2.15006	29.03	ZNF273	zinc finger protein 273
400673	0.59	0.0315	1.306	2.15101	2.80855	19.52	VMAC	vimentin type intermediate filament associated coiled-coil protein
27301	0.59	0.0315	0.605	2.15065	1.30177	206.76	APEX2	apurinic/apyrimidinic endodeoxyribonuclease 2
10440	0.593	0.0319	0.284	2.14526	0.608927	848.12	TIMM17A	translocase of inner mitochondrial membrane 17A
467	0.593	0.032	0.498	-2.145	-1.06767	675.51	ATF3	activating transcription factor 3
253461	0.593	0.0319	0.505	-2.14509	-1.08328	331.16	ZBTB38	zinc finger and BTB domain containing 38
105377347	0.593	0.0318	0.681	2.14662	1.46213	83.98	LOC105377347	uncharacterized LOC105377347
9697	0.593	0.032	0.804	2.14489	1.72367	72.02	TRAM2	translocation associated membrane protein 2
64429	0.593	0.0317	0.385	-2.14798	-0.826931	602.01	ZDHHC6	zinc finger DHHC-type palmitoyltransferase 6
132321	0.593	0.032	0.496	2.14387	1.06438	281.84	C4orf33	chromosome 4 open reading frame 33
1974	0.593	0.0321	0.202	-2.14303	-0.432682	3159.46	EIF4A2	eukaryotic translation initiation factor 4A2
9960	0.595	0.0322	0.224	2.14148	0.479575	1990.74	USP3	ubiquitin specific peptidase 3
11062	0.599	0.0325	1.07	-2.13826	-2.28707	36.69	DUS4L	dihydrouridine synthase 4 like
441191	0.601	0.0327	0.47	2.13578	1.00283	68.22	RNF216P1	ring finger protein 216 pseudogene 1
107984247	0.601	0.0327	0.321	-2.13557	-0.686403	368.68	LOC107984247
5734	0.602	0.0331	0.255	-2.13124	-0.543383	1832.16	PTGER4	prostaglandin E receptor 4
10497	0.602	0.0331	1.327	-2.1307	-2.82763	29.72	UNC13B	unc-13 homolog B
8847	0.602	0.033	0.57	2.13255	1.21565	106.41	DLEU2	deleted in lymphocytic leukemia 2
79834	0.602	0.0329	0.661	-2.13298	-1.40928	169.03	PEAK1	pseudopodium enriched atypical kinase 1
6776	0.602	0.033	0.304	-2.13247	-0.648763	726.25	STAT5A	signal transducer and activator of transcription 5A
9704	0.602	0.0332	0.748	2.13024	1.59442	100.33	DHX34	DExH-box helicase 34
23181	0.602	0.0332	0.402	-2.13024	-0.855814	386.79	DIP2A	disco interacting protein 2 homolog A
8853	0.604	0.0336	0.907	-2.12457	-1.92728	46.63	ASAP2	ArfGAP with SH3 domain, ankyrin repeat and PH domain 2
10463	0.604	0.0338	0.395	-2.12192	-0.837598	443.6	SLC30A9	solute carrier family 30 member 9
29116	0.604	0.0341	0.365	2.11906	0.774469	826.2	MYLIP	myosin regulatory light chain interacting protein
6659	0.604	0.0337	0.463	-2.12399	-0.983049	235.39	SOX4	SRY-box transcription factor 4
80864	0.604	0.0334	0.555	-2.1267	-1.1803	12.53	EGFL8	EGF like domain multiple 8
5570	0.604	0.0341	0.512	-2.11895	-1.08486	563.83	PKIB	cAMP-dependent protein kinase inhibitor beta
54467	0.604	0.0337	0.422	-2.1238	-0.896765	318.75	ANKIB1	ankyrin repeat and IBR domain containing 1
57001	0.604	0.0334	0.72	-2.12748	-1.53186	131.58	SDHAF3	succinate dehydrogenase complex assembly factor 3
10507	0.604	0.034	0.357	2.12006	0.756292	579.68	SEMA4D	semaphorin 4D
196294	0.604	0.034	0.866	-2.12018	-1.83593	43.73	IMMP1L	inner mitochondrial membrane peptidase subunit 1
1937	0.604	0.034	0.193	-2.11986	-0.410141	18605.2	EEF1G	eukaryotic translation elongation factor 1 gamma
582	0.604	0.034	1.219	2.11972	2.5833	31.94	BBS1	Bardet-Biedl syndrome 1
338339	0.604	0.0337	1.52	2.12359	3.22698	25.28	CLEC4D	C-type lectin domain family 4 member D
1497	0.604	0.0335	0.526	2.12649	1.11879	119.34	CTNS	cystinosin, lysosomal cystine transporter
3430	0.604	0.0338	0.446	2.12221	0.946558	808.61	IFI35	interferon induced protein 35
284443	0.604	0.034	1.011	-2.12033	-2.14396	30.43	ZNF493	zinc finger protein 493
3957	0.604	0.034	0.308	-2.12004	-0.653034	1446.33	LGALS2	galectin 2
57649	0.604	0.0342	0.499	-2.11806	-1.05711	226.46	PHF12	PHD finger protein 12
6301	0.605	0.0346	0.299	-2.11254	-0.632119	794.74	SARS1	seryl-tRNA synthetase 1
140609	0.605	0.0344	0.526	-2.11526	-1.11345	405	NEK7	NIMA related kinase 7
112267956	0.605	0.0345	0.914	2.11381	1.93246	78.05	LOC112267956
661	0.605	0.0346	0.769	2.11283	1.62545	101.73	POLR3D	RNA polymerase III subunit D
1488	0.605	0.0345	0.337	2.11472	0.712221	577.91	CTBP2	C-terminal binding protein 2
642846	0.605	0.0345	0.868	2.11453	1.8352	51.16	LOC642846	DEAD/H (Asp-Glu-Ala-Asp/His) box polypeptide 11-like
81542	0.605	0.0346	0.331	-2.11327	-0.700121	761.37	TMX1	thioredoxin related transmembrane protein 1
23049	0.605	0.0344	0.256	2.11518	0.542435	1211.39	SMG1	SMG1 nonsense mediated mRNA decay associated PI3K related kinase
5175	0.605	0.0344	0.252	2.11515	0.532342	1459.13	PECAM1	platelet and endothelial cell adhesion molecule 1
27166	0.605	0.0347	0.148	2.11141	0.311824	3498.71	PRELID1	PRELI domain containing 1
57128	0.606	0.0348	0.361	2.11056	0.761679	432.2	LYRM4	LYR motif containing 4
51703	0.606	0.0349	0.387	-2.10977	-0.815497	728.97	ACSL5	acyl-CoA synthetase long chain family member 5
54965	0.607	0.0351	0.614	-2.10669	-1.29431	116.29	PIGX	phosphatidylinositol glycan anchor biosynthesis class X
159195	0.607	0.0351	0.858	-2.10668	-1.80658	87.94	USP54	ubiquitin specific peptidase 54
1778	0.607	0.0352	0.273	2.10643	0.574505	1784.46	DYNC1H1	dynein cytoplasmic 1 heavy chain 1
283742	0.607	0.035	0.63	-2.10869	-1.32913	212.46	FAM98B	family with sequence similarity 98 member B
55422	0.607	0.0352	0.477	2.10637	1.00429	609.96	ZNF331	zinc finger protein 331
8602	0.608	0.0353	0.556	2.1052	1.17147	179.7	NOP14	NOP14 nucleolar protein
10775	0.608	0.0353	0.459	2.10455	0.965551	454.87	POP4	POP4 homolog, ribonuclease P/MRP subunit
719	0.61	0.0355	1.143	2.10238	2.40386	236.33	C3AR1	complement C3a receptor 1
79794	0.61	0.0356	0.727	-2.10148	-1.52797	194.77	SPRING1	SREBF pathway regulator in golgi 1
348645	0.61	0.0356	0.729	2.10189	1.53188	132.01	MIR3667HG	MIR3667 host gene
3384	0.612	0.0358	0.36	2.09948	0.754766	667.91	ICAM2	intercellular adhesion molecule 2
54962	0.615	0.036	1.186	2.09684	2.48701	42.41	TIPIN	TIMELESS interacting protein
10347	0.615	0.0361	0.461	-2.09602	-0.966422	394.67	ABCA7	ATP binding cassette subfamily A member 7
64098	0.615	0.0361	0.206	-2.0954	-0.430943	2856.81	PARVG	parvin gamma
204	0.616	0.0363	0.211	-2.09381	-0.442178	1207.04	AK2	adenylate kinase 2
7358	0.616	0.0363	0.962	-2.0937	-2.0142	93.94	UGDH	UDP-glucose 6-dehydrogenase
100505876	0.617	0.0365	0.302	2.09111	0.632533	327.62	CEBPZOS	CEBPZ opposite strand
9497	0.617	0.0365	0.368	-2.09158	-0.769836	381.15	SLC4A7	solute carrier family 4 member 7
27242	0.617	0.0365	0.734	2.09091	1.53421	237.34	TNFRSF21	TNF receptor superfamily member 21
23235	0.617	0.0366	0.631	-2.09018	-1.31901	158.46	SIK2	salt inducible kinase 2
644297	0.617	0.0366	0.716	2.09048	1.49747	31.7	FAM215B	family with sequence similarity 215 member B
55013	0.618	0.0367	0.302	2.08863	0.6315	902.26	MCUB	mitochondrial calcium uniporter dominant negative subunit beta
889	0.618	0.0368	0.452	-2.08844	-0.944217	264.45	KRIT1	KRIT1 ankyrin repeat containing
55892	0.619	0.037	0.599	2.08584	1.24841	158.71	MYNN	myoneurin
3202	0.619	0.0369	1.127	2.0867	2.35214	50.24	HOXA5	homeobox A5
81552	0.619	0.0369	0.381	-2.08709	-0.795646	912.45	VOPP1	VOPP1 WW domain binding protein
23064	0.619	0.037	0.191	2.08583	0.397393	2073.08	SETX	senataxin
4520	0.622	0.0377	0.56	-2.07834	-1.16444	280.96	MTF1	metal regulatory transcription factor 1
3685	0.622	0.0378	0.661	2.07739	1.37344	131.5	ITGAV	integrin subunit alpha V
26275	0.622	0.0377	0.567	2.07802	1.17826	183.44	HIBCH	3-hydroxyisobutyryl-CoA hydrolase
55096	0.622	0.0379	0.754	2.07626	1.56453	151.18	EBLN2	endogenous Bornavirus like nucleoprotein 2
8916	0.622	0.0373	0.297	-2.08224	-0.618343	624.73	HERC3	HECT and RLD domain containing E3 ubiquitin protein ligase 3
79770	0.622	0.0376	0.614	2.0796	1.2777	182.1	TXNDC15	thioredoxin domain containing 15
11270	0.622	0.0377	0.577	-2.07773	-1.19931	366.09	NRM	nurim
100216546	0.622	0.0376	0.743	2.07881	1.54397	113.66	LINC01004	long intergenic non-protein coding RNA 1004
80223	0.622	0.0378	0.212	-2.07692	-0.440424	2356.88	RAB11FIP1	RAB11 family interacting protein 1
6809	0.622	0.0373	0.41	-2.082	-0.853053	536.73	STX3	syntaxin 3
54509	0.622	0.0374	0.322	2.08109	0.670262	295.58	RHOF	ras homolog family member F, filopodia associated
29035	0.622	0.0378	0.301	2.07648	0.624622	1071.73	HAPSTR1	HUWE1 associated protein modifying stress responses
6827	0.622	0.0378	0.287	2.07681	0.59666	630.6	SUPT4H1	SPT4 homolog, DSIF elongation factor subunit
112268272	0.624	0.038	0.863	-2.07455	-1.79092	27.51	LOC112268272	uncharacterized LOC112268272
84874	0.624	0.0384	0.925	-2.07089	-1.9154	52.86	ZNF514	zinc finger protein 514
64135	0.624	0.0383	0.565	2.07155	1.17121	305.7	IFIH1	interferon induced with helicase C domain 1
27143	0.624	0.0381	1.169	-2.07353	-2.42349	31.91	PALD1	phosphatase domain containing paladin 1
283267	0.624	0.0383	0.903	-2.07131	-1.86952	49.26	LINC00294	long intergenic non-protein coding RNA 294
25938	0.624	0.0384	0.487	-2.0704	-1.00745	302.21	HEATR5A	HEAT repeat containing 5A
3838	0.624	0.0384	0.387	2.07095	0.801077	947.4	KPNA2	karyopherin subunit alpha 2
10025	0.624	0.0383	0.63	-2.07192	-1.30466	195.23	MED16	mediator complex subunit 16
57476	0.625	0.0387	0.575	2.06744	1.18955	153.56	GRAMD1B	GRAM domain containing 1B
121642	0.625	0.0386	1.024	2.06836	2.11758	52.66	ALKBH2	alkB homolog 2, alpha-ketoglutarate dependent dioxygenase
197131	0.625	0.0387	0.564	2.06744	1.16529	309.85	UBR1	ubiquitin protein ligase E3 component n-recognin 1
10521	0.625	0.0386	0.191	-2.06893	-0.394822	2802.44	DDX17	DEAD-box helicase 17
107987250	0.626	0.0388	0.734	-2.06646	-1.51667	75.54	LOC107987250
7260	0.627	0.0389	0.58	-2.0653	-1.19712	359.94	EIPR1	EARP complex and GARP complex interacting protein 1
5118	0.628	0.0391	1.147	-2.06274	-2.3662	42.45	PCOLCE	procollagen C-endopeptidase enhancer
1345	0.628	0.0392	0.254	2.06156	0.522958	929.68	COX6C	cytochrome c oxidase subunit 6C
57000	0.628	0.0392	0.825	-2.06184	-1.70109	48.03	GSN-AS1	GSN antisense RNA 1
7251	0.628	0.0391	0.403	-2.06321	-0.831768	659.49	TSG101	tumor susceptibility 101
9570	0.628	0.0392	0.465	2.06166	0.959057	239.71	GOSR2	golgi SNAP receptor complex member 2
439965	0.63	0.0394	0.587	-2.05979	-1.21009	126.86	SHLD2P3	shieldin complex subunit 2 pseudogene 3
1727	0.63	0.0395	0.382	2.05903	0.786685	393.58	CYB5R3	cytochrome b5 reductase 3
55120	0.632	0.0396	0.405	2.05739	0.832632	213	FANCL	FA complementation group L
25939	0.632	0.0397	0.146	-2.05703	-0.299622	12049.1	SAMHD1	SAM and HD domain containing deoxynucleoside triphosphate triphosphohydrolase 1
3459	0.632	0.0397	0.307	2.05636	0.630773	2583.45	IFNGR1	interferon gamma receptor 1
6281	0.634	0.0404	0.228	2.04942	0.466444	6375	S100A10	S100 calcium binding protein A10
29097	0.634	0.04	0.399	2.05356	0.81837	303.66	CNIH4	cornichon family AMPA receptor auxiliary protein 4
9736	0.634	0.0409	0.227	-2.04478	-0.463528	1086.48	USP34	ubiquitin specific peptidase 34
57162	0.634	0.0409	0.441	2.04432	0.901114	536.94	PELI1	pellino E3 ubiquitin protein ligase 1
112597	0.634	0.041	0.29	2.04373	0.593584	362.46	CYTOR	cytoskeleton regulator RNA
55339	0.634	0.041	0.296	2.04318	0.603822	733.67	WDR33	WD repeat domain 33
166793	0.634	0.0404	1.15	-2.0496	-2.35774	66.48	ZBTB49	zinc finger and BTB domain containing 49
29028	0.634	0.041	0.599	-2.04308	-1.2244	150.13	ATAD2	ATPase family AAA domain containing 2
8928	0.634	0.0402	0.551	-2.05162	-1.13087	67.75	FOXH1	forkhead box H1
170371	0.634	0.0408	0.44	-2.04591	-0.900681	1354.61	TMEM273	transmembrane protein 273
55847	0.634	0.0408	0.465	-2.04587	-0.951896	241.81	CISD1	CDGSH iron sulfur domain 1
282997	0.634	0.0405	1.266	-2.04886	-2.59315	28.44	PDCD4-AS1	PDCD4 antisense RNA 1
8562	0.634	0.04	0.355	-2.05349	-0.729956	575.55	DENR	density regulated re-initiation and release factor
10208	0.634	0.041	0.584	2.04332	1.1942	255.83	USPL1	ubiquitin specific peptidase like 1
64841	0.634	0.0405	1.005	2.04849	2.05813	60.32	GNPNAT1	glucosamine-phosphate N-acetyltransferase 1
56851	0.634	0.0405	0.438	2.04818	0.897606	346.49	EMC7	ER membrane protein complex subunit 7
80205	0.634	0.0401	0.288	2.05273	0.592142	1017.22	CHD9	chromodomain helicase DNA binding protein 9
6341	0.634	0.0404	0.527	2.05013	1.0794	286.51	SCO1	synthesis of cytochrome C oxidase 1
8533	0.634	0.0406	0.353	-2.04749	-0.722559	1001.42	COPS3	COP9 signalosome subunit 3
6352	0.634	0.0401	0.771	2.05257	1.58217	481.86	CCL5	C-C motif chemokine ligand 5
7267	0.634	0.0407	0.219	-2.04667	-0.447738	1893.18	TTC3	tetratricopeptide repeat domain 3
1476	0.634	0.0408	0.199	2.04598	0.406188	1437.06	CSTB	cystatin B
653464	0.636	0.0416	0.283	2.03783	0.576377	580.83	SRGAP2C	SLIT-ROBO Rho GTPase activating protein 2C
344148	0.636	0.0416	0.849	-2.03741	-1.72987	42.5	NCKAP5	NCK associated protein 5
9276	0.636	0.0417	0.325	-2.03684	-0.661027	1170.75	COPB2	COPI coat complex subunit beta 2
64110	0.636	0.0415	0.855	-2.03815	-1.7429	110.14	MAGEF1	MAGE family member F1
9255	0.636	0.0417	0.303	2.03605	0.617213	619.03	AIMP1	aminoacyl tRNA synthetase complex interacting multifunctional protein 1
23567	0.636	0.0416	0.852	-2.03786	-1.73552	72.25	ZNF346	zinc finger protein 346
5577	0.636	0.0413	0.539	2.04067	1.10081	218.02	PRKAR2B	protein kinase cAMP-dependent type II regulatory subunit beta
10129	0.636	0.0416	0.437	-2.03725	-0.891073	458.2	FRY	FRY microtubule binding protein
112268124	0.636	0.0418	0.719	-2.03594	-1.46294	50.12	BAZ1A-AS1	BAZ1A antisense RNA 1
92340	0.636	0.0417	0.35	2.03608	0.711788	485.31	PRR29	proline rich 29
54495	0.636	0.0417	0.383	-2.03623	-0.780201	536.97	TMX3	thioredoxin related transmembrane protein 3
3311	0.637	0.042	0.619	-2.0336	-1.25783	536.58	HSPA7	heat shock protein family A (Hsp70) member 7 (pseudogene)
3340	0.637	0.0419	0.725	2.03454	1.4745	118.33	NDST1	N-deacetylase and N-sulfotransferase 1
8013	0.637	0.042	0.384	2.03388	0.781095	1620.09	NR4A3	nuclear receptor subfamily 4 group A member 3
6248	0.637	0.0421	0.948	-2.03266	-1.92711	83.35	RSC1A1	regulator of solute carriers 1
5260	0.637	0.0422	0.305	-2.03201	-0.619216	225.02	PHKG1	phosphorylase kinase catalytic subunit gamma 1
55317	0.637	0.0421	0.84	2.03208	1.70724	51.17	AP5S1	adaptor related protein complex 5 subunit sigma 1
55831	0.638	0.0423	0.401	2.03011	0.815013	761.99	EMC3	ER membrane protein complex subunit 3
100009676	0.638	0.0423	0.8	2.03029	1.62461	51.28	ZBTB11-AS1	ZBTB11 antisense RNA 1
400986	0.641	0.0427	0.359	-2.02671	-0.726782	475.53	ANKRD36C	ankyrin repeat domain 36C
24145	0.641	0.0427	0.966	2.02711	1.95786	58.51	PANX1	pannexin 1
26589	0.641	0.0426	0.691	2.02751	1.40011	125.76	MRPL46	mitochondrial ribosomal protein L46
22	0.641	0.0427	0.471	-2.02638	-0.95376	406.34	ABCB7	ATP binding cassette subfamily B member 7
4069	0.644	0.043	0.161	-2.024	-0.325958	111151	LYZ	lysozyme
8458	0.645	0.0433	0.486	2.02072	0.982442	190.69	TTF2	transcription termination factor 2
53917	0.645	0.0432	0.289	-2.02223	-0.583442	1531.66	RAB24	RAB24, member RAS oncogene family
90634	0.645	0.0433	0.294	-2.02105	-0.593776	721.36	N4BP2L1	NEDD4 binding protein 2 like 1
6036	0.645	0.0432	0.726	2.02153	1.46691	301.15	RNASE2	ribonuclease A family member 2
2857	0.645	0.0431	0.941	-2.02233	-1.90359	44.01	GPR34	G protein-coupled receptor 34
7799	0.645	0.0434	0.33	-2.01997	-0.666669	611.98	PRDM2	PR/SET domain 2
728963	0.645	0.0438	0.906	2.01641	1.82625	20.9	RPS15AP10	ribosomal protein S15a pseudogene 10
1378	0.645	0.0435	1.01	-2.01928	-2.04016	61.49	CR1	complement C3b/C4b receptor 1 (Knops blood group)
131616	0.645	0.0435	0.644	-2.0185	-1.2995	267.69	TMEM42	transmembrane protein 42
79869	0.645	0.0438	0.404	-2.01641	-0.814664	219.21	CPSF7	cleavage and polyadenylation specific factor 7
143	0.645	0.0437	0.325	2.01662	0.655526	981.89	PARP4	poly(ADP-ribose) polymerase family member 4
374650	0.645	0.0437	1.046	2.01723	2.11025	26.41	GOLGA6L5P	golgin A6 family like 5, pseudogene
26231	0.645	0.0436	1.249	2.01793	2.51965	89.02	FBXL9P	F-box and leucine rich repeat protein, pseudogene
9467	0.647	0.044	0.429	2.01414	0.863175	246.57	SH3BP5	SH3 domain binding protein 5
101929165	0.647	0.044	0.874	2.01418	1.76119	57.55	LOC101929165
203068	0.648	0.0441	0.344	2.01275	0.692625	1038.81	TUBB	tubulin beta class I
57522	0.648	0.0442	1.084	2.01244	2.18159	221.7	SRGAP1	SLIT-ROBO Rho GTPase activating protein 1
112268144	0.649	0.0443	0.934	2.01144	1.87953	41.63	LOC112268144
10051	0.649	0.0444	0.367	-2.01053	-0.737134	397.09	SMC4	structural maintenance of chromosomes 4
7264	0.652	0.0446	0.73	-2.00851	-1.46587	245.95	GFUS	GDP-L-fucose synthase
199870	0.653	0.045	0.359	2.00488	0.718871	352.73	FAM76A	family with sequence similarity 76 member A
132228	0.653	0.045	0.658	2.00489	1.31925	66.06	LSMEM2	leucine rich single-pass membrane protein 2
401207	0.653	0.0448	1.309	-2.00636	-2.62677	31.33	C5orf63	chromosome 5 open reading frame 63
23522	0.653	0.045	0.375	2.00472	0.752085	338.83	KAT6B	lysine acetyltransferase 6B
144404	0.653	0.0451	0.327	2.00394	0.654876	327.71	TMEM120B	transmembrane protein 120B
51065	0.653	0.045	0.309	2.00429	0.619715	252.27	RPS27L	ribosomal protein S27 like
4210	0.653	0.0448	0.346	2.00624	0.693921	308.67	MEFV	MEFV innate immunity regulator, pyrin
54811	0.653	0.0451	0.596	2.00372	1.19387	316.33	ZNF562	zinc finger protein 562
105374790	0.653	0.0452	1.106	2.00259	2.21397	38.32	LOC105374790	uncharacterized LOC105374790
26586	0.653	0.0452	0.517	-2.00275	-1.03506	292.69	CKAP2	cytoskeleton associated protein 2
100996517	0.653	0.0456	0.556	-1.99863	-1.11086	51.56	SEC22B3P	SEC22 homolog B3, pseudogene
6610	0.653	0.0455	0.732	-2.00013	-1.46508	115.64	SMPD2	sphingomyelin phosphodiesterase 2
26953	0.653	0.0454	0.651	2.00129	1.30374	277.81	RANBP6	RAN binding protein 6
9377	0.653	0.0456	0.225	1.99879	0.449709	1525.37	COX5A	cytochrome c oxidase subunit 5A
55101	0.653	0.0455	0.598	2.00015	1.19685	359.22	DMAC2	distal membrane arm assembly component 2
51386	0.653	0.0456	0.234	-1.99864	-0.467227	6030.22	EIF3L	eukaryotic translation initiation factor 3 subunit L
6197	0.653	0.0455	0.259	-1.99984	-0.517025	1594.6	RPS6KA3	ribosomal protein S6 kinase A3
100132724	0.656	0.0459	1.411	1.99665	2.81697	27.52	DCAF13P3	DDB1 and CUL4 associated factor 13 pseudogene 3
34	0.658	0.0466	0.409	1.99016	0.813167	474.48	ACADM	acyl-CoA dehydrogenase medium chain
112268235	0.658	0.046	0.937	1.99496	1.86896	45.63	LOC112268235	uncharacterized LOC112268235
10574	0.658	0.0467	0.273	-1.9889	-0.543938	1730.45	CCT7	chaperonin containing TCP1 subunit 7
9871	0.658	0.0466	0.516	1.9896	1.02584	231.62	SEC24D	SEC24 homolog D, COPII coat complex component
55016	0.658	0.0469	0.249	1.9871	0.494987	1756.02	MARCHF1	membrane associated ring-CH-type finger 1
6932	0.658	0.0461	0.934	1.99412	1.86228	109.54	TCF7	transcription factor 7
9232	0.658	0.0469	0.646	1.98706	1.28348	120.97	PTTG1	PTTG1 regulator of sister chromatid separation, securin
6793	0.658	0.0464	0.283	1.99136	0.563574	1073.03	STK10	serine/threonine kinase 10
23480	0.658	0.0469	0.309	1.9874	0.613381	252.45	SEC61G	SEC61 translocon subunit gamma
203197	0.658	0.047	0.487	1.98667	0.966917	285.78	TMEM268	transmembrane protein 268
6768	0.658	0.0469	0.441	-1.98698	-0.876964	518.75	ST14	ST14 transmembrane serine protease matriptase
123263	0.658	0.0465	0.55	-1.99044	-1.09559	248.84	MTFMT	mitochondrial methionyl-tRNA formyltransferase
57799	0.658	0.0465	1.102	-1.99102	-2.19454	94.04	RAB40C	RAB40C, member RAS oncogene family
147991	0.658	0.0468	0.725	1.98813	1.442	124.83	DPY19L3	dpy-19 like C-mannosyltransferase 3
64073	0.658	0.0468	0.726	1.98775	1.44237	15.78	C19orf33	chromosome 19 open reading frame 33
11129	0.658	0.047	0.705	1.98651	1.40078	95.16	CLASRP	CLK4 associating serine/arginine rich protein
51098	0.658	0.0467	0.692	1.98894	1.37619	223.61	IFT52	intraflagellar transport 52
6942	0.658	0.0463	0.722	1.99231	1.43774	167.29	TCF20	transcription factor 20
10617	0.658	0.0471	0.683	1.98512	1.35613	198.45	STAMBP	STAM binding protein
54677	0.658	0.0471	1.008	-1.98516	-2.00174	67.74	CROT	carnitine O-octanoyltransferase
11073	0.658	0.0472	0.439	-1.98446	-0.87187	278.48	TOPBP1	DNA topoisomerase II binding protein 1
168374	0.659	0.0473	0.587	1.98337	1.16487	158.48	ZNF92	zinc finger protein 92
89941	0.659	0.0474	0.474	-1.98305	-0.93919	439.2	RHOT2	ras homolog family member T2
7205	0.659	0.0475	0.854	-1.98214	-1.6936	65.07	TRIP6	thyroid hormone receptor interactor 6
107985481	0.659	0.0475	0.592	-1.98191	-1.17309	37.84	LOC107985481
10767	0.663	0.0478	0.566	1.97918	1.12047	319.57	HBS1L	HBS1 like translational GTPase
403341	0.665	0.048	0.776	-1.97738	-1.53349	91.12	ZBTB34	zinc finger and BTB domain containing 34
84320	0.666	0.0482	0.54	-1.97537	-1.06643	235.1	ACBD6	acyl-CoA binding domain containing 6
4818	0.666	0.0482	0.736	1.97548	1.45468	657.82	NKG7	natural killer cell granule protein 7
4676	0.668	0.0484	0.349	-1.97412	-0.688067	763.2	NAP1L4	nucleosome assembly protein 1 like 4
101930105	0.669	0.0485	1.076	1.97295	2.12371	32.42	FAM239A	zinc finger protein 839 pseudogene
971	0.67	0.0487	0.625	-1.97149	-1.23253	223.03	CD72	CD72 molecule
5877	0.671	0.0488	0.597	1.97032	1.17589	249.03	RABIF	RAB interacting factor
105378553	0.671	0.0489	0.584	1.96963	1.15073	75.82	AS-PTPRE	lncRNA antisense to PTPRE protein-coding gene
219899	0.671	0.0489	0.722	1.96954	1.42253	119.86	TBCEL	tubulin folding cofactor E like
56998	0.671	0.049	0.548	1.96887	1.07873	237.43	CTNNBIP1	catenin beta interacting protein 1
116843	0.671	0.0491	0.427	1.96758	0.839663	422.12	SLC18B1	solute carrier family 18 member B1
107987043	0.671	0.0492	0.886	-1.96649	-1.74224	64.33	LOC107987043	uncharacterized LOC107987043
5090	0.671	0.0492	0.586	-1.96703	-1.15172	191.47	PBX3	PBX homeobox 3
23239	0.671	0.0493	0.793	-1.96599	-1.55937	121.17	PHLPP1	PH domain and leucine rich repeat protein phosphatase 1
1725	0.671	0.0491	0.414	-1.96796	-0.814586	531.53	DHPS	deoxyhypusine synthase
10437	0.671	0.0493	0.164	1.96598	0.321735	17124.5	IFI30	IFI30 lysosomal thiol reductase
55699	0.671	0.0494	0.379	-1.96535	-0.744786	467.11	IARS2	isoleucyl-tRNA synthetase 2, mitochondrial
643837	0.672	0.0508	0.754	1.95295	1.47234	247.1	LINC01128	long intergenic non-protein coding RNA 1128
26119	0.672	0.05	0.801	-1.95956	-1.56991	86.59	LDLRAP1	low density lipoprotein receptor adaptor protein 1
83442	0.672	0.0508	0.179	1.95315	0.350001	20838.5	SH3BGRL3	SH3 domain binding glutamate rich protein like 3
23334	0.672	0.0504	0.509	1.9569	0.996086	147.37	SZT2	SZT2 subunit of KICSTOR complex
1629	0.672	0.0503	0.758	-1.95704	-1.48288	83.15	DBT	dihydrolipoamide branched chain transacylase E2
23433	0.672	0.05	0.375	-1.95976	-0.734083	642.99	RHOQ	ras homolog family member Q
8436	0.672	0.0506	0.73	1.9549	1.42791	197.82	CAVIN2	caveolae associated protein 2
11342	0.672	0.0504	0.297	-1.9568	-0.580367	1666.23	RNF13	ring finger protein 13
101928004	0.672	0.0508	0.974	1.95301	1.90214	34.43	LOC101928004	uncharacterized LOC101928004
84947	0.672	0.0499	1.012	-1.96118	-1.98559	38.29	SERAC1	serine active site containing 1
1124	0.672	0.0504	0.393	1.95623	0.768758	450.72	CHN2	chimerin 2
170575	0.672	0.0497	0.777	1.96288	1.52601	114.44	GIMAP1	GTPase, IMAP family member 1
114822	0.672	0.0495	1.227	-1.96408	-2.40897	56.26	RHPN1	rhophilin Rho GTPase binding protein 1
7016	0.672	0.0505	0.458	-1.95564	-0.895866	209.59	TESK1	testis associated actin remodelling kinase 1
414197	0.672	0.0506	0.741	-1.95453	-1.44862	47.04	ZNF32-AS1	ZNF32 antisense RNA 1
101929506	0.672	0.0503	0.736	-1.95751	-1.44081	46.16	LOC101929506	uncharacterized LOC101929506
4221	0.672	0.0508	0.757	1.95318	1.47881	40.36	MEN1	menin 1
2802	0.672	0.0505	0.352	-1.95553	-0.689293	678.2	GOLGA3	golgin A3
55608	0.672	0.0495	0.176	1.96387	0.345003	2640.17	ANKRD10	ankyrin repeat domain 10
102465801	0.672	0.0499	0.233	1.96067	0.457621	808.34	MIR7703	microRNA 7703
10668	0.672	0.0507	0.892	1.95437	1.74368	125.31	CGRRF1	cell growth regulator with ring finger domain 1
597	0.672	0.0505	0.387	1.95603	0.757855	643.22	BCL2A1	BCL2 related protein A1
10509	0.672	0.0497	0.841	-1.96286	-1.65077	125.43	SEMA4B	semaphorin 4B
79736	0.672	0.0508	0.865	-1.95313	-1.69027	110.1	TEFM	transcription elongation factor, mitochondrial
2217	0.672	0.0508	0.19	-1.95334	-0.371941	5385.61	FCGRT	Fc gamma receptor and transporter
90861	0.673	0.0509	0.798	-1.95199	-1.55715	95.37	JPT2	Jupiter microtubule associated homolog 2
2317	0.673	0.0511	0.848	1.95056	1.65443	171.8	FLNB	filamin B
3148	0.673	0.0511	0.335	1.95066	0.653526	1395.36	HMGB2	high mobility group box 2
6604	0.673	0.0511	0.769	1.95046	1.49996	134.77	SMARCD3	SWI/SNF related, matrix associated, actin dependent regulator of chromatin, subfamily d, member 3
101929240	0.673	0.0512	0.413	1.94998	0.805627	385.79	LOC101929240	U5 small nuclear ribonucleoprotein 200 kDa helicase-like
101929516	0.674	0.0513	0.533	-1.9487	-1.03784	114.24	PABPC4-AS1	PABPC4 antisense RNA 1
22876	0.674	0.0515	0.352	-1.94765	-0.685134	376.56	INPP5F	inositol polyphosphate-5-phosphatase F
10984	0.674	0.0514	0.374	-1.94809	-0.72798	543.79	KCNQ1OT1	KCNQ1 opposite strand/antisense transcript 1
27430	0.676	0.0516	0.354	1.94613	0.689343	740.46	MAT2B	methionine adenosyltransferase 2B
55631	0.676	0.0522	0.632	-1.94138	-1.22668	111.28	LRRC40	leucine rich repeat containing 40
114548	0.676	0.0523	0.281	1.94091	0.545831	1447.53	NLRP3	NLR family pyrin domain containing 3
102724250	0.676	0.052	0.562	-1.94282	-1.09215	147.76	LOC102724250	neuroblastoma breakpoint family member 1-like
23092	0.676	0.0522	0.282	1.9411	0.547563	1184.2	ARHGAP26	Rho GTPase activating protein 26
105375489	0.676	0.0519	0.261	-1.94358	-0.507891	801.53	LOC105375489	uncharacterized LOC105375489
9414	0.676	0.0522	0.948	1.94112	1.84037	54.07	TJP2	tight junction protein 2
25961	0.676	0.0523	1.025	1.94089	1.98891	42.59	NUDT13	nudix hydrolase 13
118813	0.676	0.0523	0.633	-1.94097	-1.2286	139.71	ZFYVE27	zinc finger FYVE-type containing 27
55298	0.676	0.052	1.119	-1.9435	-2.1751	88.84	RNF121	ring finger protein 121
64375	0.676	0.0519	0.971	1.94402	1.88775	82.08	IKZF4	IKAROS family zinc finger 4
284004	0.676	0.0521	0.54	-1.94199	-1.04833	315.11	HEXD	hexosaminidase D
51540	0.676	0.0524	0.941	1.93981	1.82509	27.62	SCLY	selenocysteine lyase
80256	0.676	0.0524	0.493	-1.93999	-0.955862	326.45	ATOSB	atos homolog B
4121	0.677	0.0526	0.464	-1.93782	-0.899693	307.76	MAN1A1	mannosidase alpha class 1A member 1
7580	0.677	0.0527	0.752	-1.93759	-1.45743	192.67	ZNF32	zinc finger protein 32
54619	0.677	0.0526	0.684	1.93833	1.3258	135.27	CCNJ	cyclin J
4261	0.677	0.0527	0.204	-1.93745	-0.395103	3877.31	CIITA	class II major histocompatibility complex transactivator
23157	0.677	0.0528	0.297	1.93683	0.574478	1084.73	SEPTIN6	septin 6
55761	0.678	0.0529	0.306	1.93607	0.592993	988.1	TTC17	tetratricopeptide repeat domain 17
673	0.678	0.0533	0.495	-1.93226	-0.956373	286.85	BRAF	B-Raf proto-oncogene, serine/threonine kinase
414224	0.678	0.0532	0.757	-1.9333	-1.46274	24.01	AGAP12P	ArfGAP with GTPase domain, ankyrin repeat and PH domain 12, pseudogene
5036	0.678	0.0531	0.216	1.93395	0.416888	917.12	PA2G4	proliferation-associated 2G4
23426	0.678	0.0533	0.703	-1.93279	-1.35943	202.51	GRIP1	glutamate receptor interacting protein 1
115992	0.678	0.0533	0.363	-1.93249	-0.702191	436.45	RNF166	ring finger protein 166
284047	0.678	0.0533	0.493	1.93211	0.953232	360.8	CCDC144BP	coiled-coil domain containing 144B, pseudogene
10616	0.678	0.053	0.281	1.93466	0.543767	729.33	RBCK1	RANBP2-type and C3HC4-type zinc finger containing 1
26152	0.678	0.0532	0.627	1.93299	1.2129	119.37	ZNF337	zinc finger protein 337
8761	0.68	0.0539	0.265	-1.92733	-0.510823	1092.05	PABPC4	poly(A) binding protein cytoplasmic 4
112268422	0.68	0.0539	0.833	1.92734	1.60556	60.52	LOC112268422
84365	0.68	0.054	0.461	1.92666	0.887683	306.35	NIFK	nucleolar protein interacting with the FHA domain of MKI67
401505	0.68	0.0542	0.284	1.9256	0.547743	403.87	TOMM5	translocase of outer mitochondrial membrane 5
80709	0.68	0.0541	0.269	-1.92607	-0.518966	1060.21	AKNA	AT-hook transcription factor
60677	0.68	0.0539	1.014	-1.92779	-1.95489	49.54	CELF6	CUGBP Elav-like family member 6
79759	0.68	0.0536	0.947	1.92969	1.8273	41.61	ZNF668	zinc finger protein 668
79786	0.68	0.054	0.57	-1.92687	-1.09845	238.5	KLHL36	kelch like family member 36
124245	0.68	0.0536	0.592	1.92998	1.14266	165.34	ZC3H18	zinc finger CCCH-type containing 18
101927044	0.68	0.0537	0.878	-1.92965	-1.69402	20.31	LOC101927044	uncharacterized LOC101927044
27036	0.68	0.0541	0.536	1.92578	1.03166	262.94	SIGLEC7	sialic acid binding Ig like lectin 7
10009	0.68	0.0537	0.589	-1.92892	-1.13686	221.56	ZBTB33	zinc finger and BTB domain containing 33
84967	0.681	0.0543	0.359	1.92441	0.690829	917.91	LSM10	LSM10, U7 small nuclear RNA associated
106635684	0.681	0.0544	0.4	-1.92357	-0.768892	22.86	SNORD141B	small nucleolar RNA, C/D box 141B
1073	0.681	0.0544	0.874	1.92385	1.68219	82.05	CFL2	cofilin 2
84897	0.682	0.0546	0.295	1.92242	0.567154	1038.97	TBRG1	transforming growth factor beta regulator 1
5082	0.684	0.0547	0.616	1.92097	1.18279	115.75	PDCL	phosducin like
127281	0.684	0.0548	1.105	1.9202	2.12127	10.35	PRXL2B	peroxiredoxin like 2B
55755	0.684	0.0549	0.454	-1.91958	-0.871346	278.47	CDK5RAP2	CDK5 regulatory subunit associated protein 2
112267970	0.685	0.0551	0.805	-1.91843	-1.5438	46.82	LOC112267970	uncharacterized LOC112267970
27348	0.685	0.0552	0.815	1.91759	1.56266	144.33	TOR1B	torsin family 1 member B
57508	0.685	0.0551	0.741	1.91779	1.42031	115.81	INTS2	integrator complex subunit 2
115209	0.686	0.0555	0.662	-1.91508	-1.26817	141.47	OMA1	OMA1 zinc metallopeptidase
1604	0.686	0.0554	0.248	1.91567	0.474173	1861.35	CD55	CD55 molecule (Cromer blood group)
64146	0.686	0.0553	0.814	1.91683	1.56096	27.64	PDF	peptide deformylase, mitochondrial
5216	0.686	0.0555	0.149	1.91521	0.285823	22922	PFN1	profilin 1
1454	0.686	0.0554	0.578	-1.91572	-1.1079	63.76	CSNK1E	casein kinase 1 epsilon
1235	0.686	0.0556	0.776	-1.91454	-1.48594	256.92	CCR6	C-C motif chemokine receptor 6
1859	0.686	0.0556	0.26	1.91382	0.49693	784.73	DYRK1A	dual specificity tyrosine phosphorylation regulated kinase 1A
115004	0.686	0.0558	0.706	1.91291	1.35128	101.65	CGAS	cyclic GMP-AMP synthase
79720	0.686	0.0557	0.931	1.91304	1.78182	53.85	VPS37B	VPS37B subunit of ESCRT-I
4678	0.687	0.056	0.363	-1.9109	-0.694572	565.38	NASP	nuclear autoantigenic sperm protein
10868	0.687	0.056	0.8	-1.91108	-1.52883	84.54	USP20	ubiquitin specific peptidase 20
10929	0.687	0.0561	0.423	-1.91044	-0.808262	424.44	SRSF8	serine and arginine rich splicing factor 8
51605	0.687	0.0561	0.328	1.91052	0.627254	597.02	TRMT6	tRNA methyltransferase 6 non-catalytic subunit
4853	0.69	0.0564	0.252	-1.90763	-0.480282	1645.27	NOTCH2	notch receptor 2
63917	0.69	0.0564	0.558	-1.90826	-1.06551	246.63	GALNT11	polypeptide N-acetylgalactosaminyltransferase 11
115	0.69	0.0565	1.002	-1.90751	-1.91052	70.14	ADCY9	adenylate cyclase 9
112268222	0.692	0.0569	0.33	-1.90409	-0.628306	374.85	LOC112268222
25912	0.692	0.0572	0.324	1.90152	0.616439	1646.67	C1orf43	chromosome 1 open reading frame 43
822	0.692	0.0572	0.192	1.90161	0.365873	4567.37	CAPG	capping actin protein, gelsolin like
1195	0.692	0.0567	0.21	1.90556	0.39965	2869.29	CLK1	CDC like kinase 1
85236	0.692	0.0572	0.592	1.90168	1.12671	231.96	H2BC12	H2B clustered histone 12
4232	0.692	0.057	1.039	-1.90336	-1.97675	39.57	MEST	mesoderm specific transcript
55246	0.692	0.0568	0.513	1.90468	0.976181	142.96	CCDC25	coiled-coil domain containing 25
6996	0.692	0.0571	0.404	1.90273	0.769016	286.84	TDG	thymine DNA glycosylase
80349	0.692	0.0573	0.361	1.90138	0.685539	855.16	SKIC8	SKI8 subunit of superkiller complex
5691	0.692	0.0568	0.192	1.90505	0.364964	3344.76	PSMB3	proteasome 20S subunit beta 3
201176	0.692	0.0572	0.332	-1.90167	-0.631494	703.93	ARHGAP27	Rho GTPase activating protein 27
4538	0.693	0.0574	0.307	-1.90007	-0.582864	154124	ND4	NADH dehydrogenase subunit 4
6993	0.694	0.0576	0.273	1.89848	0.518421	843.83	DYNLT1	dynein light chain Tctex-type 1
4005	0.694	0.0577	0.407	1.89794	0.772861	463.49	LMO2	LIM domain only 2
372	0.694	0.0577	0.337	-1.89814	-0.639188	839.77	ARCN1	archain 1
55122	0.695	0.0579	0.281	-1.89645	-0.533144	623.84	AKIRIN2	akirin 2
2628	0.695	0.0579	0.876	-1.89671	-1.66062	112.94	GATM	glycine amidinotransferase
22859	0.696	0.058	0.867	1.89542	1.64379	39.38	ADGRL1	adhesion G protein-coupled receptor L1
101927963	0.698	0.0583	0.708	-1.89367	-1.34105	72.06	DENND3-AS1	DENND3 antisense RNA 1
64446	0.698	0.0583	0.978	1.89365	1.85175	25.47	DNAI2	dynein axonemal intermediate chain 2
8809	0.698	0.0584	0.586	-1.89256	-1.10832	422.67	IL18R1	interleukin 18 receptor 1
375307	0.698	0.0589	0.834	1.88921	1.57654	93.19	CATIP	ciliogenesis associated TTC17 interacting protein
9616	0.698	0.0585	0.283	1.89167	0.534908	960.98	RNF7	ring finger protein 7
107986431	0.698	0.059	0.707	1.88817	1.33538	182.19	LOC107986431
23731	0.698	0.0586	0.504	-1.89088	-0.953812	294.48	TMEM245	transmembrane protein 245
347862	0.698	0.0586	0.841	1.89141	1.59133	48.42	GATD1	glutamine amidotransferase class 1 domain containing 1
283459	0.698	0.0587	0.303	-1.89019	-0.572763	351.61	GATC	glutamyl-tRNA amidotransferase subunit C
84747	0.698	0.059	1.047	-1.88802	-1.97684	46.92	UNC119B	unc-119 lipid binding chaperone B
121260	0.698	0.0589	0.442	1.8893	0.835499	164.26	SLC15A4	solute carrier family 15 member 4
23093	0.698	0.0588	0.669	1.88936	1.26354	112.33	TTLL5	tubulin tyrosine ligase like 5
10237	0.698	0.0589	0.397	1.88904	0.74984	582.99	SLC35B1	solute carrier family 35 member B1
10666	0.698	0.0589	0.516	1.88878	0.975344	235.64	CD226	CD226 molecule
11020	0.698	0.059	0.426	1.88786	0.804674	223.94	IFT27	intraflagellar transport 27
5052	0.698	0.0595	0.295	1.88444	0.556098	1168.79	PRDX1	peroxiredoxin 1
55277	0.698	0.0594	1	1.88531	1.88484	62.62	FGGY	FGGY carbohydrate kinase domain containing
333926	0.698	0.0596	0.951	-1.884	-1.79178	55.41	PPM1J	protein phosphatase, Mg2+/Mn2+ dependent 1J
2992	0.698	0.0596	0.405	1.88379	0.763808	775.68	GYG1	glycogenin 1
51069	0.698	0.0593	0.448	1.88585	0.845704	251.04	MRPL2	mitochondrial ribosomal protein L2
100506776	0.698	0.0596	0.803	1.88359	1.51271	120.68	TRG-AS1	T cell receptor gamma locus antisense RNA 1
26147	0.698	0.0594	0.694	-1.88492	-1.3089	142.96	PHF19	PHD finger protein 19
107303344	0.698	0.0596	0.265	1.8838	0.498812	432.12	SETDB2-PHF11	SETDB2-PHF11 readthrough
161176	0.698	0.0597	0.502	1.88336	0.946245	362.14	SYNE3	spectrin repeat containing nuclear envelope family member 3
105371942	0.698	0.0596	0.995	-1.88372	-1.87374	22.41	LOC105371942	uncharacterized LOC105371942
85007	0.699	0.0598	0.259	-1.88216	-0.4873	1195.09	PHYKPL	5-phosphohydroxy-L-lysine phospho-lyase
1388	0.699	0.0598	0.511	-1.88228	-0.961589	348.62	ATF6B	activating transcription factor 6 beta
51531	0.699	0.06	0.493	1.88107	0.927243	478.6	TRMO	tRNA methyltransferase O
83871	0.699	0.06	0.359	-1.88094	-0.674465	757.59	RAB34	RAB34, member RAS oncogene family
127428	0.709	0.0609	0.755	-1.87455	-1.41564	122.22	TCEANC2	transcription elongation factor A N-terminal and central domain containing 2
1459	0.709	0.0609	0.793	1.87419	1.48595	69.35	CSNK2A2	casein kinase 2 alpha 2
23341	0.711	0.0613	0.639	-1.87155	-1.19664	180.45	DNAJC16	DnaJ heat shock protein family (Hsp40) member C16
3932	0.711	0.0614	1.054	1.87054	1.97113	57.96	LCK	LCK proto-oncogene, Src family tyrosine kinase
2673	0.711	0.0613	0.425	1.87109	0.794851	251.76	GFPT1	glutamine--fructose-6-phosphate transaminase 1
155038	0.711	0.0614	1.076	1.87068	2.01221	73.87	GIMAP8	GTPase, IMAP family member 8
112268196	0.711	0.0612	0.317	-1.87213	-0.593038	418.09	LOC112268196
84674	0.712	0.0616	0.864	-1.86907	-1.61433	73.74	CARD6	caspase recruitment domain family member 6
29843	0.712	0.0617	0.701	1.86863	1.31002	102.64	SENP1	SUMO specific peptidase 1
10284	0.712	0.0617	0.211	1.8684	0.393745	1566.3	SAP18	Sin3A associated protein 18
80135	0.713	0.0618	0.321	1.86738	0.600183	472.59	RPF1	ribosome production factor 1 homolog
64077	0.713	0.0618	0.523	1.86745	0.977235	118.25	LHPP	phospholysine phosphohistidine inorganic pyrophosphate phosphatase
1678	0.714	0.0621	1.039	1.86591	1.9386	61.2	TIMM8A	translocase of inner mitochondrial membrane 8A
865	0.716	0.0622	0.461	-1.86477	-0.859409	456	CBFB	core-binding factor subunit beta
83460	0.717	0.0624	0.479	1.86369	0.891836	173.28	EMC6	ER membrane protein complex subunit 6
26156	0.717	0.0625	0.202	1.86259	0.375462	2179.53	RSL1D1	ribosomal L1 domain containing 1
123811	0.717	0.0625	0.58	-1.86269	-1.07978	220.05	CEP20	centrosomal protein 20
60674	0.719	0.0632	0.251	1.85796	0.466055	762.48	GAS5	growth arrest specific 5
112616	0.719	0.0633	0.335	1.85737	0.621898	1171.45	CMTM7	CKLF like MARVEL transmembrane domain containing 7
6314	0.719	0.0633	0.359	1.85722	0.66748	458.74	ATXN7	ataxin 7
10111	0.719	0.0628	0.339	-1.86031	-0.630813	521.73	RAD50	RAD50 double strand break repair protein
4173	0.719	0.0628	0.922	1.86034	1.71443	107.71	MCM4	minichromosome maintenance complex component 4
10807	0.719	0.0631	0.596	1.85878	1.108	237.44	ENTR1	endosome associated trafficking regulator 1
283663	0.719	0.0631	1.347	-1.85841	-2.50415	76.96	LINC00926	long intergenic non-protein coding RNA 926
10588	0.719	0.0633	0.74	1.857	1.37382	85.6	MTHFS	methenyltetrahydrofolate synthetase
9256	0.719	0.063	0.575	-1.85938	-1.06882	250.25	TSPOAP1	TSPO associated protein 1
182	0.719	0.0629	1.099	1.85999	2.044	29.26	JAG1	jagged canonical Notch ligand 1
83658	0.719	0.063	0.282	1.85927	0.524798	420.17	DYNLRB1	dynein light chain roadblock-type 1
653075	0.719	0.0634	0.567	-1.85642	-1.05227	64.88	GOLGA8T	golgin A8 family member T
152137	0.719	0.0635	0.27	-1.85582	-0.500971	1005.68	CCDC50	coiled-coil domain containing 50
57178	0.72	0.0636	0.315	-1.85505	-0.584016	585.68	ZMIZ1	zinc finger MIZ-type containing 1
26270	0.72	0.0637	0.292	1.85455	0.540624	659.32	FBXO6	F-box protein 6
643988	0.72	0.0638	1.016	1.85326	1.88212	36.5	FNDC10	fibronectin type III domain containing 10
27079	0.72	0.0638	1.009	1.85343	1.87074	50.98	RPUSD2	RNA pseudouridine synthase domain containing 2
105375492	0.722	0.064	0.888	-1.85214	-1.6446	31.08	LOC105375492
51201	0.724	0.0643	0.298	-1.84979	-0.55099	522.05	ZDHHC2	zinc finger DHHC-type palmitoyltransferase 2
55876	0.724	0.0643	1.505	1.84984	2.78478	91.11	GSDMB	gasdermin B
55646	0.724	0.0644	0.49	1.8493	0.905379	238.14	LYAR	Ly1 antibody reactive
65108	0.724	0.0652	0.475	-1.84372	-0.876295	248.55	MARCKSL1	MARCKS like 1
64744	0.724	0.0655	0.272	1.84195	0.501242	2656.76	SMAP2	small ArfGAP2
23443	0.724	0.0655	0.531	-1.84183	-0.978454	159.35	SLC35A3	solute carrier family 35 member A3
10542	0.724	0.0655	0.244	1.84151	0.449788	637.72	LAMTOR5	late endosomal/lysosomal adaptor, MAPK and MTOR activator 5
1513	0.724	0.065	0.927	1.84532	1.7102	100.09	CTSK	cathepsin K
10190	0.724	0.0659	0.659	1.83909	1.2126	335.42	TXNDC9	thioredoxin domain containing 9
654433	0.724	0.0651	0.97	-1.84444	-1.78876	155.52	PAX8-AS1	PAX8 antisense RNA 1
4709	0.724	0.0657	0.312	1.8406	0.573822	322.14	NDUFB3	NADH:ubiquinone oxidoreductase subunit B3
79858	0.724	0.0654	1.116	-1.84223	-2.05653	39.86	NEK11	NIMA related kinase 11
57561	0.724	0.0655	0.36	1.84177	0.662431	947.06	ARRDC3	arrestin domain containing 3
54732	0.724	0.066	0.317	-1.83861	-0.583429	580.08	TMED9	transmembrane p24 trafficking protein 9
642826	0.724	0.0655	0.499	1.84156	0.919094	98.3	BMS1P2	BMS1 pseudogene 2
1408	0.724	0.0655	0.727	1.8421	1.34003	214.09	CRY2	cryptochrome circadian regulator 2
100506233	0.724	0.0646	0.852	1.84827	1.57407	51.44	RAB30-DT	RAB30 divergent transcript
6515	0.724	0.0655	0.266	1.84211	0.489146	2255.37	SLC2A3	solute carrier family 2 member 3
605	0.724	0.0659	0.533	-1.83937	-0.980951	79.96	BCL7A	BAF chromatin remodeling complex subunit BCL7A
10379	0.724	0.0653	0.375	1.8434	0.691099	692.6	IRF9	interferon regulatory factor 9
9683	0.724	0.0649	0.448	1.84625	0.826291	333.1	N4BP1	NEDD4 binding protein 1
5048	0.724	0.0657	0.335	1.84029	0.616286	675.65	PAFAH1B1	platelet activating factor acetylhydrolase 1b regulatory subunit 1
25979	0.724	0.066	0.916	1.83857	1.68419	128.45	DHRS7B	dehydrogenase/reductase 7B
9343	0.724	0.0647	0.327	1.8476	0.603428	806.9	EFTUD2	elongation factor Tu GTP binding domain containing 2
54941	0.724	0.0659	0.335	-1.83888	-0.616485	457.01	RNF125	ring finger protein 125
105372520	0.724	0.066	0.622	1.83847	1.14333	163.77	TMX4-AS1	TMX4 antisense RNA 1
9139	0.724	0.0651	0.638	-1.84439	-1.17658	204.87	CBFA2T2	CBFA2/RUNX1 partner transcriptional co-repressor 2
106632264	0.724	0.065	0.45	1.84539	0.829896	2363.55	RNA28SN1	RNA, 28S ribosomal N1
3028	0.724	0.0658	0.255	1.84009	0.468895	1383.96	HSD17B10	hydroxysteroid 17-beta dehydrogenase 10
440686	0.726	0.0663	1.073	1.83619	1.96956	24.79	H3-7	H3.7 histone (putative)
50486	0.726	0.0666	0.847	1.83408	1.5532	389.09	G0S2	G0/G1 switch 2
26061	0.726	0.0664	0.67	1.83559	1.23071	189.44	HACL1	2-hydroxyacyl-CoA lyase 1
79443	0.726	0.0667	0.76	1.83384	1.39345	80.48	FYCO1	FYVE and coiled-coil domain autophagy adaptor 1
64940	0.726	0.0665	0.55	1.83515	1.00934	202.98	STAG3L4	stromal antigen 3-like 4 (pseudogene)
9092	0.726	0.0667	0.678	1.83403	1.24413	131.79	SART1	spliceosome associated factor 1, recruiter of U4/U6.U5 tri-snRNP
83544	0.726	0.0666	0.882	-1.83403	-1.61851	82.57	DNAL1	dynein axonemal light chain 1
6767	0.726	0.0664	0.314	-1.83587	-0.576556	1152.87	ST13	ST13 Hsp70 interacting protein
10800	0.726	0.0666	0.427	1.83447	0.783012	475.23	CYSLTR1	cysteinyl leukotriene receptor 1
9711	0.726	0.0668	0.474	1.83319	0.869589	381.98	RUBCN	rubicon autophagy regulator
3007	0.726	0.0672	0.573	1.83065	1.04981	105.26	H1-3	H1.3 linker histone, cluster member
51106	0.726	0.0671	0.552	1.83102	1.01036	170.61	TFB1M	transcription factor B1, mitochondrial
100133091	0.726	0.0671	0.981	1.83068	1.79511	22.02	LINC03009	long intergenic non-protein coding RNA 3009
51296	0.726	0.0672	0.361	-1.83026	-0.659873	793.36	SLC15A3	solute carrier family 15 member 3
5920	0.726	0.0669	0.462	1.83262	0.846773	406.44	PLAAT4	phospholipase A and acyltransferase 4
23059	0.726	0.0671	0.888	-1.83109	-1.62624	103.69	CLUAP1	clusterin associated protein 1
7052	0.726	0.067	1.227	1.83158	2.24817	27.15	TGM2	transglutaminase 2
85441	0.726	0.0672	0.73	1.83011	1.33615	63.94	HELZ2	helicase with zinc finger 2
109864272	0.726	0.0673	0.497	1.82966	0.908886	6531.83	RNA28SN4	RNA, 28S ribosomal N4
79634	0.726	0.0677	0.759	-1.82676	-1.38604	176.55	SCRN3	secernin 3
57590	0.726	0.0677	0.503	1.82679	0.91879	406.51	WDFY1	WD repeat and FYVE domain containing 1
23324	0.726	0.0678	0.625	1.82632	1.14165	211.88	MAN2B2	mannosidase alpha class 2B member 2
653162	0.726	0.0674	0.631	1.8288	1.15434	34.63	RPSAP9	ribosomal protein SA pseudogene 9
11215	0.726	0.0675	0.418	-1.82862	-0.76345	443.82	AKAP11	A-kinase anchoring protein 11
123099	0.726	0.0679	0.356	-1.82595	-0.649297	203.51	DEGS2	delta 4-desaturase, sphingolipid 2
6904	0.726	0.0679	0.402	1.82593	0.734102	396.16	TBCD	tubulin folding cofactor D
2774	0.726	0.0676	0.469	-1.82752	-0.856482	221.4	GNAL	G protein subunit alpha L
727866	0.726	0.0677	0.38	-1.82723	-0.69497	404.87	FAM156B	family with sequence similarity 156 member B
102723340	0.729	0.0682	0.376	-1.82385	-0.685674	186.29	LOC102723340	uncharacterized LOC102723340
6257	0.73	0.0684	0.494	-1.82237	-0.89979	311.89	RXRB	retinoid X receptor beta
155060	0.73	0.0684	0.932	-1.82252	-1.69887	38.32	LOC155060	AI894139 pseudogene
5906	0.73	0.0686	0.247	-1.82118	-0.449219	964.41	RAP1A	RAP1A, member of RAS oncogene family
51754	0.73	0.0685	0.481	-1.82142	-0.876487	382.84	TMEM8B	transmembrane protein 8B
55425	0.73	0.0687	0.5	-1.82043	-0.909562	120.88	GPALPP1	GPALPP motifs containing 1
23786	0.73	0.0687	0.461	1.82069	0.839309	324.74	BCL2L13	BCL2 like 13
6791	0.731	0.0688	1.113	-1.81945	-2.02464	58.48	AURKAP1	aurora kinase A pseudogene 1
9373	0.731	0.0688	0.439	1.81983	0.798747	301.68	PLAA	phospholipase A2 activating protein
10130	0.731	0.0691	0.262	1.81788	0.475912	989.5	PDIA6	protein disulfide isomerase family A member 6
105373652	0.731	0.0691	1.085	-1.81787	-1.97258	40.16	LOC105373652	uncharacterized LOC105373652
4968	0.731	0.0694	0.595	-1.8161	-1.08037	137.34	OGG1	8-oxoguanine DNA glycosylase
25849	0.731	0.0693	0.953	-1.81618	-1.73047	106.9	PARM1	prostate androgen-regulated mucin-like protein 1
152006	0.731	0.0691	0.427	-1.81775	-0.77665	373.14	RNF38	ring finger protein 38
28755	0.731	0.0693	0.961	1.81617	1.74482	74.81	TRAC	T cell receptor alpha constant
1938	0.731	0.0692	0.245	-1.81687	-0.44515	2176.97	EEF2	eukaryotic translation elongation factor 2
140680	0.731	0.0692	0.921	1.81693	1.67369	51.79	C20orf96	chromosome 20 open reading frame 96
8266	0.732	0.0696	0.943	1.81479	1.71182	121.01	UBL4A	ubiquitin like 4A
353500	0.733	0.07	0.678	-1.81165	-1.22771	53.63	BMP8A	bone morphogenetic protein 8a
10216	0.733	0.0707	0.524	-1.80719	-0.947023	63.93	PRG4	proteoglycan 4
5778	0.733	0.0701	0.518	1.81112	0.937351	388.86	PTPN7	protein tyrosine phosphatase non-receptor type 7
130355	0.733	0.0706	0.663	-1.80815	-1.19956	80.46	C2orf76	chromosome 2 open reading frame 76
8864	0.733	0.0699	0.514	1.81273	0.93143	287.53	PER2	period circadian regulator 2
23180	0.733	0.0703	0.435	1.81022	0.786782	350.93	RFTN1	raftlin, lipid raft linker 1
79441	0.733	0.0702	0.577	1.81054	1.04424	232.72	HAUS3	HAUS augmin like complex subunit 3
902	0.733	0.0699	0.248	1.81241	0.448858	1417.64	CCNH	cyclin H
8767	0.733	0.07	0.416	1.81164	0.753286	1167.63	RIPK2	receptor interacting serine/threonine kinase 2
54536	0.733	0.0706	0.423	1.80809	0.764361	270.88	EXOC6	exocyst complex component 6
387751	0.733	0.0701	1.098	1.81143	1.98833	93.33	GVINP1	GTPase, very large interferon inducible pseudogene 1
2965	0.733	0.0708	0.542	1.80656	0.979636	286.91	GTF2H1	general transcription factor IIH subunit 1
6311	0.733	0.0705	0.538	-1.80879	-0.973383	184.8	ATXN2	ataxin 2
8803	0.733	0.0708	0.567	1.80644	1.02442	309.96	SUCLA2	succinate-CoA ligase ADP-forming subunit beta
388242	0.733	0.0703	0.875	-1.81001	-1.58341	44.09	LOC388242	SAGA complex associated factor 29 pseudogene
16	0.733	0.0706	0.775	-1.80805	-1.40195	132.84	AARS1	alanyl-tRNA synthetase 1
79958	0.733	0.0702	0.532	1.81038	0.962306	189.77	DENND1C	DENN domain containing 1C
6415	0.733	0.0706	0.322	1.80774	0.581545	818.66	SELENOW	selenoprotein W
6285	0.733	0.0705	1.022	1.80873	1.84891	69.07	S100B	S100 calcium binding protein B
729162	0.733	0.0709	0.997	1.80622	1.80053	30.61	FAM239B	zinc finger protein 839 pseudogene
149013	0.734	0.0716	0.324	-1.80152	-0.5829	584.96	NBPF12	NBPF member 12
55248	0.734	0.0716	0.439	-1.80134	-0.790685	367.29	PACC1	proton activated chloride channel 1
111822955	0.734	0.0716	0.297	1.80192	0.53457	414.23	ATRIP-TREX1	ATRIP-TREX1 readthrough
65010	0.734	0.0712	0.602	1.80392	1.08545	130.39	SLC26A6	solute carrier family 26 member 6
63891	0.734	0.0712	0.639	-1.80445	-1.15354	143.52	RNF123	ring finger protein 123
105378078	0.734	0.0716	1.442	1.80162	2.59796	17.91	SNX9-AS1	SNX9 antisense RNA 1
6503	0.734	0.0712	0.394	1.80422	0.71137	873.39	SLA	Src like adaptor
23621	0.734	0.0717	0.774	-1.80096	-1.39346	68.33	BACE1	beta-secretase 1
3312	0.734	0.0714	0.209	-1.80276	-0.376378	7866.67	HSPA8	heat shock protein family A (Hsp70) member 8
51559	0.734	0.0715	0.732	1.8021	1.31905	294.34	NT5DC3	5'-nucleotidase domain containing 3
3002	0.734	0.0713	0.698	-1.80373	-1.25845	43.86	GZMB	granzyme B
290	0.734	0.0713	0.584	-1.80342	-1.0541	349.59	ANPEP	alanyl aminopeptidase, membrane
153020	0.736	0.0719	0.307	1.79955	0.551834	813.7	RASGEF1B	RasGEF domain family member 1B
9425	0.736	0.0722	0.378	1.79805	0.679947	198.3	CDYL	chromodomain Y like
93643	0.736	0.0721	0.719	1.79856	1.29244	213.71	TJAP1	tight junction associated protein 1
26130	0.736	0.0721	0.327	-1.7985	-0.588625	603.67	GAPVD1	GTPase activating protein and VPS9 domains 1
159013	0.736	0.0722	0.394	1.79806	0.708431	609.09	CXorf38	chromosome X open reading frame 38
84126	0.736	0.0723	0.297	1.79739	0.534239	415.68	ATRIP	ATR interacting protein
913	0.737	0.0728	0.541	-1.79407	-0.970161	507.87	CD1E	CD1e molecule
8314	0.737	0.0726	0.469	-1.79553	-0.84188	329.6	BAP1	BRCA1 associated protein 1
1577	0.737	0.0727	1.154	1.79498	2.0714	40.77	CYP3A5	cytochrome P450 family 3 subfamily A member 5
619373	0.737	0.0728	1.142	1.79404	2.04929	19.71	MBOAT4	membrane bound O-acyltransferase domain containing 4
84923	0.737	0.0726	0.386	1.79521	0.693709	400.47	FAM104A	family with sequence similarity 104 member A
29090	0.737	0.0728	0.909	1.79391	1.63099	93.34	TIMM21	translocase of inner mitochondrial membrane 21
440836	0.737	0.0727	0.414	1.79461	0.743747	669.83	ODF3B	outer dense fiber of sperm tails 3B
7738	0.738	0.0729	1.328	1.7934	2.38211	121.87	ZNF184	zinc finger protein 184
100379251	0.738	0.0733	1.282	-1.79122	-2.2962	24.92	NPPA-AS1	NPPA antisense RNA 1
7709	0.738	0.0746	0.468	1.78315	0.833916	269.56	ZBTB17	zinc finger and BTB domain containing 17
23569	0.738	0.0748	0.981	1.78173	1.74828	102.82	PADI4	peptidyl arginine deiminase 4
100288142	0.738	0.0747	0.31	-1.78253	-0.553333	207.16	NBPF20	NBPF member 20
100287497	0.738	0.0743	0.563	-1.78504	-1.00439	54.92	SEPTIN7P13	septin 7 pseudogene 13
267002	0.738	0.0749	1.306	-1.78131	-2.32589	33.73	PGBD2	piggyBac transposable element derived 2
8462	0.738	0.0743	0.5	-1.78494	-0.892734	330.22	KLF11	KLF transcription factor 11
84661	0.738	0.0738	0.424	1.78764	0.758488	269.25	DPY30	dpy-30 histone methyltransferase complex regulatory subunit
129450	0.738	0.0731	0.676	1.79221	1.21109	126.36	TYW5	tRNA-yW synthesizing protein 5
65065	0.738	0.0741	0.267	1.78601	0.477653	414.11	NBEAL1	neurobeachin like 1
1230	0.738	0.0744	0.605	1.78404	1.07885	296.82	CCR1	C-C motif chemokine receptor 1
51517	0.738	0.0734	0.975	-1.79035	-1.74473	50.18	NCKIPSD	NCK interacting protein with SH3 domain
81545	0.738	0.075	0.469	1.78032	0.834857	372.09	FBXO38	F-box protein 38
202181	0.738	0.0743	0.764	1.78457	1.36427	74.41	LOC202181	SUMO interacting motifs containing 1 pseudogene
101927759	0.738	0.0734	0.858	1.79015	1.5362	60.94	LOC101927759	uncharacterized LOC101927759
23376	0.738	0.0749	0.32	-1.78109	-0.57055	501.22	UFL1	UFM1 specific ligase 1
64759	0.738	0.0744	0.499	1.78408	0.890417	406.44	TNS3	tensin 3
10020	0.738	0.0741	0.955	1.78608	1.7057	76.38	GNE	glucosamine (UDP-N-acetyl)-2-epimerase/N-acetylmannosamine kinase
203328	0.738	0.0746	0.695	1.7832	1.23959	236.81	SUSD3	sushi domain containing 3
408	0.738	0.0748	0.285	-1.7814	-0.508048	796.27	ARRB1	arrestin beta 1
10376	0.738	0.0733	0.187	1.79101	0.335342	12429.4	TUBA1B	tubulin alpha 1b
6404	0.738	0.0738	0.221	1.78764	0.394974	1762.61	SELPLG	selectin P ligand
79600	0.738	0.0742	0.484	-1.78542	-0.864759	179.68	TCTN1	tectonic family member 1
26094	0.738	0.075	0.976	1.78066	1.73774	103.08	DCAF4	DDB1 and CUL4 associated factor 4
653381	0.738	0.0748	0.712	-1.78171	-1.26844	25.54	SORD2P	sorbitol dehydrogenase 2, pseudogene
2242	0.738	0.075	0.34	-1.78024	-0.604714	1438.75	FES	FES proto-oncogene, tyrosine kinase
57585	0.738	0.0744	0.827	-1.78422	-1.47542	88.46	CRAMP1	cramped chromatin regulator homolog 1
1267	0.738	0.0743	0.307	1.78467	0.547182	660.82	CNP	2',3'-cyclic nucleotide 3' phosphodiesterase
105221694	0.738	0.0741	0.615	1.78591	1.09772	202.83	BISPR	BST2 interferon stimulated positive regulator
3055	0.738	0.0737	0.204	-1.78824	-0.365122	2272.24	HCK	HCK proto-oncogene, Src family tyrosine kinase
26205	0.738	0.0739	0.742	1.78718	1.32623	155.98	GMEB2	glucocorticoid modulatory element binding protein 2
29057	0.738	0.074	0.388	-1.78686	-0.693053	377.5	FAM156A	family with sequence similarity 156 member A
5303	0.738	0.0744	0.392	1.78399	0.698626	116.87	PIN4	peptidylprolyl cis/trans isomerase, NIMA-interacting 4
84460	0.738	0.0742	0.547	1.78538	0.976058	206.1	ZMAT1	zinc finger matrin-type 1
911	0.738	0.0751	0.288	-1.77967	-0.513005	8335.13	CD1C	CD1c molecule
6526	0.738	0.0752	0.499	-1.77947	-0.887318	238.76	SLC5A3	solute carrier family 5 member 3
51150	0.74	0.0763	0.729	1.77281	1.29175	124.77	SDF4	stromal cell derived factor 4
79656	0.74	0.0768	1.277	-1.76937	-2.25942	36.83	BEND5	BEN domain containing 5
79172	0.74	0.077	0.239	-1.76857	-0.422018	233.56	CENPO	centromere protein O
6711	0.74	0.0768	0.577	-1.76964	-1.0207	330.89	SPTBN1	spectrin beta, non-erythrocytic 1
65977	0.74	0.0764	0.574	-1.77168	-1.01736	351.82	PLEKHA3	pleckstrin homology domain containing A3
58515	0.74	0.0767	0.297	1.77043	0.526098	826.41	SELENOK	selenoprotein K
84319	0.74	0.0764	0.688	1.77199	1.21952	111.33	CMSS1	cms1 ribosomal small subunit homolog
107986152	0.74	0.0756	0.447	-1.77666	-0.794592	128.49	LOC107986152
8492	0.74	0.0754	1.239	1.77788	2.20206	35.79	PRSS12	serine protease 12
106660613	0.74	0.0769	1.091	-1.76878	-1.93035	21.4	LINC00680-GUSBP4	LINC00680-GUSBP4 readthrough
25870	0.74	0.0757	0.295	-1.77608	-0.523821	339.16	SUMF2	sulfatase modifying factor 2
51010	0.74	0.076	0.722	1.77467	1.28119	129.51	EXOSC3	exosome component 3
27130	0.74	0.0759	0.726	1.77482	1.28879	43.78	INVS	inversin
161	0.74	0.0769	0.639	-1.76907	-1.13018	185.58	AP2A2	adaptor related protein complex 2 subunit alpha 2
80821	0.74	0.0765	0.358	1.77148	0.633328	680.51	DDHD1	DDHD domain containing 1
23002	0.74	0.0764	0.588	-1.77178	-1.04109	299.86	DAAM1	dishevelled associated activator of morphogenesis 1
801	0.74	0.0769	0.167	1.76915	0.294895	6265.35	CALM1	calmodulin 1
5923	0.74	0.0762	1.203	-1.77334	-2.13349	30.65	RASGRF1	Ras protein specific guanine nucleotide releasing factor 1
3965	0.74	0.0764	0.194	1.77176	0.343125	1379.77	LGALS9	galectin 9
7283	0.74	0.0767	1.039	1.7701	1.83854	140.44	TUBG1	tubulin gamma 1
9050	0.74	0.0763	0.306	1.77261	0.541779	899.21	PSTPIP2	proline-serine-threonine phosphatase interacting protein 2
23370	0.74	0.0759	0.55	1.77492	0.975603	254.27	ARHGEF18	Rho/Rac guanine nucleotide exchange factor 18
109910382	0.74	0.0757	0.438	1.77646	0.778811	2606.67	RNA28SN3	RNA, 28S ribosomal N3
29781	0.74	0.0763	0.315	1.77275	0.558388	1255.95	NCAPH2	non-SMC condensin II complex subunit H2
11040	0.74	0.0766	0.419	-1.77076	-0.741765	299.65	PIM2	Pim-2 proto-oncogene, serine/threonine kinase
29978	0.74	0.0767	0.582	-1.77026	-1.03084	283.35	UBQLN2	ubiquilin 2
201254	0.74	0.0771	0.523	-1.768	-0.924759	271.78	CENPX	centromere protein X
79647	0.741	0.0772	0.246	-1.7674	-0.434417	1050.69	AKIRIN1	akirin 1
645513	0.742	0.0774	0.874	1.76622	1.54329	85.64	SEPTIN7P14	septin 7 pseudogene 14
5684	0.743	0.0775	0.289	1.76539	0.509606	1517.61	PSMA3	proteasome 20S subunit alpha 3
3662	0.743	0.0776	0.418	-1.76497	-0.737249	782.8	IRF4	interferon regulatory factor 4
101929243	0.744	0.0778	1.115	-1.76365	-1.96584	14.75	ILRUN-AS1	ILRUN antisense RNA 1
85378	0.744	0.0778	0.492	-1.76367	-0.867439	283.95	TUBGCP6	tubulin gamma complex associated protein 6
2936	0.745	0.0781	0.511	1.76208	0.900198	290.97	GSR	glutathione-disulfide reductase
5926	0.745	0.0781	0.307	-1.76174	-0.540024	802.39	ARID4A	AT-rich interaction domain 4A
1933	0.746	0.0782	0.178	-1.76127	-0.313245	6101.67	EEF1B2	eukaryotic translation elongation factor 1 beta 2
57587	0.746	0.0785	0.49	-1.75947	-0.861903	191.88	CFAP97	cilia and flagella associated protein 97
345778	0.746	0.0784	0.942	1.7599	1.6583	80.1	MTX3	metaxin 3
51075	0.746	0.0785	0.376	1.75962	0.661263	602.32	TMX2	thioredoxin related transmembrane protein 2
116238	0.746	0.0784	0.494	-1.76005	-0.869909	157.2	TLCD1	TLC domain containing 1
10908	0.748	0.0787	0.371	-1.75819	-0.651862	650.86	PNPLA6	patatin like phospholipase domain containing 6
440248	0.748	0.0788	0.541	-1.75766	-0.951702	107.41	HERC2P9	HERC2 pseudogene 9
9724	0.75	0.0791	0.552	1.75619	0.968866	171.42	UTP14C	UTP14C small subunit processome component
7804	0.751	0.0796	0.755	1.75284	1.32298	88.9	LRP8	LDL receptor related protein 8
83879	0.751	0.0795	1.122	1.75333	1.96645	41.4	CDCA7	cell division cycle associated 7
8992	0.751	0.0797	0.255	1.75238	0.445996	3019.8	ATP6V0E1	ATPase H+ transporting V0 subunit e1
107080644	0.751	0.0795	0.238	-1.7538	-0.417625	479.64	CNPY3-GNMT	CNPY3-GNMT readthrough
23410	0.751	0.0797	0.598	-1.75228	-1.04867	150.58	SIRT3	sirtuin 3
613038	0.751	0.0795	0.864	-1.75342	-1.51415	51.25	LOC613038	SAGA complex associated factor 29 pseudogene
201283	0.751	0.0797	0.446	1.75236	0.781738	420.89	AMZ2P1	AMZ2 pseudogene 1
58509	0.751	0.0795	1.118	1.7536	1.96105	30.59	CACTIN	cactin, spliceosome C complex subunit
79735	0.751	0.0796	0.737	1.75293	1.29253	41.34	TBC1D17	TBC1 domain family member 17
57798	0.751	0.0798	0.298	-1.7519	-0.52265	497.83	GATAD1	GATA zinc finger domain containing 1
8363	0.753	0.0801	0.606	1.75033	1.06124	32.78	H4C11	H4 clustered histone 11
83988	0.753	0.0801	0.911	-1.74986	-1.59409	72.23	NCALD	neurocalcin delta
57035	0.753	0.0802	0.229	-1.74924	-0.400773	1847.62	RSRP1	arginine and serine rich protein 1
245973	0.757	0.0807	0.28	1.74662	0.489325	338.27	ATP6V1C2	ATPase H+ transporting V1 subunit C2
5824	0.757	0.0811	0.567	1.74453	0.989123	340.99	PEX19	peroxisomal biogenesis factor 19
5788	0.757	0.081	0.173	-1.74503	-0.30109	9368.51	PTPRC	protein tyrosine phosphatase receptor type C
222962	0.757	0.081	0.851	1.74487	1.48435	20.81	SLC29A4	solute carrier family 29 member 4
85444	0.757	0.0811	0.613	-1.74451	-1.07011	116.55	LRRCC1	leucine rich repeat and coiled-coil centrosomal protein 1
1774	0.757	0.0809	0.479	1.7456	0.835699	247.91	DNASE1L1	deoxyribonuclease 1 like 1
23352	0.757	0.0815	0.242	1.74189	0.420913	952.33	UBR4	ubiquitin protein ligase E3 component n-recognin 4
56943	0.757	0.0812	0.277	1.7435	0.48214	815.36	ENY2	ENY2 transcription and export complex 2 subunit
51338	0.757	0.0815	0.724	1.74202	1.26093	347.11	MS4A4A	membrane spanning 4-domains A4A
397	0.757	0.0813	0.193	1.74297	0.336794	14542.4	ARHGDIB	Rho GDP dissociation inhibitor beta
3695	0.757	0.0815	0.301	-1.74214	-0.524966	837.51	ITGB7	integrin subunit beta 7
10513	0.757	0.0814	0.613	1.74254	1.06835	288.47	APPBP2	amyloid beta precursor protein binding protein 2
84307	0.757	0.0813	0.645	-1.74292	-1.12408	146.78	ZNF397	zinc finger protein 397
360023	0.758	0.0817	0.704	-1.74084	-1.22544	101.32	ZBTB41	zinc finger and BTB domain containing 41
220929	0.758	0.0818	0.831	1.74052	1.44587	73.42	ZNF438	zinc finger protein 438
10620	0.758	0.0818	0.842	-1.74038	-1.4662	130.63	ARID3B	AT-rich interaction domain 3B
64756	0.76	0.082	0.73	-1.7391	-1.27001	106.24	ATPAF1	ATP synthase mitochondrial F1 complex assembly factor 1
55791	0.76	0.0821	0.52	-1.73876	-0.903749	183.05	LRIF1	ligand dependent nuclear receptor interacting factor 1
199953	0.76	0.0822	1.131	-1.73794	-1.96559	27.42	TMEM201	transmembrane protein 201
2946	0.76	0.0827	0.449	-1.73502	-0.779426	262.21	GSTM2	glutathione S-transferase mu 2
165082	0.76	0.083	1.116	1.73351	1.93494	16.51	ADGRF3	adhesion G protein-coupled receptor F3
8527	0.76	0.0834	0.387	1.73122	0.669833	511.49	DGKD	diacylglycerol kinase delta
84925	0.76	0.0823	0.515	-1.73744	-0.895412	176.66	SLC49A4	solute carrier family 49 member 4
51121	0.76	0.0833	0.376	1.73174	0.651484	217.43	RPL26L1	ribosomal protein L26 like 1
5698	0.76	0.0828	0.226	1.73455	0.39248	2643.08	PSMB9	proteasome 20S subunit beta 9
5558	0.76	0.0831	0.674	1.73296	1.16887	95.06	PRIM2	DNA primase subunit 2
10957	0.76	0.0832	0.277	-1.73255	-0.479257	1218.68	PNRC1	proline rich nuclear receptor coactivator 1
30968	0.76	0.0834	0.532	1.73151	0.921432	875.04	STOML2	stomatin like 2
9314	0.76	0.0834	0.165	-1.73113	-0.28546	5174.6	KLF4	KLF transcription factor 4
79912	0.76	0.0826	0.368	1.73593	0.638543	312.74	PYROXD1	pyridine nucleotide-disulphide oxidoreductase domain 1
650794	0.76	0.0834	0.941	-1.73156	-1.62881	23.76	MIPEPP3	mitochondrial intermediate peptidase pseudogene 3
6049	0.76	0.0832	0.61	1.73246	1.05687	273.27	RNF6	ring finger protein 6
3146	0.76	0.0832	0.146	-1.7323	-0.252194	4409.5	HMGB1	high mobility group box 1
5265	0.76	0.0831	0.316	1.73325	0.548216	2962.35	SERPINA1	serpin family A member 1
64784	0.76	0.0827	0.648	1.73527	1.12435	190.35	CRTC3	CREB regulated transcription coactivator 3
23420	0.76	0.0834	0.405	1.73142	0.701652	168.46	NOMO1	NODAL modulator 1
101930496	0.76	0.0822	1.05	-1.73785	-1.82482	14.75	LOC101930496	uncharacterized LOC101930496
112812	0.76	0.0827	0.964	1.73509	1.67257	45.05	FDX2	ferredoxin 2
5050	0.76	0.0831	0.493	1.73276	0.85466	289.77	PAFAH1B3	platelet activating factor acetylhydrolase 1b catalytic subunit 3
2108	0.76	0.0836	0.335	1.73035	0.57971	1067	ETFA	electron transfer flavoprotein subunit alpha
105376725	0.761	0.0841	1.101	1.7272	1.90167	15.09	LOC105376725
2205	0.761	0.0843	0.241	-1.7261	-0.416645	18900.3	FCER1A	Fc epsilon receptor Ia
105373511	0.761	0.0846	1.11	1.72473	1.9145	27.3	LOC105373511	uncharacterized LOC105373511
9045	0.761	0.0845	0.175	1.72529	0.301531	3893.74	RPL14	ribosomal protein L14
373	0.761	0.0839	0.863	1.72825	1.49163	46.52	TRIM23	tripartite motif containing 23
133522	0.761	0.0845	0.502	-1.72531	-0.865808	271.95	PPARGC1B	PPARG coactivator 1 beta
81796	0.761	0.0845	0.586	1.72492	1.00996	40.88	SLCO5A1	solute carrier organic anion transporter family member 5A1
84904	0.761	0.0837	0.443	-1.72951	-0.765886	194.83	ARHGEF39	Rho guanine nucleotide exchange factor 39
54708	0.761	0.0842	0.646	1.72677	1.11512	195.72	MARCHF5	membrane associated ring-CH-type finger 5
29760	0.761	0.0845	0.637	1.72521	1.09882	284.67	BLNK	B cell linker
55652	0.761	0.0846	0.824	1.72448	1.42114	115.72	SLC48A1	solute carrier family 48 member 1
729633	0.761	0.0846	0.601	-1.72484	-1.03683	254.43	MRS2P2	MRS2 pseudogene 2
4644	0.761	0.0839	0.295	1.72823	0.510638	1286.66	MYO5A	myosin VA
5955	0.761	0.0844	0.489	-1.7257	-0.844019	328.81	RCN2	reticulocalbin 2
7531	0.761	0.0841	0.152	1.72753	0.263254	3264.15	YWHAE	tyrosine 3-monooxygenase/tryptophan 5-monooxygenase activation protein epsilon
7288	0.761	0.0837	0.953	1.72936	1.64726	59.5	TULP2	TUB like protein 2
101929356	0.763	0.085	0.903	-1.7225	-1.55497	57.49	LOC101929356
5912	0.763	0.085	0.222	1.72233	0.382338	2080.71	RAP2B	RAP2B, member of RAS oncogene family
283337	0.763	0.0852	0.298	-1.72154	-0.512915	835.59	ZNF740	zinc finger protein 740
6430	0.763	0.0851	0.15	-1.72211	-0.257577	2643.21	SRSF5	serine and arginine rich splicing factor 5
80776	0.763	0.0851	0.728	-1.72166	-1.25351	171.94	B9D2	B9 domain containing 2
5825	0.763	0.0852	0.533	-1.72115	-0.916768	204.9	ABCD3	ATP binding cassette subfamily D member 3
6125	0.764	0.0879	0.183	-1.70656	-0.311517	14877.1	RPL5	ribosomal protein L5
574406	0.764	0.0864	0.782	1.71472	1.3414	28.02	ADAMTSL4-AS1	ADAMTSL4 antisense RNA 1
9804	0.764	0.0878	0.322	1.70712	0.549442	754.99	TOMM20	translocase of outer mitochondrial membrane 20
23301	0.764	0.0861	0.676	1.71608	1.16039	195.56	EHBP1	EH domain binding protein 1
7360	0.764	0.0875	0.383	-1.70891	-0.654738	488.48	UGP2	UDP-glucose pyrophosphorylase 2
55654	0.764	0.0872	0.393	-1.71044	-0.672243	550.49	TMEM127	transmembrane protein 127
105373925	0.764	0.0859	1.039	-1.7175	-1.78422	21.68	LOC105373925	uncharacterized LOC105373925
3769	0.764	0.0859	0.864	-1.71729	-1.48297	78.21	KCNJ13	potassium inwardly rectifying channel subfamily J member 13
10474	0.764	0.0866	0.41	-1.71369	-0.703395	543.99	TADA3	transcriptional adaptor 3
8975	0.764	0.0873	0.614	-1.70996	-1.04935	171.61	USP13	ubiquitin specific peptidase 13
11336	0.764	0.0867	0.539	-1.71298	-0.924055	434.62	EXOC3	exocyst complex component 3
9656	0.764	0.0857	0.884	-1.71867	-1.52001	55.25	MDC1	mediator of DNA damage checkpoint 1
9477	0.764	0.0875	1.032	1.70877	1.76429	40.82	MED20	mediator complex subunit 20
9179	0.764	0.0864	0.777	-1.71493	-1.3322	100.02	AP4M1	adaptor related protein complex 4 subunit mu 1
79571	0.764	0.0855	0.952	1.71972	1.63651	58.24	GCC1	GRIP and coiled-coil domain containing 1
6482	0.764	0.0874	0.453	1.70917	0.774763	313.83	ST3GAL1	ST3 beta-galactoside alpha-2,3-sialyltransferase 1
107987097	0.764	0.0858	1.289	-1.71788	-2.21434	28.92	LOC107987097	uncharacterized LOC107987097
253039	0.764	0.0879	0.636	1.70663	1.0854	191.71	CUTALP	cutA divalent cation tolerance like, pseudogene
6832	0.764	0.0863	0.674	1.71525	1.15562	155.16	SUPV3L1	Suv3 like RNA helicase
22978	0.764	0.0864	0.367	1.71493	0.629455	285.64	NT5C2	5'-nucleotidase, cytosolic II
6688	0.764	0.0865	0.365	-1.71415	-0.626046	647.2	SPI1	Spi-1 proto-oncogene
80227	0.764	0.0856	0.81	-1.71911	-1.39251	182.16	PAAF1	proteasomal ATPase associated factor 1
8898	0.764	0.0878	0.876	1.70702	1.49525	114.92	MTMR2	myotubularin related protein 2
100526771	0.764	0.0877	0.229	-1.70768	-0.390528	1145.64	SMIM35	small integral membrane protein 35
93589	0.764	0.0876	0.694	-1.70845	-1.18497	148.63	CACNA2D4	calcium voltage-gated channel auxiliary subunit alpha2delta 4
9815	0.764	0.0874	0.198	1.70951	0.338083	1207.27	GIT2	GIT ArfGAP 2
9612	0.764	0.0869	0.424	1.71206	0.725077	290.73	NCOR2	nuclear receptor corepressor 2
1997	0.764	0.0877	0.221	1.70785	0.376601	1874.85	ELF1	E74 like ETS transcription factor 1
29966	0.764	0.086	0.399	-1.71683	-0.684905	353.31	STRN3	striatin 3
55334	0.764	0.0873	0.528	-1.71008	-0.902621	325.75	SLC39A9	solute carrier family 39 member 9
63894	0.764	0.0876	0.742	-1.70839	-1.26835	196.91	VIPAS39	VPS33B interacting protein, apical-basolateral polarity regulator, spe-39 homolog
79903	0.764	0.0858	0.486	-1.71818	-0.834598	157.56	NAA60	N-alpha-acetyltransferase 60, NatF catalytic subunit
28955	0.764	0.0863	0.625	-1.71535	-1.07292	77.01	DEXI	Dexi homolog
11345	0.764	0.0871	0.299	-1.71089	-0.511526	1365.66	GABARAPL2	GABA type A receptor associated protein like 2
1155	0.764	0.0874	0.277	-1.70942	-0.473281	1578.94	TBCB	tubulin folding cofactor B
826	0.764	0.0872	0.243	1.7105	0.415967	1922.88	CAPNS1	calpain small subunit 1
101927117	0.764	0.0866	0.789	1.71365	1.35147	44.09	PLCG1-AS1	PLCG1 antisense RNA 1
10953	0.764	0.0874	0.498	-1.70937	-0.851539	513.08	TOMM34	translocase of outer mitochondrial membrane 34
109864282	0.764	0.0859	0.445	1.7176	0.765118	1995.75	RNA28SN2	RNA, 28S ribosomal N2
56850	0.764	0.0867	0.299	1.71305	0.511884	352.71	GRIPAP1	GRIP1 associated protein 1
144195	0.764	0.088	0.655	1.70584	1.11797	37.44	SLC2A14	solute carrier family 2 member 14
55692	0.766	0.0883	0.403	-1.70422	-0.686374	481.57	LUC7L	LUC7 like
3295	0.767	0.0885	0.503	1.70358	0.856275	432.92	HSD17B4	hydroxysteroid 17-beta dehydrogenase 4
5253	0.767	0.0885	0.609	-1.70338	-1.03786	110.51	PHF2	PHD finger protein 2
84437	0.767	0.0886	0.945	1.70269	1.60872	124.4	MSANTD4	Myb/SANT DNA binding domain containing 4 with coiled-coils
5579	0.767	0.0886	0.238	1.70293	0.404984	2073.16	PRKCB	protein kinase C beta
100652758	0.767	0.0888	0.668	1.70191	1.1374	30.7	LOC100652758	uncharacterized LOC100652758
6687	0.768	0.0889	0.4	-1.70144	-0.680991	573.11	SPG7	SPG7 matrix AAA peptidase subunit, paraplegin
57695	0.768	0.0896	0.719	-1.69746	-1.22069	134.06	USP37	ubiquitin specific peptidase 37
10396	0.768	0.0893	0.486	-1.69905	-0.825182	171.46	ATP8A1	ATPase phospholipid transporting 8A1
8364	0.768	0.0892	0.288	-1.69941	-0.489381	321.25	H4C3	H4 clustered histone 3
22875	0.768	0.0895	0.674	1.6983	1.14446	275.67	ENPP4	ectonucleotide pyrophosphatase/phosphodiesterase 4
9749	0.768	0.0894	0.253	-1.69869	-0.429427	943.46	PHACTR2	phosphatase and actin regulator 2
155185	0.768	0.0892	0.911	-1.69957	-1.54799	50.9	AMZ1	archaelysin family metallopeptidase 1
3624	0.768	0.0896	1.302	1.69756	2.21033	60.8	INHBA	inhibin subunit beta A
54108	0.768	0.0896	0.341	-1.69741	-0.578631	412.82	CHRAC1	chromatin accessibility complex subunit 1
10576	0.768	0.0894	0.247	-1.69876	-0.419804	1319	CCT2	chaperonin containing TCP1 subunit 2
104968399	0.768	0.0891	0.18	1.70008	0.305305	3821.62	MYL12-AS1	MYL12A and MYL12B antisense RNA 1
4541	0.768	0.0891	0.25	-1.70008	-0.425094	6677.56	ND6	NADH dehydrogenase subunit 6
23499	0.769	0.0903	0.211	1.6937	0.356771	1497.2	MACF1	microtubule actin crosslinking factor 1
50853	0.769	0.0901	1.177	1.69465	1.99482	40.51	VILL	villin like
256987	0.769	0.0903	0.244	1.69379	0.412691	850.15	SERINC5	serine incorporator 5
51530	0.769	0.0903	0.867	1.69386	1.46869	143.68	ZC3HC1	zinc finger C3HC-type containing 1
55664	0.769	0.0902	0.764	1.69412	1.29507	107.83	CDC37L1	cell division cycle 37 like 1, HSP90 cochaperone
51199	0.769	0.0898	0.206	-1.69655	-0.3489	1240.98	NIN	ninein
105370969	0.769	0.0902	1.17	-1.69449	-1.98299	27.85	LOC105370969	uncharacterized LOC105370969
79650	0.769	0.09	0.412	-1.69529	-0.698906	421.34	USB1	U6 snRNA biogenesis phosphodiesterase 1
9851	0.769	0.0903	0.897	1.69393	1.51988	55.22	KIAA0753	KIAA0753
25800	0.769	0.0899	0.5	-1.69609	-0.848848	246.71	SLC39A6	solute carrier family 39 member 6
30834	0.769	0.0904	0.573	-1.69322	-0.96997	232.24	POLR1H	RNA polymerase I subunit H
9465	0.769	0.0905	0.833	1.69283	1.40932	59.17	AKAP7	A-kinase anchoring protein 7
4774	0.772	0.0913	1.041	1.68841	1.75758	21.43	NFIA	nuclear factor I A
11147	0.772	0.091	1.049	-1.69014	-1.77305	43.27	HHLA3	HERV-H LTR-associating 3
223	0.772	0.0914	0.541	1.68792	0.913549	572.06	ALDH9A1	aldehyde dehydrogenase 9 family member A1
107984063	0.772	0.0918	0.664	1.68615	1.11891	144.9	LOC107984063
100506922	0.772	0.0921	0.505	-1.68418	-0.849986	62.3	MAP3K2-DT	MAP3K2 divergent transcript
6508	0.772	0.091	0.512	-1.69023	-0.865119	310.39	SLC4A3	solute carrier family 4 member 3
80218	0.772	0.0916	0.412	1.68721	0.694583	527.28	NAA50	N-alpha-acetyltransferase 50, NatE catalytic subunit
55763	0.772	0.0917	0.455	-1.68626	-0.766642	483.87	EXOC1	exocyst complex component 1
54790	0.772	0.0921	0.25	1.68439	0.421695	1878.74	TET2	tet methylcytosine dioxygenase 2
10048	0.772	0.0921	0.415	1.6842	0.698362	276.3	RANBP9	RAN binding protein 9
55972	0.772	0.0917	0.608	1.68636	1.02496	132.1	SLC25A40	solute carrier family 25 member 40
51435	0.772	0.0915	0.835	1.68767	1.40924	85.82	SCARA3	scavenger receptor class A member 3
221078	0.772	0.0918	0.473	1.6859	0.79763	288.75	NSUN6	NOP2/Sun RNA methyltransferase 6
55466	0.772	0.0913	0.832	-1.68841	-1.40558	104.08	DNAJA4	DnaJ heat shock protein family (Hsp40) member A4
58986	0.772	0.0919	0.7	1.68531	1.17938	173.07	PGAP6	post-GPI attachment to proteins 6
51061	0.772	0.092	0.408	1.68498	0.687831	419	TXNDC11	thioredoxin domain containing 11
11143	0.772	0.0913	0.453	1.68876	0.764524	452.28	KAT7	lysine acetyltransferase 7
284273	0.772	0.0919	0.479	1.68527	0.807904	253.16	PTGR3	prostaglandin reductase 3
91300	0.772	0.0917	0.412	1.68638	0.695077	319.05	R3HDM4	R3H domain containing 4
55738	0.772	0.0921	0.628	-1.68432	-1.05831	266.13	ARFGAP1	ADP ribosylation factor GTPase activating protein 1
114004351	0.772	0.0923	0.547	-1.68334	-0.921245	99.36	PARGP1-AGAP4	PARGP1-AGAP4 readthrough
338442	0.772	0.0924	0.806	-1.68311	-1.35684	226.59	HCAR2	hydroxycarboxylic acid receptor 2
112840	0.772	0.0923	0.892	-1.68328	-1.50117	117.11	WDR89	WD repeat domain 89
51249	0.772	0.0925	0.676	1.68238	1.13737	220.52	TMEM69	transmembrane protein 69
9221	0.772	0.0925	0.333	1.6825	0.559947	714.24	NOLC1	nucleolar and coiled-body phosphoprotein 1
85028	0.775	0.0932	0.493	-1.67877	-0.828173	188.27	SNHG12	small nucleolar RNA host gene 12
55779	0.775	0.0932	0.909	-1.67885	-1.52554	64.66	CFAP44	cilia and flagella associated protein 44
3012	0.775	0.0931	1.266	1.67935	2.12634	31.59	H2AC8	H2A clustered histone 8
81544	0.775	0.093	1.039	1.6798	1.74506	142.71	GDPD5	glycerophosphodiester phosphodiesterase domain containing 5
6400	0.775	0.0931	0.307	-1.67923	-0.51595	819.51	SEL1L	SEL1L adaptor subunit of ERAD E3 ubiquitin ligase
10907	0.775	0.0932	0.367	1.67887	0.615794	444.06	TXNL4A	thioredoxin like 4A
144348	0.775	0.0933	0.594	-1.67838	-0.996798	103.66	ZNF664	zinc finger protein 664
55676	0.776	0.0935	0.697	1.67728	1.16944	125.68	SLC30A6	solute carrier family 30 member 6
347240	0.776	0.0935	0.578	-1.67709	-0.969784	76.41	KIF24	kinesin family member 24
92597	0.776	0.0936	0.306	-1.67652	-0.512587	645.63	MOB1B	MOB kinase activator 1B
400506	0.776	0.0938	0.619	1.67583	1.03662	115.1	KNOP1	lysine rich nucleolar protein 1
79713	0.776	0.0937	0.185	-1.67605	-0.309421	2445.92	IGFLR1	IGF like family receptor 1
51363	0.776	0.0938	1.193	1.67548	1.99932	86.47	CHST15	carbohydrate sulfotransferase 15
9673	0.777	0.0949	0.487	-1.67001	-0.813131	357.31	SLC25A44	solute carrier family 25 member 44
10713	0.777	0.0949	0.344	1.67019	0.574822	595.35	USP39	ubiquitin specific peptidase 39
57679	0.777	0.0947	0.729	1.67097	1.21897	136.22	ALS2	alsin Rho guanine nucleotide exchange factor ALS2
84522	0.777	0.0942	0.597	1.6735	0.998788	305.76	JAGN1	jagunal homolog 1
25930	0.777	0.0946	0.648	-1.67146	-1.08312	107.22	PTPN23	protein tyrosine phosphatase non-receptor type 23
27068	0.777	0.095	0.327	-1.66973	-0.545843	1062.59	PPA2	inorganic pyrophosphatase 2
11097	0.777	0.0941	0.488	1.67409	0.816997	399.24	NUP42	nucleoporin 42
493754	0.777	0.0945	0.444	1.67211	0.742941	323.33	RABGEF1P1	RABGEF1 pseudogene 1
3070	0.777	0.0949	0.809	1.67004	1.35069	57.41	HELLS	helicase, lymphoid specific
143187	0.777	0.0946	0.484	1.67185	0.809709	410.46	VTI1A	vesicle transport through interaction with t-SNAREs 1A
54503	0.777	0.0943	0.797	-1.67305	-1.33414	178.13	ZDHHC13	zinc finger DHHC-type palmitoyltransferase 13
6653	0.777	0.0941	0.397	-1.67416	-0.664489	975.4	SORL1	sortilin related receptor 1
196383	0.777	0.0946	0.251	1.6717	0.419716	1081.66	RILPL2	Rab interacting lysosomal protein like 2
51218	0.777	0.0948	0.643	1.67039	1.07386	91.56	GLRX5	glutaredoxin 5
105371085	0.777	0.095	0.941	1.66948	1.57125	52.82	LOC105371085	uncharacterized LOC105371085
30827	0.777	0.0947	0.534	-1.67088	-0.891797	391.14	CXXC1	CXXC finger protein 1
10194	0.777	0.0947	0.556	-1.67132	-0.929004	287.22	TSHZ1	teashirt zinc finger homeobox 1
170688	0.778	0.0953	0.479	1.66828	0.798371	50.72	NUDT4P2	nudix hydrolase 4 pseudogene 2
4594	0.778	0.0953	0.861	-1.66795	-1.43606	141.96	MMUT	methylmalonyl-CoA mutase
3514	0.779	0.0958	0.693	-1.66539	-1.15424	194.23	IGKC	immunoglobulin kappa constant
129685	0.779	0.0958	0.574	1.66539	0.956551	202.29	TAF8	TATA-box binding protein associated factor 8
348995	0.779	0.0958	0.792	-1.6657	-1.31867	122.93	NUP43	nucleoporin 43
257415	0.779	0.0959	0.351	1.66518	0.585177	345.7	FAM133B	family with sequence similarity 133 member B
337867	0.779	0.0957	0.332	1.66603	0.553074	560.67	UBAC2	UBA domain containing 2
9220	0.779	0.0957	0.511	-1.66593	-0.850621	108.35	TIAF1	replaced by ID 399687
598	0.779	0.0956	0.91	1.66636	1.51616	86.72	BCL2L1	BCL2 like 1
168544	0.78	0.0961	0.519	-1.66416	-0.864016	209.89	ZNF467	zinc finger protein 467
1509	0.782	0.0965	0.47	1.66208	0.78132	935.16	CTSD	cathepsin D
219854	0.782	0.0963	0.621	1.66282	1.03318	248.69	TMEM218	transmembrane protein 218
5371	0.782	0.0965	0.487	1.66219	0.809663	363.62	PML	PML nuclear body scaffold
84166	0.782	0.0964	0.494	1.66248	0.820659	466.43	NLRC5	NLR family CARD domain containing 5
5690	0.782	0.0973	0.26	1.65798	0.43152	1187.04	PSMB2	proteasome 20S subunit beta 2
11146	0.782	0.0971	0.65	1.6592	1.07853	43.88	GLMN	glomulin, FKBP associated protein
101060226	0.782	0.0971	0.173	-1.65931	-0.286761	2937.38	NBPF19	NBPF member 19
10654	0.782	0.0972	0.828	1.65843	1.373	156.12	PMVK	phosphomevalonate kinase
130749	0.782	0.0976	1.001	-1.65662	-1.65889	27.74	CPO	carboxypeptidase O
130617	0.782	0.0971	0.418	-1.65888	-0.693714	414.4	ZFAND2B	zinc finger AN1-type containing 2B
6558	0.782	0.0969	0.453	-1.65991	-0.751242	163.67	SLC12A2	solute carrier family 12 member 2
3108	0.782	0.0976	0.16	-1.65637	-0.265474	14352.5	HLA-DMA	major histocompatibility complex, class II, DM alpha
26053	0.782	0.0975	0.811	1.65694	1.34318	126.17	AUTS2	activator of transcription and developmental regulator AUTS2
221908	0.782	0.097	0.85	-1.65947	-1.41114	28.25	PPP1R35	protein phosphatase 1 regulatory subunit 35
5887	0.782	0.097	0.289	-1.65979	-0.480089	399.71	RAD23B	RAD23 homolog B, nucleotide excision repair protein
9022	0.782	0.0978	0.901	-1.65568	-1.49195	50.21	CLIC3	chloride intracellular channel 3
22884	0.782	0.0974	0.459	-1.65761	-0.76034	295.27	WDR37	WD repeat domain 37
283254	0.782	0.0976	0.772	1.65667	1.2795	76.75	HARBI1	harbinger transposase derived 1
728498	0.782	0.0969	0.493	-1.65996	-0.818892	49.81	GOLGA8H	golgin A8 family member H
4501	0.782	0.0972	0.742	1.6588	1.23076	66.83	MT1X	metallothionein 1X
8578	0.782	0.0978	0.952	1.65545	1.57657	73.32	SCARF1	scavenger receptor class F member 1
4298	0.782	0.0978	0.789	-1.65556	-1.30566	76.87	MLLT1	MLLT1 super elongation complex subunit
162993	0.782	0.0976	0.558	1.65674	0.924151	146.39	ZNF846	zinc finger protein 846
130074	0.784	0.0985	0.518	-1.65209	-0.856575	218.58	FAM168B	family with sequence similarity 168 member B
151556	0.784	0.0984	0.711	-1.65271	-1.17494	180.06	GPR155	G protein-coupled receptor 155
389072	0.784	0.0985	0.61	-1.65221	-1.00742	269.47	PLEKHM3	pleckstrin homology domain containing M3
272	0.784	0.0982	0.667	1.65378	1.10294	144.01	AMPD3	adenosine monophosphate deaminase 3
79091	0.784	0.0983	0.562	1.65298	0.929607	354.89	METTL22	methyltransferase 22, Kin17 lysine
3609	0.784	0.0983	0.263	1.65326	0.434389	1333.41	ILF3	interleukin enhancer binding factor 3
29946	0.784	0.0981	0.531	1.65405	0.878768	134	SERTAD3	SERTA domain containing 3
100008589	0.784	0.0984	0.509	1.6526	0.840496	5387.78	RNA28SN5	RNA, 28S ribosomal N5
10952	0.784	0.0986	0.218	1.65176	0.360338	909.33	SEC61B	SEC61 translocon subunit beta
3015	0.784	0.0987	0.215	1.65122	0.354693	2940.87	H2AZ1	H2A.Z variant histone 1
6280	0.784	0.0989	0.66	1.65011	1.08914	10094.9	S100A9	S100 calcium binding protein A9
100134938	0.784	0.0991	0.306	-1.64916	-0.505184	336.29	UPK3BL1	uroplakin 3B like 1
818	0.784	0.0993	0.476	-1.64848	-0.784653	435.51	CAMK2G	calcium/calmodulin dependent protein kinase II gamma
79684	0.784	0.0993	0.523	-1.64847	-0.862346	245.12	MSANTD2	Myb/SANT DNA binding domain containing 2
84790	0.784	0.0991	0.269	1.6492	0.443206	1817.43	TUBA1C	tubulin alpha 1c
55333	0.784	0.0992	0.565	-1.64853	-0.931516	341.75	SYNJ2BP	synaptojanin 2 binding protein
654364	0.784	0.099	0.209	1.64953	0.344755	1218.37	NME1-NME2	NME1-NME2 readthrough
115098	0.784	0.0989	0.324	-1.65044	-0.535531	247.92	CCDC124	coiled-coil domain containing 124
360155	0.785	0.0998	1.411	-1.64561	-2.32126	38.72	CYCSP52	CYCS pseudogene 52
824	0.785	0.0997	0.195	1.64622	0.320958	3353.65	CAPN2	calpain 2
3001	0.785	0.0995	1.222	1.64731	2.01224	164.56	GZMA	granzyme A
54210	0.785	0.0994	0.419	1.64776	0.69053	622.35	TREM1	triggering receptor expressed on myeloid cells 1
5382	0.785	0.0997	1.191	1.64636	1.96047	23.75	PMS2P4	PMS1 homolog 2, mismatch repair system component pseudogene 4
4801	0.785	0.0998	0.586	-1.64606	-0.964478	218.2	NFYB	nuclear transcription factor Y subunit beta
57192	0.785	0.0998	0.557	-1.64576	-0.917263	219.89	MCOLN1	mucolipin TRP cation channel 1
7030	0.785	0.0995	0.477	1.64707	0.785997	183.01	TFE3	transcription factor binding to IGHM enhancer 3
51105	0.786	0.1	0.283	-1.64312	-0.46531	841.41	PHF20L1	PHD finger protein 20 like 1
552891	0.786	0.1	0.452	-1.64388	-0.743217	247.24	DNAJC25-GNG10	DNAJC25-GNG10 readthrough
4791	0.786	0.1	0.518	-1.64398	-0.851323	180.94	NFKB2	nuclear factor kappa B subunit 2
1072	0.786	0.1	0.191	1.6434	0.313185	10644.3	CFL1	cofilin 1
283377	0.786	0.1	0.931	1.64299	1.53036	38.75	SPRYD4	SPRY domain containing 4
100507099	0.786	0.1	1.096	-1.64286	-1.8006	59.63	FRY-AS1	FRY antisense RNA 1
55711	0.787	0.101	1.075	1.64214	1.76592	54.07	FAR2	fatty acyl-CoA reductase 2
6876	0.788	0.101	0.429	1.64117	0.704739	189.07	TAGLN	transgelin
56926	0.788	0.101	0.669	1.64093	1.09753	179.1	NCLN	nicalin
1839	0.789	0.101	0.354	1.6399	0.579756	1472.71	HBEGF	heparin binding EGF like growth factor
84872	0.789	0.101	0.842	1.63958	1.38077	60.15	ZC3H10	zinc finger CCCH-type containing 10
200014	0.789	0.102	0.738	1.6339	1.20653	139.91	CC2D1B	coiled-coil and C2 domain containing 1B
101929796	0.789	0.102	0.611	1.6346	0.999272	75.97	NOTCH2NLR	notch 2 N-terminal like R
10254	0.789	0.102	0.544	-1.63745	-0.891591	324.37	STAM2	signal transducing adaptor molecule 2
51738	0.789	0.102	0.576	-1.63386	-0.940578	208.12	GHRL	ghrelin and obestatin prepropeptide
23158	0.789	0.101	0.309	-1.63885	-0.505768	807.73	TBC1D9	TBC1 domain family member 9
154467	0.789	0.102	0.587	1.63612	0.960845	101.54	CCDC167	coiled-coil domain containing 167
896	0.789	0.101	0.24	1.63831	0.393868	2042.33	CCND3	cyclin D3
84310	0.789	0.102	0.311	-1.63352	-0.507354	851.02	C7orf50	chromosome 7 open reading frame 50
100506860	0.789	0.102	0.662	1.6329	1.08061	53.97	LINC00513	long intergenic non-protein coding RNA 513
100506990	0.789	0.101	1.034	1.63772	1.69337	31.4	FAM86B2-DT	FAM86B2 divergent transcript
10658	0.789	0.102	0.289	-1.63482	-0.472525	809.3	CELF1	CUGBP Elav-like family member 1
113246	0.789	0.102	0.354	-1.63366	-0.577889	374.29	C12orf57	chromosome 12 open reading frame 57
25977	0.789	0.102	0.503	1.6346	0.821808	419.8	NECAP1	NECAP endocytosis associated 1
64328	0.789	0.102	0.454	1.63327	0.740921	335.57	XPO4	exportin 4
9692	0.789	0.102	0.604	-1.63436	-0.987417	213.26	PRORP	protein only RNase P catalytic subunit
196913	0.789	0.102	1.058	1.63698	1.7323	20.53	LINC01599	long intergenic non-protein coding RNA 1599
101059938	0.789	0.102	0.443	-1.63318	-0.72287	113.93	NPIPA7	nuclear pore complex interacting protein family member A7
10627	0.789	0.102	0.176	1.63579	0.287552	8045.69	MYL12A	myosin light chain 12A
109910379	0.789	0.102	0.313	1.63516	0.51174	110667	RNA45SN3	RNA, 45S pre-ribosomal N3
4519	0.789	0.102	0.291	-1.63412	-0.475529	191149	CYTB	cytochrome b
28990	0.791	0.103	0.632	-1.62912	-1.02893	183.45	ASTE1	asteroid homolog 1
100289230	0.791	0.103	0.971	-1.62921	-1.58181	28.94	LOC100289230	uncharacterized LOC100289230
57510	0.791	0.103	0.518	1.62904	0.84323	299.54	XPO5	exportin 5
10124	0.791	0.104	0.301	1.62753	0.490342	847.14	ARL4A	ADP ribosylation factor like GTPase 4A
100505767	0.791	0.104	0.818	1.6279	1.33141	37.13	SPDYE18	speedy/RINGO cell cycle regulator family member E18
80853	0.791	0.103	0.283	-1.63019	-0.461226	935.94	KDM7A	lysine demethylase 7A
54904	0.791	0.103	0.24	1.62872	0.39089	836.74	NSD3	nuclear receptor binding SET domain protein 3
7534	0.791	0.103	0.151	1.62942	0.246087	6735.1	YWHAZ	tyrosine 3-monooxygenase/tryptophan 5-monooxygenase activation protein zeta
10006	0.791	0.103	0.322	1.62979	0.524507	1112.29	ABI1	abl interactor 1
317749	0.791	0.104	0.4	-1.62776	-0.651116	368.68	DHRS4L2	dehydrogenase/reductase 4 like 2
122809	0.791	0.103	0.52	1.63016	0.848415	166.65	SOCS4	suppressor of cytokine signaling 4
51762	0.791	0.103	0.304	1.62953	0.494763	342.69	RAB8B	RAB8B, member RAS oncogene family
23423	0.791	0.104	0.437	1.62791	0.710837	796.14	TMED3	transmembrane p24 trafficking protein 3
284802	0.791	0.104	0.766	-1.62778	-1.24723	67.06	FRG1BP	FSHD region gene 1 family member B, pseudogene
109864271	0.791	0.103	0.284	1.62906	0.462159	99859.3	RNA45SN4	RNA, 45S pre-ribosomal N4
3176	0.791	0.104	0.527	-1.62654	-0.85758	383.79	HNMT	histamine N-methyltransferase
56913	0.791	0.104	0.384	1.62649	0.625263	496.85	C1GALT1	core 1 synthase, glycoprotein-N-acetylgalactosamine 3-beta-galactosyltransferase 1
1236	0.791	0.104	1.069	1.62678	1.7388	57.85	CCR7	C-C motif chemokine receptor 7
8672	0.791	0.105	0.316	1.6192	0.512055	623.19	EIF4G3	eukaryotic translation initiation factor 4 gamma 3
148932	0.791	0.108	1.076	-1.60848	-1.73004	79.03	MOB3C	MOB kinase activator 3C
255231	0.791	0.108	0.452	1.60838	0.72622	887.69	MCOLN2	mucolipin TRP cation channel 2
9653	0.791	0.105	0.747	1.62285	1.213	73.64	HS2ST1	heparan sulfate 2-O-sulfotransferase 1
178	0.791	0.105	0.605	-1.62335	-0.981753	169.04	AGL	amylo-alpha-1, 6-glucosidase, 4-alpha-glucanotransferase
8634	0.791	0.106	0.532	-1.61457	-0.859696	264.76	RTCA	RNA 3'-terminal phosphate cyclase
55599	0.791	0.106	0.436	-1.61426	-0.704434	162.38	RNPC3	RNA binding region (RNP1, RRM) containing 3
54855	0.791	0.104	0.784	1.62522	1.27475	273.22	TENT5C	terminal nucleotidyltransferase 5C
127933	0.791	0.107	0.309	-1.61208	-0.498212	1152.3	UHMK1	U2AF homology motif kinase 1
9588	0.791	0.108	0.227	1.6093	0.364955	1414.39	PRDX6	peroxiredoxin 6
100505716	0.791	0.108	0.78	1.60898	1.25421	40.3	LOC100505716	uncharacterized LOC100505716
23498	0.791	0.106	0.731	1.61458	1.18035	147.43	HAAO	3-hydroxyanthranilate 3,4-dioxygenase
5281	0.791	0.105	0.483	-1.62113	-0.782876	283.93	PIGF	phosphatidylinositol glycan anchor biosynthesis class F
4175	0.791	0.105	0.688	1.62132	1.11501	189.76	MCM6	minichromosome maintenance complex component 6
4999	0.791	0.106	0.681	1.61535	1.09978	104.74	ORC2	origin recognition complex subunit 2
11262	0.791	0.108	0.484	1.60938	0.779143	441.05	SP140	SP140 nuclear body protein
55845	0.791	0.106	0.196	1.61501	0.316612	2609.39	BRK1	BRICK1 subunit of SCAR/WAVE actin nucleating complex
152100	0.791	0.105	0.351	1.62202	0.569691	416.71	CMC1	C-X9-C motif containing 1
545	0.791	0.107	0.442	1.61329	0.7124	577.53	ATR	ATR serine/threonine kinase
23176	0.791	0.106	1.213	1.61851	1.9629	36.81	SEPTIN8	septin 8
285782	0.791	0.104	1.119	1.62358	1.81623	30.24	CAGE1	cancer antigen 1
3139	0.791	0.106	0.655	1.61442	1.0579	156.12	HLA-L	major histocompatibility complex, class I, L (pseudogene)
51167	0.791	0.104	0.371	-1.62394	-0.602298	719.6	CYB5R4	cytochrome b5 reductase 4
55536	0.791	0.108	0.747	-1.60791	-1.20085	127.61	CDCA7L	cell division cycle associated 7 like
83930	0.791	0.107	0.497	-1.61144	-0.800793	443.08	STARD3NL	STARD3 N-terminal like
100500804	0.791	0.105	0.214	-1.61974	-0.346734	1237.13	MIR3654	microRNA 3654
22976	0.791	0.107	0.73	-1.60992	-1.17477	72.78	PAXIP1	PAX interacting protein 1
155435	0.791	0.108	0.307	1.60774	0.493534	1181.82	RBM33	RNA binding motif protein 33
84376	0.791	0.107	0.275	1.61056	0.4424	996.01	HOOK3	hook microtubule tethering protein 3
55833	0.791	0.108	0.533	-1.60932	-0.85835	165.6	UBAP2	ubiquitin associated protein 2
64425	0.791	0.108	0.78	1.60928	1.25559	107.86	POLR1E	RNA polymerase I subunit E
55035	0.791	0.107	0.398	-1.61071	-0.641318	547.88	NOL8	nucleolar protein 8
2790	0.791	0.106	0.454	-1.61472	-0.732382	243.89	GNG10	G protein subunit gamma 10
1317	0.791	0.108	0.534	-1.60645	-0.857627	332.1	SLC31A1	solute carrier family 31 member 1
51490	0.791	0.106	0.605	-1.61798	-0.978437	170.97	SPOUT1	SPOUT domain containing methyltransferase 1
220906	0.791	0.106	0.365	-1.6144	-0.590044	345.19	WAC-AS1	WAC antisense RNA 1 (head to head)
6888	0.791	0.108	0.239	1.60691	0.383952	2911.89	TALDO1	transaldolase 1
10480	0.791	0.108	0.283	1.60824	0.454876	2058.62	EIF3M	eukaryotic translation initiation factor 3 subunit M
100534595	0.791	0.106	0.436	-1.61564	-0.703761	261.34	HNRNPUL2-BSCL2	HNRNPUL2-BSCL2 readthrough (NMD candidate)
81570	0.791	0.107	0.358	1.61084	0.576496	198.22	CLPB	caseinolytic mitochondrial matrix peptidase chaperone subunit B
83714	0.791	0.106	1.154	-1.61616	-1.86565	21.7	NRIP2	nuclear receptor interacting protein 2
55785	0.791	0.106	0.679	1.61594	1.09784	101.34	FGD6	FYVE, RhoGEF and PH domain containing 6
55591	0.791	0.104	0.531	1.62413	0.862678	315.39	VEZT	vezatin, adherens junctions transmembrane protein
51228	0.791	0.107	0.289	1.61133	0.465736	910.1	GLTP	glycolipid transfer protein
1337	0.791	0.108	0.222	1.60702	0.356343	953.46	COX6A1	cytochrome c oxidase subunit 6A1
9056	0.791	0.108	0.494	1.60622	0.793865	743.6	SLC7A7	solute carrier family 7 member 7
3507	0.791	0.104	0.856	-1.62364	-1.38972	93.96	IGHM	immunoglobulin heavy constant mu
123355	0.791	0.108	0.693	-1.60795	-1.11446	181.52	LRRC28	leucine rich repeat containing 28
29	0.791	0.108	0.475	-1.60755	-0.764158	397.34	ABR	ABR activator of RhoGEF and GTPase
10514	0.791	0.105	0.51	1.61941	0.825736	62.18	MYBBP1A	MYB binding protein 1a
51030	0.791	0.108	0.76	-1.60764	-1.22195	151.58	TVP23B	trans-golgi network vesicle protein 23 homolog B
100529207	0.791	0.106	0.481	1.61561	0.776375	119.68	RAD51L3-RFFL	RAD51L3-RFFL readthrough
56270	0.791	0.107	0.384	-1.61081	-0.617967	409.49	WDR45B	WD repeat domain 45B
256236	0.791	0.108	0.211	-1.60627	-0.339567	9756.69	NAPSB	napsin B aspartic peptidase, pseudogene
57325	0.791	0.106	0.557	1.61511	0.899249	147.14	KAT14	lysine acetyltransferase 14
4773	0.791	0.104	0.46	-1.6256	-0.747801	589.93	NFATC2	nuclear factor of activated T cells 2
81030	0.791	0.107	0.629	1.6098	1.01286	213.58	ZBP1	Z-DNA binding protein 1
109910380	0.791	0.104	0.311	1.62491	0.505717	108094	RNA18SN3	RNA, 18S ribosomal N3
106631777	0.791	0.105	0.301	1.62028	0.487397	254324	RNA45SN1	RNA, 45S pre-ribosomal N1
106631781	0.791	0.106	0.3	1.61484	0.484729	252016	RNA18SN1	RNA, 18S ribosomal N1
7109	0.791	0.108	0.385	-1.60928	-0.620037	410.41	TRAPPC10	trafficking protein particle complex subunit 10
102800317	0.791	0.105	0.56	-1.62255	-0.90914	74.14	TPTEP2-CSNK1E	TPTEP2-CSNK1E readthrough
23112	0.791	0.108	0.233	-1.60652	-0.375084	1406.2	TNRC6B	trinucleotide repeat containing adaptor 6B
105373095	0.791	0.105	0.697	-1.62051	-1.12888	97.59	SELENOO-AS1	SELENOO antisense RNA 1
9459	0.791	0.105	0.242	1.62155	0.392264	1326.17	ARHGEF6	Rac/Cdc42 guanine nucleotide exchange factor 6
123920	0.792	0.108	0.404	-1.60574	-0.648136	812.52	CMTM3	CKLF like MARVEL transmembrane domain containing 3
6723	0.792	0.109	0.394	-1.6049	-0.632257	324.48	SRM	spermidine synthase
11025	0.792	0.108	0.41	1.60518	0.65821	681.46	LILRB3	leukocyte immunoglobulin like receptor B3
23463	0.793	0.11	0.813	1.59699	1.29865	234.16	ICMT	isoprenylcysteine carboxyl methyltransferase
6814	0.793	0.11	0.388	-1.59916	-0.619938	521.56	STXBP3	syntaxin binding protein 3
4893	0.793	0.109	0.408	1.6025	0.654621	392.57	NRAS	NRAS proto-oncogene, GTPase
7444	0.793	0.109	0.374	1.60048	0.597896	721.85	VRK2	VRK serine/threonine kinase 2
729230	0.793	0.11	0.727	1.59793	1.16109	636.81	CCR2	C-C motif chemokine receptor 2
11277	0.793	0.11	0.308	1.5961	0.491625	397.45	TREX1	three prime repair exonuclease 1
11334	0.793	0.11	0.551	1.59662	0.879223	124.81	TUSC2	tumor suppressor 2, mitochondrial calcium regulator
9730	0.793	0.11	0.444	1.59786	0.708984	236.79	DCAF1	DDB1 and CUL4 associated factor 1
10039	0.793	0.11	1.155	1.5976	1.84522	29.79	PARP3	poly(ADP-ribose) polymerase family member 3
10424	0.793	0.11	0.621	-1.5975	-0.992767	133.51	PGRMC2	progesterone receptor membrane component 2
102724748	0.793	0.11	0.539	1.59969	0.861823	123.27	LOC102724748
6583	0.793	0.109	1.173	1.6014	1.87881	68.05	SLC22A4	solute carrier family 22 member 4
56897	0.793	0.109	0.523	-1.60101	-0.836746	233.97	WRNIP1	WRN helicase interacting protein 1
10554	0.793	0.109	0.452	-1.60247	-0.725052	363.76	AGPAT1	1-acylglycerol-3-phosphate O-acyltransferase 1
8733	0.793	0.109	0.312	-1.60093	-0.500282	521.27	GPAA1	glycosylphosphatidylinositol anchor attachment 1
414196	0.793	0.109	0.586	1.60064	0.937227	147.28	CELF2-AS1	CELF2 antisense RNA 1
91893	0.793	0.11	1.024	1.5993	1.63777	68.31	FDXACB1	ferredoxin-fold anticodon binding domain containing 1
7112	0.793	0.11	0.392	1.60029	0.627522	436.84	TMPO	thymopoietin
317	0.793	0.109	0.261	1.60049	0.417223	968.24	APAF1	apoptotic peptidase activating factor 1
10901	0.793	0.11	0.339	-1.5991	-0.541938	414.07	DHRS4	dehydrogenase/reductase 4
9517	0.793	0.109	0.197	1.60104	0.315768	2168.94	SPTLC2	serine palmitoyltransferase long chain base subunit 2
113201	0.793	0.11	0.352	-1.59882	-0.563572	639.65	GOLM2	golgi membrane protein 2
55911	0.793	0.109	0.446	1.60276	0.715235	541.15	APOBR	apolipoprotein B receptor
7571	0.793	0.111	1.002	-1.59526	-1.59802	27.18	ZNF23	zinc finger protein 23
81576	0.793	0.111	0.437	-1.59592	-0.697397	341.58	YJU2B	YJU2 splicing factor homolog B
79086	0.793	0.11	0.239	1.59618	0.38184	674.93	SMIM7	small integral membrane protein 7
101927599	0.793	0.11	1.296	-1.59678	-2.0696	31.08	ZNF529-AS1	ZNF529 antisense RNA 1
7150	0.793	0.11	0.309	1.59792	0.493131	469.68	TOP1	DNA topoisomerase I
54880	0.793	0.111	0.568	1.59525	0.905455	306.35	BCOR	BCL6 corepressor
79921	0.793	0.111	0.633	-1.59547	-1.00995	170.78	TCEAL4	transcription elongation factor A like 4
84132	0.795	0.111	0.541	1.59367	0.861668	226.2	USP42	ubiquitin specific peptidase 42
280	0.796	0.111	0.644	-1.59215	-1.02493	114	AMY2B	amylase alpha 2B
1062	0.796	0.111	0.951	1.59268	1.51491	29.08	CENPE	centromere protein E
51067	0.796	0.112	0.435	-1.59126	-0.692727	276.87	YARS2	tyrosyl-tRNA synthetase 2
58533	0.796	0.112	0.294	1.59112	0.467403	990.65	SNX6	sorting nexin 6
23357	0.796	0.111	0.797	1.59196	1.26928	79.25	ANGEL1	angel homolog 1
29888	0.796	0.111	0.567	-1.59218	-0.903067	264.57	STRN4	striatin 4
2710	0.796	0.112	0.372	1.59124	0.592419	295.21	GK	glycerol kinase
5551	0.796	0.112	1.144	-1.59067	-1.82014	105.62	PRF1	perforin 1
25847	0.796	0.112	0.42	-1.58939	-0.666905	676.59	ANAPC13	anaphase promoting complex subunit 13
106480429	0.796	0.112	0.599	1.58996	0.952584	2007.78	HLA-DQB1-AS1	HLA-DQB1 antisense RNA 1
5732	0.796	0.112	0.74	1.58996	1.17718	216.64	PTGER2	prostaglandin E receptor 2
283899	0.796	0.112	0.676	-1.58965	-1.07409	30.35	INO80E	INO80 complex subunit E
23081	0.797	0.112	0.316	1.58784	0.50208	636.35	KDM4C	lysine demethylase 4C
100528007	0.797	0.112	0.446	1.58801	0.707572	155.8	BORCS7-ASMT	BORCS7-ASMT readthrough (NMD candidate)
26284	0.797	0.112	0.605	-1.58845	-0.960227	475.35	ERAL1	Era like 12S mitochondrial rRNA chaperone 1
3191	0.797	0.112	0.314	-1.58758	-0.497884	537.35	HNRNPL	heterogeneous nuclear ribonucleoprotein L
653604	0.797	0.113	1.172	1.58544	1.85742	33.61	H3C13	H3 clustered histone 13
105379524	0.797	0.113	0.814	-1.58702	-1.29218	102.71	LOC105379524	uncharacterized LOC105379524
57129	0.797	0.113	0.477	1.58532	0.756453	323.21	MRPL47	mitochondrial ribosomal protein L47
22853	0.797	0.113	0.988	1.58663	1.56803	45.4	LMTK2	lemur tyrosine kinase 2
10670	0.797	0.113	0.617	-1.5852	-0.977902	293.36	RRAGA	Ras related GTP binding A
9991	0.797	0.113	0.212	-1.58645	-0.335916	1553.27	PTBP3	polypyrimidine tract binding protein 3
4851	0.797	0.113	0.68	-1.58534	-1.078	99.67	NOTCH1	notch receptor 1
107987293	0.797	0.113	0.993	1.58541	1.5744	47.89	LOC107987293
80852	0.798	0.113	0.485	1.58453	0.768506	131.53	GRIP2	glutamate receptor interacting protein 2
6747	0.798	0.113	0.259	1.58323	0.40962	965.04	SSR3	signal sequence receptor subunit 3
8662	0.798	0.113	0.258	-1.58401	-0.409017	1125.55	EIF3B	eukaryotic translation initiation factor 3 subunit B
107984485	0.798	0.113	0.842	1.58423	1.33462	71.34	LOC107984485
100506844	0.798	0.113	0.704	1.58322	1.11452	43.55	GIHCG	GIHCG inhibitor of miR-200b/200a/429 expression
64400	0.798	0.113	0.596	-1.58336	-0.942953	127.64	AKTIP	AKT interacting protein
3720	0.798	0.113	0.261	1.58269	0.413157	946.36	JARID2	jumonji and AT-rich interaction domain containing 2
92689	0.798	0.114	1.032	1.58191	1.63179	74.25	FAM114A1	family with sequence similarity 114 member A1
105372064	0.798	0.114	0.602	1.58199	0.952257	66.93	LOC105372064	uncharacterized LOC105372064
83860	0.799	0.114	0.481	1.58145	0.76103	184.33	TAF3	TATA-box binding protein associated factor 3
107985193	0.799	0.114	0.515	1.57983	0.814311	148.84	LOC107985193	uncharacterized LOC107985193
3425	0.799	0.114	0.853	-1.58011	-1.34791	63.68	IDUA	alpha-L-iduronidase
10695	0.799	0.114	0.201	-1.57991	-0.31694	2731.02	CNPY3	canopy FGF signaling regulator 3
25962	0.799	0.114	0.459	1.5799	0.724669	403.11	VIRMA	vir like m6A methyltransferase associated
4200	0.799	0.114	0.427	1.58096	0.674874	509.76	ME2	malic enzyme 2
54894	0.8	0.114	0.812	1.57895	1.28282	36.29	RNF43	ring finger protein 43
6399	0.801	0.115	0.506	-1.57811	-0.7992	310.98	TRAPPC2	trafficking protein particle complex subunit 2
22839	0.801	0.115	0.452	1.57775	0.71298	267.38	DLGAP4	DLG associated protein 4
6018	0.801	0.115	0.448	1.57704	0.706273	472.38	RLF	RLF zinc finger
7332	0.802	0.115	0.2	1.57656	0.316099	1409.1	UBE2L3	ubiquitin conjugating enzyme E2 L3
284649	0.803	0.115	1.184	1.57492	1.86513	16.67	SMG7-AS1	SMG7 antisense RNA 1
131474	0.803	0.115	0.896	-1.57505	-1.41058	113.55	CHCHD4	coiled-coil-helix-coiled-coil-helix domain containing 4
22887	0.804	0.116	0.393	-1.57278	-0.61839	434.22	FOXJ3	forkhead box J3
4711	0.804	0.116	0.28	-1.57319	-0.439789	1153.65	NDUFB5	NADH:ubiquinone oxidoreductase subunit B5
7975	0.804	0.116	0.795	1.57367	1.25173	16.79	MAFK	MAF bZIP transcription factor K
112268006	0.804	0.116	0.535	-1.57375	-0.841403	70.22	LOC112268006
145748	0.804	0.116	0.445	1.57253	0.699714	292.31	LYSMD4	LysM domain containing 4
84268	0.804	0.116	0.215	1.57363	0.33817	766.13	RPAIN	RPA interacting protein
6668	0.804	0.116	0.617	1.57233	0.970291	115.43	SP2	Sp2 transcription factor
100129842	0.804	0.116	1.359	-1.57254	-2.13749	34.36	ZNF737	zinc finger protein 737
100133331	0.805	0.119	0.661	-1.55914	-1.03071	39.52	LOC100133331	replaced by ID 100288069
3399	0.805	0.116	0.706	-1.56982	-1.10852	130.97	ID3	inhibitor of DNA binding 3
9557	0.805	0.117	0.306	-1.56712	-0.479663	730.09	CHD1L	chromodomain helicase DNA binding protein 1 like
6282	0.805	0.117	0.223	1.56795	0.348873	2317.21	S100A11	S100 calcium binding protein A11
2213	0.805	0.119	0.386	-1.55838	-0.60112	2067.26	FCGR2B	Fc gamma receptor IIb
89796	0.805	0.118	0.551	-1.56148	-0.860864	426.98	NAV1	neuron navigator 1
57568	0.805	0.118	0.655	1.56259	1.02343	193.95	SIPA1L2	signal induced proliferation associated 1 like 2
6519	0.805	0.116	0.911	-1.56992	-1.43097	63.5	SLC3A1	solute carrier family 3 member 1
692058	0.805	0.117	0.769	1.56554	1.20405	31.08	SNORD11	small nucleolar RNA, C/D box 11
5162	0.805	0.117	0.359	1.56705	0.562128	1383.2	PDHB	pyruvate dehydrogenase E1 subunit beta
53407	0.805	0.119	0.545	-1.55968	-0.850428	386.1	STX18	syntaxin 18
51056	0.805	0.119	0.275	1.5599	0.429345	2739.69	LAP3	leucine aminopeptidase 3
9631	0.805	0.119	0.525	1.56043	0.819574	236.38	NUP155	nucleoporin 155
96459	0.805	0.118	0.306	1.56407	0.478424	506.99	FNIP1	folliculin interacting protein 1
63915	0.805	0.117	0.623	1.56615	0.97617	159.33	BLOC1S5	biogenesis of lysosomal organelles complex 1 subunit 5
4800	0.805	0.118	0.697	1.56534	1.0906	191.58	NFYA	nuclear transcription factor Y subunit alpha
26235	0.805	0.119	0.775	-1.55845	-1.20772	115.15	FBXL4	F-box and leucine rich repeat protein 4
57414	0.805	0.117	0.384	1.56601	0.600854	525.23	RHBDD2	rhomboid domain containing 2
84912	0.805	0.119	0.55	1.55859	0.857456	360.06	SLC35B4	solute carrier family 35 member B4
55281	0.805	0.117	0.77	1.56621	1.20597	84.51	TMEM140	transmembrane protein 140
84549	0.805	0.118	0.61	1.56515	0.955364	110.78	MAK16	MAK16 homolog
55342	0.805	0.119	0.797	-1.55994	-1.24259	79.03	STRBP	spermatid perinuclear RNA binding protein
113174	0.805	0.118	0.712	1.56114	1.11186	190.53	SAAL1	serum amyloid A like 1
25921	0.805	0.117	0.501	1.56603	0.784932	262.52	ZDHHC5	zinc finger DHHC-type palmitoyltransferase 5
57804	0.805	0.118	0.323	1.56245	0.504502	874.68	POLD4	DNA polymerase delta 4, accessory subunit
11226	0.805	0.118	0.567	-1.56153	-0.885691	279.45	GALNT6	polypeptide N-acetylgalactosaminyltransferase 6
4048	0.805	0.117	0.39	-1.56538	-0.609938	1467.18	LTA4H	leukotriene A4 hydrolase
10970	0.805	0.118	1.154	1.56531	1.80561	48.58	CKAP4	cytoskeleton associated protein 4
84678	0.805	0.118	0.309	-1.56145	-0.483164	547.28	KDM2B	lysine demethylase 2B
105378179	0.805	0.118	0.445	1.56276	0.695818	150.5	LOC105378179	uncharacterized LOC105378179
51241	0.805	0.117	0.314	1.56862	0.492537	204.88	COX16	cytochrome c oxidase assembly factor COX16
677811	0.805	0.118	0.704	-1.56447	-1.10111	140.03	SNORA28	small nucleolar RNA, H/ACA box 28
2553	0.805	0.119	0.356	-1.55869	-0.555095	386.16	GABPB1	GA binding protein transcription factor subunit beta 1
7760	0.805	0.119	0.973	1.56043	1.51891	80.38	ZNF213	zinc finger protein 213
29100	0.805	0.119	0.351	1.56017	0.547831	638.41	TMEM208	transmembrane protein 208
57551	0.805	0.117	0.267	-1.5684	-0.419238	1259.77	TAOK1	TAO kinase 1
9560	0.805	0.118	0.661	1.56284	1.03326	299.69	CCL4L2	C-C motif chemokine ligand 4 like 2
10476	0.805	0.118	0.256	1.56353	0.399492	1085.42	ATP5PD	ATP synthase peripheral stalk subunit d
116844	0.805	0.118	0.984	-1.5648	-1.5393	29.84	LRG1	leucine rich alpha-2-glycoprotein 1
57693	0.805	0.117	0.552	1.5664	0.864538	265.95	ZNF317	zinc finger protein 317
23149	0.805	0.118	0.439	-1.56159	-0.686298	259.28	FCHO1	FCH and mu domain containing endocytic adaptor 1
9777	0.805	0.118	0.479	1.56252	0.748277	356.4	TM9SF4	transmembrane 9 superfamily member 4
102724594	0.805	0.119	0.248	1.55998	0.386387	629.7	LOC102724594	U2 small nuclear RNA auxiliary factor 1 like 5
10950	0.805	0.117	0.604	1.56552	0.945945	99.78	BTG3	BTG anti-proliferation factor 3
109864273	0.805	0.118	0.277	1.56178	0.432803	93265.3	RNA18SN4	RNA, 18S pre-ribosomal N4
23184	0.806	0.119	0.36	1.55769	0.561311	341.07	MESD	mesoderm development LRP chaperone
84769	0.806	0.119	0.716	1.55763	1.11519	201.64	MPV17L2	MPV17 mitochondrial inner membrane protein like 2
136895	0.806	0.119	1.079	1.55691	1.67979	27.25	C7orf31	chromosome 7 open reading frame 31
100874222	0.806	0.12	1.122	1.55669	1.74665	24.32	OBI1-AS1	OBI1 antisense RNA 1
6124	0.807	0.12	0.172	-1.556	-0.267807	17477.2	RPL4	ribosomal protein L4
400954	0.807	0.12	0.253	-1.5553	-0.394207	608.22	EML6	EMAP like 6
200916	0.807	0.12	0.398	1.55482	0.618954	207.81	RPL22L1	ribosomal protein L22 like 1
136647	0.807	0.12	0.464	1.55463	0.721873	323.82	MPLKIP	M-phase specific PLK1 interacting protein
56919	0.807	0.12	0.655	-1.55438	-1.01757	122.6	DHX33	DEAH-box helicase 33
3643	0.807	0.12	0.318	1.55486	0.495125	866.82	INSR	insulin receptor
7852	0.808	0.12	0.359	1.5536	0.558266	6755.63	CXCR4	C-X-C motif chemokine receptor 4
10195	0.808	0.12	0.329	1.55316	0.511535	617.9	ALG3	ALG3 alpha-1,3- mannosyltransferase
7538	0.808	0.12	0.218	-1.55321	-0.3388	4431.32	ZFP36	ZFP36 ring finger protein
4179	0.808	0.121	0.333	-1.55209	-0.517063	1043.73	CD46	CD46 molecule
3092	0.808	0.121	0.298	-1.55214	-0.462537	908.06	HIP1	huntingtin interacting protein 1
102466854	0.808	0.121	0.381	-1.55198	-0.591851	181.31	MIR7705	microRNA 7705
3587	0.808	0.121	0.195	-1.55255	-0.302926	1312.43	IL10RA	interleukin 10 receptor subunit alpha
10712	0.809	0.121	0.851	1.55078	1.32007	104.53	ENTREP3	endosomal transmembrane epsin interactor 3
202309	0.809	0.121	0.426	1.5506	0.660339	983.91	GAPT	GRB2 binding adaptor protein, transmembrane
9824	0.809	0.121	1.207	1.55051	1.8716	42.11	ARHGAP11A	Rho GTPase activating protein 11A
23386	0.81	0.121	0.542	1.54937	0.840196	502.14	NUDCD3	NudC domain containing 3
105370525	0.81	0.121	1.274	1.54964	1.97417	23	LOC105370525	uncharacterized LOC105370525
10236	0.81	0.122	0.233	-1.54649	-0.359893	1253.43	HNRNPR	heterogeneous nuclear ribonucleoprotein R
83734	0.81	0.122	0.713	-1.54663	-1.10268	162.68	ATG10	autophagy related 10
23303	0.81	0.122	0.55	1.54806	0.850658	238.42	KIF13B	kinesin family member 13B
727957	0.81	0.122	0.612	1.54632	0.946069	157.64	MROH1	maestro heat like repeat family member 1
5869	0.81	0.122	0.444	1.54596	0.686612	176.2	RAB5B	RAB5B, member RAS oncogene family
10540	0.81	0.121	0.349	1.54886	0.540151	1018.34	DCTN2	dynactin subunit 2
115024	0.81	0.122	0.752	-1.54781	-1.16433	188.93	NT5C3B	5'-nucleotidase, cytosolic IIIB
4831	0.81	0.122	0.231	1.54612	0.356758	908.1	NME2	NME/NM23 nucleoside diphosphate kinase 2
84941	0.81	0.122	0.308	1.54822	0.477201	758.95	HSH2D	hematopoietic SH2 domain containing
55049	0.81	0.122	0.35	-1.54731	-0.542247	624.17	REX1BD	required for excision 1-B domain containing
9141	0.81	0.122	0.344	1.54635	0.532554	297.51	PDCD5	programmed cell death 5
439931	0.81	0.122	1.07	-1.5483	-1.65674	25.04	THAP7-AS1	THAP7 antisense RNA 1
64858	0.811	0.122	0.904	-1.54501	-1.3967	44.82	DCLRE1B	DNA cross-link repair 1B
100996763	0.811	0.122	0.222	1.54453	0.342979	1398.28	NOTCH2NLB	notch 2 N-terminal like B
5862	0.811	0.122	0.293	1.54439	0.452537	862.59	RAB2A	RAB2A, member RAS oncogene family
81553	0.811	0.123	0.298	1.54402	0.459605	1488.38	CYRIA	CYFIP related Rac1 interactor A
55294	0.811	0.123	0.311	-1.54381	-0.479413	596.34	FBXW7	F-box and WD repeat domain containing 7
81788	0.812	0.123	0.797	-1.54288	-1.22995	155.27	NUAK2	NUAK family kinase 2
5500	0.812	0.123	0.247	-1.54186	-0.381536	7066.13	PPP1CB	protein phosphatase 1 catalytic subunit beta
132320	0.812	0.123	0.307	1.54182	0.473917	661.71	SCLT1	sodium channel and clathrin linker 1
808	0.812	0.123	0.374	1.54226	0.577267	412.81	CALM3	calmodulin 3
2033	0.812	0.123	0.279	1.54175	0.429483	956.1	EP300	E1A binding protein p300
55974	0.813	0.124	0.427	-1.53975	-0.657783	408.86	SLC50A1	solute carrier family 50 member 1
57703	0.813	0.124	0.465	1.54019	0.715916	383.45	CWC22	CWC22 spliceosome associated protein homolog
64151	0.813	0.124	0.912	1.5401	1.40409	68.38	NCAPG	non-SMC condensin I complex subunit G
84532	0.813	0.123	0.394	-1.54104	-0.607359	505.34	ACSS1	acyl-CoA synthetase short chain family member 1
23119	0.813	0.123	0.761	-1.54054	-1.17249	88.06	HIC2	HIC ZBTB transcriptional repressor 2
8905	0.813	0.124	0.199	1.53987	0.306676	3574.23	AP1S2	adaptor related protein complex 1 subunit sigma 2
4794	0.813	0.124	0.541	1.53886	0.832359	490.05	NFKBIE	NFKB inhibitor epsilon
23195	0.813	0.124	0.406	1.53858	0.624081	556.9	MDN1	midasin AAA ATPase 1
112267983	0.813	0.124	1.072	-1.53849	-1.64958	36.23	CDK13-DT	CDK13 divergent transcript
151987	0.814	0.124	0.343	1.53807	0.5283	306.54	PPP4R2	protein phosphatase 4 regulatory subunit 2
3094	0.814	0.124	0.203	1.53732	0.31182	2704.29	HINT1	histidine triad nucleotide binding protein 1
64748	0.814	0.124	0.782	1.53752	1.20267	196.89	PLPPR2	phospholipid phosphatase related 2
79568	0.815	0.124	0.707	1.53656	1.08588	155.7	MAIP1	matrix AAA peptidase interacting protein 1
9019	0.815	0.125	0.663	-1.53292	-1.01631	288.93	MPZL1	myelin protein zero like 1
643853	0.815	0.125	0.98	-1.53428	-1.5033	32.13	TMPPE	transmembrane protein with metallophosphoesterase domain
107986084	0.815	0.125	0.8	-1.5321	-1.2251	73.6	LOC107986084	replaced by ID 7375
286676	0.815	0.125	0.401	1.53442	0.615603	167.58	ILDR1	immunoglobulin like domain containing receptor 1
942	0.815	0.125	0.192	1.53576	0.29426	2882.63	CD86	CD86 molecule
55173	0.815	0.125	0.461	-1.53405	-0.707339	407.27	MRPS10	mitochondrial ribosomal protein S10
50484	0.815	0.125	0.433	-1.53394	-0.664516	331.34	RRM2B	ribonucleotide reductase regulatory TP53 inducible subunit M2B
24138	0.815	0.125	0.743	1.53383	1.13887	186.91	IFIT5	interferon induced protein with tetratricopeptide repeats 5
10094	0.815	0.125	0.15	1.53557	0.230815	8081.23	ARPC3	actin related protein 2/3 complex subunit 3
84056	0.815	0.125	1.11	1.53554	1.7039	49.48	KATNAL1	katanin catalytic subunit A1 like 1
26035	0.815	0.125	0.734	-1.53232	-1.12544	228.86	GLCE	glucuronic acid epimerase
51025	0.815	0.125	0.507	-1.53318	-0.776609	61.65	PAM16	presequence translocase associated motor 16
84627	0.815	0.125	0.806	-1.53318	-1.23572	99.39	ZNF469	zinc finger protein 469
7126	0.815	0.126	0.918	-1.53196	-1.4067	74.4	TNFAIP1	TNF alpha induced protein 1
112268278	0.815	0.125	0.834	-1.53312	-1.27878	118.07	LOC112268278
7114	0.815	0.125	0.161	1.53271	0.246969	58670.8	TMSB4X	thymosin beta 4 X-linked
100302183	0.816	0.126	1.273	-1.53129	-1.95009	11.93	MIR1825	microRNA 1825
55041	0.817	0.126	0.233	-1.53027	-0.356737	1904.33	PLEKHB2	pleckstrin homology domain containing B2
647135	0.817	0.129	0.258	1.51832	0.391044	672.93	SRGAP2B	SLIT-ROBO Rho GTPase activating protein 2B
101928034	0.817	0.129	0.278	1.51629	0.422236	2517.84	LOC101928034	uncharacterized LOC101928034
9910	0.817	0.128	0.336	1.52185	0.511748	638.14	RABGAP1L	RAB GTPase activating protein 1 like
25782	0.817	0.128	0.418	-1.52301	-0.636287	295.36	RAB3GAP2	RAB3 GTPase activating non-catalytic protein subunit 2
54627	0.817	0.128	1.357	1.52061	2.06396	21.88	MAP10	microtubule associated protein 10
57539	0.817	0.126	1.171	1.52884	1.79096	44.79	WDR35	WD repeat domain 35
518	0.817	0.13	0.189	1.51422	0.285478	2547.8	ATP5MC3	ATP synthase membrane subunit c locus 3
8576	0.817	0.129	0.797	1.5163	1.20777	56.13	STK16	serine/threonine kinase 16
10491	0.817	0.127	0.201	1.52485	0.307151	1441.18	CRTAP	cartilage associated protein
27032	0.817	0.128	0.494	-1.5212	-0.751947	304.1	ATP2C1	ATPase secretory pathway Ca2+ transporting 1
1356	0.817	0.126	0.525	-1.5281	-0.802008	113.51	CP	ceruloplasmin
3622	0.817	0.127	0.802	1.52583	1.22346	60.75	ING2	inhibitor of growth family member 2
9604	0.817	0.129	0.648	-1.51836	-0.984345	269.82	RNF14	ring finger protein 14
9685	0.817	0.13	0.223	-1.51563	-0.338511	1070.07	CLINT1	clathrin interactor 1
6940	0.817	0.128	0.699	-1.52306	-1.06461	134.84	ZNF354A	zinc finger protein 354A
7917	0.817	0.13	0.294	-1.51385	-0.444699	809.58	BAG6	BAG cochaperone 6
28978	0.817	0.128	1.135	1.52174	1.72726	60.07	TMEM14A	transmembrane protein 14A
26268	0.817	0.129	0.382	-1.51931	-0.580203	495.25	FBXO9	F-box protein 9
55023	0.817	0.129	0.214	1.5185	0.324502	1609.99	PHIP	pleckstrin homology domain interacting protein
54806	0.817	0.128	0.524	-1.52343	-0.798827	152.01	AHI1	Abelson helper integration site 1
7128	0.817	0.126	0.292	1.52962	0.446261	2086.81	TNFAIP3	TNF alpha induced protein 3
80228	0.817	0.129	0.524	-1.51684	-0.795124	287.16	ORAI2	ORAI calcium release-activated calcium modulator 2
29803	0.817	0.13	0.397	-1.51384	-0.601337	342.62	REPIN1	replication initiator 1
107986876	0.817	0.127	1.183	-1.52407	-1.80272	14.29	LOC107986876	uncharacterized LOC107986876
79618	0.817	0.13	0.301	-1.51533	-0.455649	611.95	HMBOX1	homeobox containing 1
55290	0.817	0.129	1.366	1.51824	2.07453	42.37	BRF2	BRF2 RNA polymerase III transcription initiation factor subunit
105375942	0.817	0.13	0.863	1.51384	1.30574	22.47	LOC105375942	uncharacterized LOC105375942
29979	0.817	0.127	0.356	-1.52759	-0.544088	449.12	UBQLN1	ubiquilin 1
2681	0.817	0.127	0.627	-1.52489	-0.956637	269.92	GGTA1	glycoprotein alpha-galactosyltransferase 1 (inactive)
2733	0.817	0.127	0.611	1.52687	0.933304	330.46	GLE1	GLE1 RNA export mediator
266655	0.817	0.13	0.648	-1.51517	-0.982226	77.11	BRD3OS	BRD3 opposite strand
100132116	0.817	0.13	1.198	1.51402	1.8136	35.15	ACTA2-AS1	ACTA2 antisense RNA 1
7511	0.817	0.13	0.386	1.51493	0.585417	452.31	XPNPEP1	X-prolyl aminopeptidase 1
101	0.817	0.13	0.305	-1.51466	-0.462595	1880.53	ADAM8	ADAM metallopeptidase domain 8
258010	0.817	0.126	0.59	-1.52856	-0.901292	63.12	SVIP	small VCP interacting protein
55626	0.817	0.129	0.835	1.51733	1.26678	108.6	AMBRA1	autophagy and beclin 1 regulator 1
10714	0.817	0.13	0.677	1.51379	1.02494	209.16	POLD3	DNA polymerase delta 3, accessory subunit
102465452	0.817	0.13	1.15	1.51439	1.74147	15.76	MIR6755	microRNA 6755
9847	0.817	0.129	0.381	1.51732	0.577839	327.51	C2CD5	C2 calcium dependent domain containing 5
11213	0.817	0.129	0.47	1.51672	0.712583	767.62	IRAK3	interleukin 1 receptor associated kinase 3
55508	0.817	0.128	0.651	1.52017	0.989734	153.26	SLC35E3	solute carrier family 35 member E3
55188	0.817	0.129	0.939	1.51872	1.42658	78.95	RIC8B	RIC8 guanine nucleotide exchange factor B
80324	0.817	0.129	0.915	-1.51651	-1.38688	123.04	PUS1	pseudouridine synthase 1
55837	0.817	0.127	0.354	1.52482	0.540096	597.79	EAPP	E2F associated phosphoprotein
9236	0.817	0.13	0.471	1.51464	0.712949	284.19	CCPG1	cell cycle progression 1
390637	0.817	0.129	1.248	-1.51825	-1.89452	48.62	GDPGP1	GDP-D-glucose phosphorylase 1
10921	0.817	0.129	0.302	1.51778	0.458569	1245.06	RNPS1	RNA binding protein with serine rich domain 1
642799	0.817	0.127	0.593	-1.52509	-0.903774	24.12	NPIPA2	nuclear pore complex interacting protein family member A2
55066	0.817	0.128	0.347	1.52094	0.527495	813.17	PDPR	pyruvate dehydrogenase phosphatase regulatory subunit
56155	0.817	0.127	1.222	1.5252	1.8635	24.63	TEX14	testis expressed 14, intercellular bridge forming factor
90592	0.817	0.13	0.641	-1.51542	-0.970674	316.85	ZNF700	zinc finger protein 700
3594	0.817	0.128	0.727	1.52126	1.1064	97.25	IL12RB1	interleukin 12 receptor subunit beta 1
148203	0.817	0.129	0.703	-1.51624	-1.06653	102.15	ZNF738	zinc finger protein 738
55957	0.817	0.129	1.04	1.51895	1.57902	53.8	LIN37	lin-37 DREAM MuvB core complex component
7554	0.817	0.129	0.922	-1.51705	-1.39898	78.73	ZNF8	zinc finger protein 8
140809	0.817	0.13	1.119	-1.51389	-1.69411	88.52	SRXN1	sulfiredoxin 1
116151	0.817	0.13	0.767	-1.51493	-1.16149	110.65	FAM210B	family with sequence similarity 210 member B
107987295	0.817	0.128	1.061	-1.52219	-1.61494	88.42	LINC02246	long intergenic non-protein coding RNA 2246
4733	0.817	0.127	0.482	1.52675	0.735476	608.66	DRG1	developmentally regulated GTP binding protein 1
8517	0.817	0.129	0.736	-1.51773	-1.11709	98.14	IKBKG	inhibitor of nuclear factor kappa B kinase regulatory subunit gamma
4659	0.818	0.13	0.214	-1.51306	-0.323975	1540.97	PPP1R12A	protein phosphatase 1 regulatory subunit 12A
54896	0.818	0.131	0.645	-1.50972	-0.97316	184.51	SLC66A1	solute carrier family 66 member 1
101928120	0.818	0.131	0.435	1.50965	0.656976	73.2	LOC101928120	uncharacterized LOC101928120
2153	0.818	0.131	1.286	1.51018	1.94171	54.03	F5	coagulation factor V
25936	0.818	0.132	0.44	-1.50495	-0.662539	411.27	NSL1	NSL1 component of MIS12 kinetochore complex
14	0.818	0.131	0.387	-1.50933	-0.584506	754.74	AAMP	angio associated migratory cell protein
11162	0.818	0.132	1.362	-1.50469	-2.04965	30.1	NUDT6	nudix hydrolase 6
8332	0.818	0.131	1.249	1.5094	1.88592	28.69	H2AC16	H2A clustered histone 16
4277	0.818	0.131	0.889	1.5104	1.34276	56.7	MICB	MHC class I polypeptide-related sequence B
23080	0.818	0.131	0.555	1.50839	0.836607	210.69	AVL9	AVL9 cell migration associated
54606	0.818	0.132	0.365	1.50799	0.550378	716.37	DDX56	DEAD-box helicase 56
23660	0.818	0.132	0.882	-1.50636	-1.32889	92.85	ZKSCAN5	zinc finger with KRAB and SCAN domains 5
246721	0.818	0.132	0.298	-1.50697	-0.449285	400.28	POLR2J2	RNA polymerase II subunit J2
389641	0.818	0.131	1.182	1.50874	1.78289	86.86	TNFRSF10A-DT	TNFRSF10A divergent transcript
23484	0.818	0.131	0.297	1.51073	0.448321	711.11	LEPROTL1	leptin receptor overlapping transcript like 1
2040	0.818	0.133	0.317	1.50417	0.477403	624.14	STOM	stomatin
7321	0.818	0.133	0.406	-1.5043	-0.61137	417.07	UBE2D1	ubiquitin conjugating enzyme E2 D1
105378342	0.818	0.132	0.612	1.50453	0.920401	67.38	LOC105378342	uncharacterized LOC105378342
114879	0.818	0.133	0.96	1.50425	1.44464	50.98	OSBPL5	oxysterol binding protein like 5
23360	0.818	0.132	0.228	1.50744	0.342958	1195.82	FNBP4	formin binding protein 4
342184	0.818	0.131	0.403	1.51096	0.608684	502.46	FMN1	formin 1
196951	0.818	0.132	1.003	-1.50692	-1.5108	47.58	FAM227B	family with sequence similarity 227 member B
65990	0.818	0.13	0.669	1.5127	1.01187	200.45	ANTKMT	adenine nucleotide translocase lysine methyltransferase
58485	0.818	0.131	0.198	1.51147	0.299035	412.37	TRAPPC1	trafficking protein particle complex subunit 1
8834	0.818	0.132	0.512	-1.5052	-0.770704	420.91	TMEM11	transmembrane protein 11
5608	0.818	0.132	0.825	1.50439	1.24171	202.45	MAP2K6	mitogen-activated protein kinase kinase 6
51155	0.818	0.132	0.336	-1.50702	-0.507022	570.9	JPT1	Jupiter microtubule associated homolog 1
8780	0.818	0.131	0.303	1.50844	0.45748	506.15	RIOK3	RIO kinase 3
8570	0.818	0.131	0.524	-1.50974	-0.790895	67.16	KHSRP	KH-type splicing regulatory protein
29911	0.818	0.132	0.994	-1.50502	-1.49632	57.8	HOOK2	hook microtubule tethering protein 2
23547	0.818	0.132	0.65	-1.50561	-0.979001	131.57	LILRA4	leukocyte immunoglobulin like receptor A4
80781	0.818	0.133	1.14	1.50418	1.71533	51.69	COL18A1	collagen type XVIII alpha 1 chain
283981	0.818	0.132	1.167	-1.50464	-1.75534	41.36	LINC00685	long intergenic non-protein coding RNA 685
100861532	0.818	0.132	0.296	1.5063	0.445821	288201	RNA45SN5	RNA, 45S pre-ribosomal N5
4931	0.818	0.133	0.562	1.50367	0.844565	186.85	NVL	nuclear VCP like
4301	0.818	0.133	0.688	1.50333	1.03417	54.21	AFDN	afadin, adherens junction formation factor
7976	0.818	0.133	0.876	-1.50329	-1.31661	67.94	FZD3	frizzled class receptor 3
1387	0.819	0.133	0.32	-1.50232	-0.481463	714.71	CREBBP	CREB binding protein
64978	0.819	0.133	0.292	1.50231	0.43878	389.03	MRPL38	mitochondrial ribosomal protein L38
23228	0.819	0.133	0.426	1.50133	0.640207	491.53	PLCL2	phospholipase C like 2
222236	0.819	0.133	0.745	-1.50147	-1.11884	83.79	NAPEPLD	N-acyl phosphatidylethanolamine phospholipase D
55215	0.819	0.133	0.405	1.50144	0.608239	217.49	FANCI	FA complementation group I
26127	0.819	0.133	0.425	-1.50097	-0.637554	316.04	FGFR1OP2	FGFR1 oncogene partner 2
55449	0.819	0.133	0.534	-1.5005	-0.801086	147.67	DHRS4-AS1	DHRS4 antisense RNA 1
257397	0.82	0.134	0.418	-1.49996	-0.626474	283.81	TAB3	TGF-beta activated kinase 1 (MAP3K7) binding protein 3
100996485	0.82	0.134	0.254	1.49943	0.380152	558.12	PITX1-AS1	PITX1 antisense RNA 1
6202	0.822	0.134	0.253	-1.49832	-0.379724	4060.82	RPS8	ribosomal protein S8
10352	0.823	0.135	0.563	1.49637	0.841968	152.45	WARS2	tryptophanyl tRNA synthetase 2, mitochondrial
54823	0.823	0.135	0.961	-1.49336	-1.43461	82.32	SWT1	SWT1 RNA endoribonuclease homolog
4436	0.823	0.135	0.939	1.49358	1.40294	90.47	MSH2	mutS homolog 2
152815	0.823	0.135	0.84	-1.49602	-1.25738	53.97	THAP6	THAP domain containing 6
27071	0.823	0.135	0.314	-1.49615	-0.469222	1759.86	DAPP1	dual adaptor of phosphotyrosine and 3-phosphoinositides 1
4258	0.823	0.135	0.257	1.49306	0.383839	650.05	MGST2	microsomal glutathione S-transferase 2
100500905	0.823	0.135	0.542	1.49294	0.809215	83.31	MIR3661	microRNA 3661
84333	0.823	0.135	0.449	-1.49396	-0.670273	560.03	PCGF5	polycomb group ring finger 5
221178	0.823	0.135	0.569	1.4928	0.849039	230.47	SPATA13	spermatogenesis associated 13
55775	0.823	0.135	0.698	-1.49556	-1.04451	179.7	TDP1	tyrosyl-DNA phosphodiesterase 1
113189	0.823	0.135	1.142	-1.49581	-1.70778	93.66	CHST14	carbohydrate sulfotransferase 14
55142	0.823	0.135	0.526	-1.494	-0.786424	161.51	HAUS2	HAUS augmin like complex subunit 2
100528021	0.823	0.135	0.62	1.49473	0.926245	100.04	ST20-MTHFS	ST20-MTHFS readthrough
23568	0.823	0.135	0.314	-1.49341	-0.469077	774.95	ARL2BP	ADP ribosylation factor like GTPase 2 binding protein
91133	0.823	0.135	1.076	1.4936	1.60664	28.39	L3MBTL4	L3MBTL histone methyl-lysine binding protein 4
23373	0.823	0.135	0.755	-1.49314	-1.12679	65.6	CRTC1	CREB regulated transcription coactivator 1
24148	0.823	0.135	0.533	-1.49477	-0.796233	412.41	PRPF6	pre-mRNA processing factor 6
55526	0.823	0.136	0.467	-1.49187	-0.696655	232.44	DHTKD1	dehydrogenase E1 and transketolase domain containing 1
11251	0.823	0.136	0.805	-1.49227	-1.20059	53.99	PTGDR2	prostaglandin D2 receptor 2
1198	0.823	0.136	0.413	-1.49188	-0.615853	734.67	CLK3	CDC like kinase 3
50809	0.824	0.137	0.302	-1.48843	-0.448892	932.37	HP1BP3	heterochromatin protein 1 binding protein 3
7388	0.824	0.136	0.224	1.48949	0.333368	1069.91	UQCRH	ubiquinol-cytochrome c reductase hinge protein
4688	0.824	0.137	0.261	1.48806	0.387701	2865.36	NCF2	neutrophil cytosolic factor 2
9926	0.824	0.136	0.307	-1.48929	-0.457613	979.83	LPGAT1	lysophosphatidylglycerol acyltransferase 1
6670	0.824	0.137	0.285	1.4875	0.423506	1002.21	SP3	Sp3 transcription factor
29926	0.824	0.137	0.54	-1.48806	-0.803128	386.57	GMPPA	GDP-mannose pyrophosphorylase A
3119	0.824	0.136	0.257	1.48947	0.382481	9478.99	HLA-DQB1	major histocompatibility complex, class II, DQ beta 1
55630	0.824	0.137	0.71	-1.48735	-1.05567	115.23	SLC39A4	solute carrier family 39 member 4
221060	0.824	0.137	1.059	1.48755	1.57594	16.13	RPP38-DT	RPP38 divergent transcript
64062	0.824	0.136	0.293	-1.48925	-0.436648	681.1	RBM26	RNA binding motif protein 26
114294	0.824	0.137	0.395	1.48872	0.588019	472.63	LACTB	lactamase beta
90410	0.824	0.136	0.411	-1.49038	-0.61311	330.14	IFT20	intraflagellar transport 20
5718	0.824	0.136	0.389	1.48948	0.579062	454.84	PSMD12	proteasome 26S subunit, non-ATPase 12
7335	0.824	0.137	0.259	-1.48754	-0.385379	681.56	UBE2V1	ubiquitin conjugating enzyme E2 V1
112268284	0.824	0.136	0.527	1.48971	0.78476	322.42	LOC112268284
100008588	0.824	0.137	0.295	1.48866	0.4387	282957	RNA18SN5	RNA, 18S ribosomal N5
55680	0.824	0.137	0.34	-1.48694	-0.505816	249.7	RUFY2	RUN and FYVE domain containing 2
5576	0.824	0.137	0.327	1.48578	0.486498	795.81	PRKAR2A	protein kinase cAMP-dependent type II regulatory subunit alpha
1389	0.824	0.137	0.404	-1.48642	-0.60006	409.42	CREBL2	cAMP responsive element binding protein like 2
9798	0.824	0.137	0.322	1.48623	0.478572	1579.75	IST1	IST1 factor associated with ESCRT-III
105371932	0.824	0.137	1.402	1.48584	2.08317	10.13	LOC105371932	uncharacterized LOC105371932
9923	0.824	0.138	0.525	-1.48413	-0.77921	224.53	ZBTB40	zinc finger and BTB domain containing 40
51727	0.824	0.138	0.336	-1.48335	-0.498445	759	CMPK1	cytidine/uridine monophosphate kinase 1
65059	0.824	0.138	0.922	1.48279	1.36674	57.08	RAPH1	Ras association (RalGDS/AF-6) and pleckstrin homology domains 1
9125	0.824	0.138	0.259	1.48156	0.38358	1217.75	CNOT9	CCR4-NOT transcription complex subunit 9
64374	0.824	0.138	0.516	-1.48165	-0.763804	376.59	SIL1	SIL1 nucleotide exchange factor
639	0.824	0.138	0.547	1.48479	0.812394	323.05	PRDM1	PR/SET domain 1
8030	0.824	0.138	0.348	1.48163	0.515639	1164.48	CCDC6	coiled-coil domain containing 6
9219	0.824	0.138	0.572	-1.48264	-0.84791	84.27	MTA2	metastasis associated 1 family member 2
7542	0.824	0.137	0.673	1.48522	1.00003	179.22	ZFPL1	zinc finger protein like 1
54414	0.824	0.138	0.6	-1.48163	-0.888575	143.62	SIAE	sialic acid acetylesterase
[truncated: 9,940 more rows]

## Sheet: T cell
GeneID	padj	pvalue	lfcSE	stat	log2FoldChange	baseMean	Symbol	Description
3429	2.49e-36	1.43e-40	0.5217	13.3357	6.9567	1267.29	IFI27	interferon alpha inducible protein 27
1991	1.01e-09	5.24e-12	0.8225	6.89892	5.67448	277.13	ELANE	elastase, neutrophil expressed
1511	3.76e-09	2.3e-11	0.8113	6.68582	5.42388	262.73	CTSG	cathepsin G
728358	1.55e-09	8.31e-12	0.7851	6.83317	5.36445	2631.18	DEFA1B	defensin alpha 1B
1667	2.4e-09	1.4e-11	0.7875	6.75807	5.3221	3246	DEFA1	defensin alpha 1
1669	7.98e-09	5.47e-11	0.81	6.55746	5.31152	321.94	DEFA4	defensin alpha 4
1668	2.03e-09	1.13e-11	0.7822	6.78855	5.31031	3116.61	DEFA3	defensin alpha 3
4353	7.24e-11	3.09e-13	0.718	7.29052	5.23453	886.99	MPO	myeloperoxidase
4680	2.3e-08	1.79e-10	0.7709	6.37815	4.91676	120.45	CEACAM6	CEA cell adhesion molecule 6
566	5.81e-09	3.72e-11	0.7388	6.61494	4.88732	194.71	AZU1	azurocidin 1
7122	8.15e-10	4.14e-12	0.6845	6.93244	4.74548	59.86	CLDN5	claudin 5
3934	8.07e-09	5.58e-11	0.7212	6.55456	4.72696	109.07	LCN2	lipocalin 2
1088	7.33e-07	8.91e-09	0.8051	5.75021	4.62944	91.09	CEACAM8	CEA cell adhesion molecule 8
3043	1.71e-05	3.88e-07	0.8761	5.07453	4.44599	615.99	HBB	hemoglobin subunit beta
3039	1.66e-06	2.38e-08	0.7873	5.58192	4.3948	154.34	HBA1	hemoglobin subunit alpha 1
4057	1e-07	9.42e-10	0.7182	6.11897	4.39465	372.4	LTF	lactotransferrin
3040	1.82e-06	2.64e-08	0.7856	5.56408	4.37125	161.04	HBA2	hemoglobin subunit alpha 2
9381	3.04e-21	1.05e-24	0.4189	10.2614	4.29875	395.7	OTOF	otoferlin
932	1.49e-06	2.09e-08	0.7514	5.60431	4.21105	97.43	MS4A3	membrane spanning 4-domains A3
6037	9.98e-08	9.32e-10	0.6796	6.12062	4.15978	89.99	RNASE3	ribonuclease A family member 3
671	3.16e-07	3.39e-09	0.6493	5.9117	3.83873	257.36	BPI	bactericidal permeability increasing protein
6614	2.29e-09	1.3e-11	0.5649	6.76919	3.8238	1170.08	SIGLEC1	sialic acid binding Ig like lectin 1
3437	2.77e-12	8.15e-15	0.4884	7.76523	3.79218	1772.85	IFIT3	interferon induced protein with tetratricopeptide repeats 3
10964	6.37e-15	1.14e-17	0.4297	8.55896	3.67776	6706.51	IFI44L	interferon induced protein 44 like
710	7.94e-09	5.4e-11	0.5484	6.55942	3.59734	313.54	SERPING1	serpin family G member 1
9229	6.16e-24	7.1e-28	0.3276	10.944	3.58518	66.77	DLGAP1	DLG associated protein 1
400941	6.71e-12	2.24e-14	0.4632	7.63586	3.53692	78.98	LINC00487	long intergenic non-protein coding RNA 487
3434	1.12e-11	4.2e-14	0.4552	7.55474	3.43871	1043.43	IFIT1	interferon induced protein with tetratricopeptide repeats 1
713	2.95e-06	4.69e-08	0.6269	5.46274	3.42452	107.49	C1QB	complement C1q B chain
3627	5.83e-05	1.76e-06	0.6965	4.77881	3.32831	86.76	CXCL10	C-X-C motif chemokine ligand 10
6036	3.17e-06	5.06e-08	0.6078	5.44916	3.31181	551.96	RNASE2	ribonuclease A family member 2
147920	1.09e-07	1.04e-09	0.5417	6.10299	3.30572	31.12	IGFL2	IGF like family member 2
116071	2.78e-07	2.97e-09	0.5522	5.93347	3.27661	39.01	BATF2	basic leucine zipper ATF-like transcription factor 2
105373404	1.07e-08	7.61e-11	0.4939	6.50805	3.21428	21.9	LOC105373404	uncharacterized LOC105373404
2867	1.09e-06	1.44e-08	0.5546	5.66866	3.14371	46.29	FFAR2	free fatty acid receptor 2
100874530	1.44e-07	1.42e-09	0.515	6.05348	3.11764	60.55	APOBEC3B-AS1	APOBEC3B antisense RNA 1
91543	8.28e-18	5.25e-21	0.3292	9.4041	3.09556	1154.67	RSAD2	radical S-adenosyl methionine domain containing 2
104326052	2.39e-11	9.64e-14	0.4031	7.4457	3.00099	134.2	NRIR	negative regulator of interferon response
100133941	1.65e-05	3.69e-07	0.5882	5.0842	2.99052	125.87	CD24	CD24 molecule
118932	7.52e-08	6.59e-10	0.4804	6.17566	2.96676	80.54	ANKRD22	ankyrin repeat domain 22
3824	8.07e-05	2.74e-06	0.6254	4.6891	2.93247	320.81	KLRD1	killer cell lectin like receptor D1
6286	1.54e-05	3.4e-07	0.5733	5.09991	2.92398	40.7	S100P	S100 calcium binding protein P
400759	2.48e-15	4.06e-18	0.336	8.67705	2.9159	70.3	GBP1P1	guanylate binding protein 1 pseudogene 1
200315	3.41e-05	9.22e-07	0.5871	4.90753	2.88135	595.57	APOBEC3A	apolipoprotein B mRNA editing enzyme catalytic subunit 3A
51513	1.24e-21	3.39e-25	0.2778	10.3701	2.88105	183.39	ETV7	ETS variant transcription factor 7
100128385	2.18e-06	3.24e-08	0.5175	5.52813	2.86077	22.17	FAM225B	family with sequence similarity 225 member B
6518	5.64e-05	1.69e-06	0.5954	4.78676	2.84981	27.37	SLC2A5	solute carrier family 2 member 5
11274	2.32e-19	1.34e-22	0.2891	9.78245	2.82839	750.82	USP18	ubiquitin specific peptidase 18
105372935	5.06e-13	1.28e-15	0.3499	7.99627	2.79765	37.58	FAM247A	family with sequence similarity 247 member A
286333	4.04e-06	6.86e-08	0.5185	5.39493	2.79747	27.3	FAM225A	family with sequence similarity 225 member A
100526833	1.12e-05	2.34e-07	0.5367	5.16996	2.77449	26.04	SEPT5-GP1BB	SEPT5-GP1BB readthrough
373856	5.99e-16	6.91e-19	0.312	8.87634	2.76933	86	USP41	ubiquitin specific peptidase 41
129607	2.4e-15	3.74e-18	0.3177	8.68641	2.75932	1099.31	CMPK2	cytidine/uridine monophosphate kinase 2
712	0.000118	4.39e-06	0.5998	4.59221	2.75423	148.79	C1QA	complement C1q A chain
105372942	2.79e-13	6.44e-16	0.3398	8.08076	2.74577	24.58	FAM247D	family with sequence similarity 247 member D
27074	7.63e-17	6.6e-20	0.2998	9.13402	2.7382	501.19	LAMP3	lysosomal associated membrane protein 3
3537	0.000206	9.15e-06	0.6134	4.43644	2.7213	45.13	IGLC1	immunoglobulin lambda constant 1
80310	0.000566	3.29e-05	0.6537	4.15259	2.71448	64.98	PDGFD	platelet derived growth factor D
100132417	0.000161	6.68e-06	0.6027	4.5035	2.71424	67.21	FCGR1CP	Fc gamma receptor Ic, pseudogene
2209	0.00022	9.92e-06	0.6041	4.41897	2.6694	242.89	FCGR1A	Fc gamma receptor Ia
3240	0.000175	7.45e-06	0.5958	4.48036	2.66934	44.81	HP	haptoglobin
2537	1.88e-17	1.41e-20	0.2867	9.29986	2.66625	2572.92	IFI6	interferon alpha inducible protein 6
2766	6.65e-08	5.71e-10	0.4237	6.19829	2.6264	55.03	GMPR	guanosine monophosphate reductase
55388	2.09e-06	3.08e-08	0.4738	5.53705	2.62361	58.53	MCM10	minichromosome maintenance 10 replication initiation factor
717	9.29e-06	1.89e-07	0.5034	5.21027	2.6228	126.72	C2	complement C2
105379548	8.17e-12	2.97e-14	0.3446	7.59981	2.61891	19.17	LOC105379548	uncharacterized LOC105379548
9636	3.08e-20	1.6e-23	0.2615	9.99534	2.614	1658.99	ISG15	ISG15 ubiquitin like modifier
2210	0.00021	9.35e-06	0.5878	4.43176	2.60519	109.93	FCGR1BP	Fc gamma receptor Ib, pseudogene
100423062	0.000214	9.58e-06	0.582	4.42649	2.57602	57.76	IGLL5	immunoglobulin lambda like polypeptide 5
100507421	1.68e-11	6.5e-14	0.3429	7.49754	2.57099	73.54	TMEM178B	transmembrane protein 178B
4938	4.23e-13	1.05e-15	0.3174	8.02119	2.54562	2951.01	OAS1	2'-5'-oligoadenylate synthetase 1
8638	2.48e-15	4.14e-18	0.2891	8.6749	2.50748	595.42	OASL	2'-5'-oligoadenylate synthetase like
79370	4.23e-13	1.04e-15	0.3124	8.02161	2.50631	79.11	BCL2L14	BCL2 like 14
3580	6.46e-05	2.02e-06	0.5259	4.75107	2.4987	279.49	CXCR2P1	C-X-C motif chemokine receptor 2 pseudogene 1
105378075	3.41e-08	2.77e-10	0.3941	6.31111	2.48722	18.3	LOC105378075	uncharacterized LOC105378075
3500	0.00952	0.00137	0.7676	3.20014	2.45634	153.16	IGHG1	immunoglobulin heavy constant gamma 1 (G1m marker)
4599	1.43e-15	1.94e-18	0.2787	8.76052	2.44149	6486.61	MX1	MX dynamin like GTPase 1
28893	0.000791	5.15e-05	0.6	4.04869	2.42909	22.63	IGKV1D-39	immunoglobulin kappa variable 1D-39
23209	2.23e-06	3.33e-08	0.4391	5.52319	2.42502	84.5	MLC1	modulator of VRAC current 1
6241	2.1e-06	3.1e-08	0.4368	5.53547	2.41792	494.51	RRM2	ribonucleotide reductase regulatory subunit M2
28930	0.000623	3.8e-05	0.5863	4.11943	2.4151	24.88	IGKV1-39	immunoglobulin kappa variable 1-39
28913	0.000371	1.91e-05	0.5647	4.27517	2.41406	32.24	IGKV3-15	immunoglobulin kappa variable 3-15
222487	0.00278	0.000264	0.6591	3.64806	2.40439	164.53	ADGRG3	adhesion G protein-coupled receptor G3
105378011	2.83e-05	7.38e-07	0.4837	4.95105	2.39502	27.5	LOC105378011	uncharacterized LOC105378011
10561	1.49e-15	2.15e-18	0.2735	8.74902	2.39309	3936.49	IFI44	interferon induced protein 44
51514	4.78e-07	5.38e-09	0.4101	5.83506	2.39288	91.84	DTL	denticleless E3 ubiquitin protein ligase homolog
79733	3.29e-06	5.35e-08	0.4393	5.43912	2.38936	38.52	E2F8	E2F transcription factor 8
993	1.95e-06	2.83e-08	0.4294	5.55148	2.38389	37.65	CDC25A	cell division cycle 25A
83999	0.00132	9.75e-05	0.6094	3.89675	2.37483	22.46	KREMEN1	kringle containing transmembrane protein 1
3433	1.23e-07	1.19e-09	0.39	6.08202	2.37209	795.96	IFIT2	interferon induced protein with tetratricopeptide repeats 2
7145	9.24e-07	1.17e-08	0.4156	5.70464	2.37088	45.4	TNS1	tensin 1
51191	6.46e-21	2.61e-24	0.2316	10.1734	2.35581	1413.51	HERC5	HECT and RLD domain containing E3 ubiquitin protein ligase 5
4940	1.89e-16	1.96e-19	0.2609	9.0155	2.35205	7831.33	OAS3	2'-5'-oligoadenylate synthetase 3
2048	0.00173	0.00014	0.6164	3.80839	2.34763	70.42	EPHB2	EPH receptor B2
101927741	1.28e-16	1.26e-19	0.2586	9.06408	2.34392	108.34	LOC101927741	uncharacterized LOC101927741
94240	7.03e-24	1.22e-27	0.2144	10.8951	2.33543	2760.27	EPSTI1	epithelial stromal interaction 1
9510	3.27e-05	8.77e-07	0.4735	4.91738	2.32856	37.29	ADAMTS1	ADAM metallopeptidase with thrombospondin type 1 motif 1
285180	3.4e-12	1.04e-14	0.3007	7.73431	2.32609	143.31	RUFY4	RUN and FYVE domain containing 4
1084	0.000307	1.49e-05	0.5371	4.32946	2.32531	41.9	CEACAM3	CEA cell adhesion molecule 3
9582	1.77e-07	1.81e-09	0.3782	6.0144	2.27442	123.81	APOBEC3B	apolipoprotein B mRNA editing enzyme catalytic subunit 3B
643332	0.00389	0.000411	0.6392	3.53306	2.25835	23.67	RNASE2CP	ribonuclease A family member 2C, pseudogene
28912	0.000888	5.95e-05	0.559	4.01495	2.24426	51.52	IGKV3-20	immunoglobulin kappa variable 3-20
3539	0.00254	0.000233	0.6042	3.68056	2.22395	114.67	IGLC3	immunoglobulin lambda constant 3 (Kern-Oz+ marker)
6948	0.00032	1.58e-05	0.5147	4.31699	2.22194	214.38	TCN2	transcobalamin 2
3502	0.0121	0.00192	0.7052	3.10177	2.18739	56.94	IGHG3	immunoglobulin heavy constant gamma 3 (G3m marker)
8291	0.00213	0.000186	0.5846	3.7375	2.18512	692.84	DYSF	dysferlin
26010	1.73e-17	1.2e-20	0.2345	9.31714	2.18512	593.94	SPATS2L	spermatogenesis associated serine rich 2 like
11001	6.47e-09	4.29e-11	0.3313	6.59368	2.18464	35.99	SLC27A2	solute carrier family 27 member 2
5872	0.000202	8.9e-06	0.4913	4.44219	2.18238	78.14	RAB13	RAB13, member RAS oncogene family
221150	8.26e-06	1.62e-07	0.4151	5.23878	2.17454	34.38	SKA3	spindle and kinetochore associated complex subunit 3
8318	2.33e-05	5.76e-07	0.433	4.99911	2.16485	76.51	CDC45	cell division cycle 45
55872	5.47e-05	1.62e-06	0.4501	4.79557	2.15842	16.5	PBK	PDZ binding kinase
9332	0.00215	0.000188	0.5767	3.73514	2.15387	1920.57	CD163	CD163 molecule
28299	0.00792	0.00108	0.6539	3.27009	2.13842	33.07	IGKV1-5	immunoglobulin kappa variable 1-5
634	1.18e-12	3.35e-15	0.2708	7.87727	2.13333	428.69	CEACAM1	CEA cell adhesion molecule 1
3494	0.0324	0.00754	0.7965	2.67204	2.12823	42.17	IGHA2	immunoglobulin heavy constant alpha 2 (A2m marker)
27087	0.00578	0.00069	0.6239	3.39354	2.1172	169.48	B3GAT1	beta-1,3-glucuronyltransferase 1
4602	3.15e-05	8.38e-07	0.4266	4.92623	2.10161	495.47	MYB	MYB proto-oncogene, transcription factor
113130	1.91e-05	4.41e-07	0.4151	5.0503	2.0962	119.41	CDCA5	cell division cycle associated 5
146909	5.02e-05	1.46e-06	0.4344	4.81659	2.09251	52.01	KIF18B	kinesin family member 18B
28813	0.00746	0.000988	0.6349	3.29397	2.09118	22.07	IGLV2-23	immunoglobulin lambda variable 2-23
24137	3.09e-05	8.16e-07	0.4238	4.93139	2.09002	59.67	KIF4A	kinesin family member 4A
2838	8.26e-06	1.62e-07	0.3987	5.23859	2.0888	897.71	GPR15	G protein-coupled receptor 15
90668	1.27e-07	1.23e-09	0.3424	6.07666	2.08079	84.36	CARMIL3	capping protein regulator and myosin 1 linker 3
3690	0.00218	0.000191	0.5514	3.73046	2.05708	45.64	ITGB3	integrin subunit beta 3
63967	9.29e-06	1.88e-07	0.3947	5.21131	2.05702	96.9	CLSPN	claspin
56920	4.05e-10	1.94e-12	0.2919	7.03884	2.05488	198.99	SEMA3G	semaphorin 3G
162517	0.000132	5.11e-06	0.4506	4.56024	2.05481	23.44	FBXO39	F-box protein 39
7052	0.000157	6.46e-06	0.4554	4.51079	2.05435	70.11	TGM2	transglutaminase 2
54739	2.15e-14	4.33e-17	0.2436	8.40348	2.04715	9343.79	XAF1	XIAP associated factor 1
83888	0.0333	0.00781	0.768	2.66031	2.04308	974.9	FGFBP2	fibroblast growth factor binding protein 2
9833	1.61e-05	3.6e-07	0.4003	5.08917	2.03715	62.92	MELK	maternal embryonic leucine zipper kinase
3674	0.000519	2.95e-05	0.4871	4.17765	2.03492	52.61	ITGA2B	integrin subunit alpha 2b
10231	0.00406	0.000437	0.5767	3.51691	2.02826	22	RCAN2	regulator of calcineurin 2
991	9.68e-05	3.43e-06	0.4353	4.64322	2.02122	91.83	CDC20	cell division cycle 20
101929510	0.000306	1.49e-05	0.4668	4.33003	2.02116	58.45	LOC101929510	uncharacterized LOC101929510
23601	0.0162	0.00291	0.6773	2.97697	2.01641	79.51	CLEC5A	C-type lectin domain containing 5A
133	0.00026	1.21e-05	0.4597	4.37548	2.01137	32.75	ADM	adrenomedullin
90381	3.4e-05	9.16e-07	0.4095	4.90885	2.01035	43.23	TICRR	TOPBP1 interacting checkpoint and replication regulator
2358	0.00658	0.00083	0.6007	3.34255	2.00789	195.54	FPR2	formyl peptide receptor 2
9672	0.000201	8.85e-06	0.4516	4.44359	2.00676	84.57	SDC3	syndecan 3
3577	0.000163	6.77e-06	0.4446	4.50087	2.00116	12.26	CXCR1	C-X-C motif chemokine receptor 1
2999	0.0176	0.00325	0.679	2.94339	1.9986	1654.43	GZMH	granzyme H
28468	0.00727	0.000958	0.6028	3.30267	1.99088	16.45	IGHV1-18	immunoglobulin heavy variable 1-18
55355	2.49e-05	6.23e-07	0.3991	4.98383	1.98895	56.96	HJURP	Holliday junction recognition protein
1114	0.00105	7.39e-05	0.5009	3.96337	1.98533	20.71	CHGB	chromogranin B
54443	7.94e-05	2.7e-06	0.422	4.69265	1.98037	49.62	ANLN	anillin, actin binding protein
3595	8.5e-14	1.81e-16	0.2398	8.23391	1.97486	379.21	IL12RB2	interleukin 12 receptor subunit beta 2
23314	0.00175	0.000142	0.5172	3.80552	1.96806	14.53	SATB2	SATB homeobox 2
9088	6.03e-06	1.11e-07	0.37	5.30749	1.96374	81.12	PKMYT1	protein kinase, membrane associated tyrosine/threonine 1
28444	0.0323	0.00749	0.7333	2.67414	1.96089	20.05	IGHV3-21	immunoglobulin heavy variable 3-21
3976	1.67e-07	1.69e-09	0.3251	6.02507	1.95873	25.31	LIF	LIF interleukin 6 family cytokine
28832	0.00546	0.000642	0.5717	3.41337	1.95155	25.31	IGLJ2	immunoglobulin lambda joining 2
10410	1.98e-06	2.89e-08	0.3517	5.54774	1.95127	3496.21	IFITM3	interferon induced transmembrane protein 3
9700	2.85e-05	7.46e-07	0.3943	4.94892	1.95117	78.42	ESPL1	extra spindle pole bodies like 1, separase
719	0.000101	3.61e-06	0.4202	4.63269	1.94651	447.66	C3AR1	complement C3a receptor 1
150468	9.38e-06	1.91e-07	0.3726	5.20793	1.94062	48.62	CKAP2L	cytoskeleton associated protein 2 like
11065	6.56e-05	2.07e-06	0.4077	4.74686	1.93547	59.97	UBE2C	ubiquitin conjugating enzyme E2 C
990	7.49e-05	2.46e-06	0.4106	4.7117	1.93476	73.54	CDC6	cell division cycle 6
5359	6.05e-10	2.96e-12	0.277	6.97946	1.93309	1114.95	PLSCR1	phospholipid scramblase 1
4818	0.00504	0.000578	0.5616	3.44169	1.93272	2607.22	NKG7	natural killer cell granule protein 7
28908	0.00749	0.000996	0.587	3.29161	1.93223	35.21	IGKV4-1	immunoglobulin kappa variable 4-1
9133	4.66e-05	1.34e-06	0.3994	4.83426	1.93079	106.49	CCNB2	cyclin B2
28816	0.0097	0.00141	0.604	3.19175	1.92776	16.24	IGLV2-11	immunoglobulin lambda variable 2-11
440689	1.17e-05	2.47e-07	0.3734	5.15986	1.92674	22.52	H2BC18	H2B clustered histone 18
284415	0.00583	0.000698	0.5679	3.39043	1.92554	108.95	VSTM1	V-set and transmembrane domain containing 1
100507103	0.00369	0.000384	0.5418	3.55085	1.92392	34.17	LINC02937	long intergenic non-protein coding RNA 2937
941	2.37e-09	1.35e-11	0.2843	6.76268	1.92241	35.62	CD80	CD80 molecule
100507195	0.00183	0.000151	0.5065	3.78988	1.91958	50.88	LINC02384	long intergenic non-protein coding RNA 2384
3538	0.00937	0.00135	0.5984	3.20536	1.91806	169.14	IGLC2	immunoglobulin lambda constant 2
1524	7.75e-05	2.59e-06	0.407	4.70118	1.9135	1787.72	CX3CR1	C-X3-C motif chemokine receptor 1
332	0.000193	8.4e-06	0.4287	4.45477	1.90978	118.99	BIRC5	baculoviral IAP repeat containing 5
4288	0.000135	5.25e-06	0.4187	4.55438	1.90711	1173.15	MKI67	marker of proliferation Ki-67
28815	0.00254	0.000233	0.5172	3.68058	1.90373	78.85	IGLV2-14	immunoglobulin lambda variable 2-14
7083	2.67e-05	6.81e-07	0.3809	4.96671	1.89185	167.14	TK1	thymidine kinase 1
440836	1.6e-06	2.28e-08	0.3377	5.58913	1.88759	351.73	ODF3B	outer dense fiber of sperm tails 3B
57801	0.000231	1.05e-05	0.4261	4.40637	1.87742	32.46	HES4	hes family bHLH transcription factor 4
701	2.02e-05	4.75e-07	0.3724	5.03625	1.87538	64.81	BUB1B	BUB1 mitotic checkpoint serine/threonine kinase B
1230	0.00583	0.000699	0.5522	3.38993	1.87204	484.03	CCR1	C-C motif chemokine receptor 1
374393	5.82e-06	1.06e-07	0.3509	5.31559	1.86499	59.74	FAM111B	FAM111 trypsin like peptidase B
5551	0.000788	5.12e-05	0.46	4.05023	1.86321	2042.14	PRF1	perforin 1
9173	0.000581	3.42e-05	0.4484	4.14385	1.85826	11.31	IL1RL1	interleukin 1 receptor like 1
22974	7.89e-06	1.53e-07	0.3534	5.24908	1.85516	238.49	TPX2	TPX2 microtubule nucleation factor
102723407	0.0329	0.00767	0.6953	2.66627	1.8538	21.29	LOC102723407	immunoglobulin heavy variable 4-38-2-like
4751	0.000173	7.34e-06	0.4125	4.48352	1.84933	32.44	NEK2	NIMA related kinase 2
6279	0.015	0.00261	0.6142	3.01001	1.84881	6388.13	S100A8	S100 calcium binding protein A8
55601	2.58e-14	5.35e-17	0.2206	8.37879	1.84824	2403.53	DDX60	DExD/H-box helicase 60
9768	7.59e-05	2.51e-06	0.3922	4.70693	1.84626	94.96	PCLAF	PCNA clamp associated factor
6351	0.0107	0.0016	0.582	3.15517	1.83624	152.24	CCL4	C-C motif chemokine ligand 4
83666	1.24e-21	3.57e-25	0.177	10.3652	1.83441	3624.07	PARP9	poly(ADP-ribose) polymerase family member 9
7057	0.00455	0.000505	0.5271	3.47805	1.83316	156.41	THBS1	thrombospondin 1
81620	6.67e-06	1.26e-07	0.3446	5.28437	1.82078	105.43	CDT1	chromatin licensing and DNA replication factor 1
28439	0.00236	0.000213	0.4916	3.70365	1.82053	30.93	IGHV3-30	immunoglobulin heavy variable 3-30
6678	0.00845	0.00117	0.5597	3.24576	1.81662	87.34	SPARC	secreted protein acidic and cysteine rich
8537	0.0066	0.000835	0.5432	3.34105	1.81491	31.82	BCAS1	brain enriched myelin associated protein 1
9787	0.000112	4.13e-06	0.3935	4.60469	1.81183	91.95	DLGAP5	DLG associated protein 5
27112	0.00158	0.000121	0.4701	3.84309	1.80659	16.96	NALF2	NALCN channel auxiliary factor 2
28914	0.0137	0.0023	0.5895	3.04816	1.79703	33.38	IGKV3-11	immunoglobulin kappa variable 3-11
57405	0.00128	9.4e-05	0.4595	3.9055	1.7945	18.33	SPC25	SPC25 component of NDC80 kinetochore complex
51338	0.00571	0.000678	0.5273	3.39822	1.79192	117.41	MS4A4A	membrane spanning 4-domains A4A
157313	3.53e-05	9.61e-07	0.3647	4.89942	1.78684	47.7	CDCA2	cell division cycle associated 2
59067	2.14e-05	5.13e-07	0.3558	5.02143	1.78683	17.5	IL21	interleukin 21
122953	0.00527	0.000613	0.521	3.42591	1.78491	239.24	JDP2	Jun dimerization protein 2
1890	0.000143	5.68e-06	0.3921	4.53814	1.77937	2805.32	TYMP	thymidine phosphorylase
1026	0.000254	1.17e-05	0.4048	4.38236	1.7738	486.34	CDKN1A	cyclin dependent kinase inhibitor 1A
4605	0.000149	6.05e-06	0.3913	4.52473	1.77046	240.31	MYBL2	MYB proto-oncogene like 2
107984360	0.00178	0.000144	0.4657	3.80051	1.76976	16.55	LOC107984360
22885	0.00886	0.00125	0.5483	3.22746	1.76958	13.2	ABLIM3	actin binding LIM protein family member 3
4430	0.00891	0.00126	0.5428	3.22511	1.7507	43.12	MYO1B	myosin IB
28442	0.0189	0.00361	0.6007	2.9105	1.74847	35.59	IGHV3-23	immunoglobulin heavy variable 3-23
4502	3.04e-11	1.26e-13	0.2354	7.41009	1.74463	622.08	MT2A	metallothionein 2A
220134	0.00092	6.26e-05	0.4358	4.00284	1.74445	42.79	SKA1	spindle and kinetochore associated complex subunit 1
107984945	0.001	6.94e-05	0.438	3.97841	1.74258	31.32	LOC107984945	replaced by ID 64744
838	0.00188	0.000155	0.4593	3.78244	1.73732	30.99	CASP5	caspase 5
105370660	0.00539	0.000631	0.5062	3.41809	1.73007	56.55	LOC105370660	uncharacterized LOC105370660
157570	1.33e-05	2.9e-07	0.3372	5.1298	1.72966	33.73	ESCO2	establishment of sister chromatid cohesion N-acetyltransferase 2
353189	0.000555	3.19e-05	0.4157	4.15913	1.72905	70.96	SLCO4C1	solute carrier organic anion transporter family member 4C1
51056	1.04e-10	4.49e-13	0.2377	7.24003	1.72084	1969.93	LAP3	leucine aminopeptidase 3
5473	0.024	0.00501	0.6127	2.80661	1.7196	64.83	PPBP	pro-platelet basic protein
102724608	6.41e-06	1.2e-07	0.3224	5.29373	1.70686	19.94	LOC102724608	uncharacterized LOC102724608
9319	0.000184	7.95e-06	0.3818	4.46646	1.70523	53.05	TRIP13	thyroid hormone receptor interactor 13
55165	0.000118	4.4e-06	0.3704	4.59164	1.70063	102.51	CEP55	centrosomal protein 55
102724104	0.0319	0.00736	0.6335	2.68014	1.69791	41.89	LOC102724104	uncharacterized LOC102724104
970	7.87e-05	2.66e-06	0.36	4.6954	1.6902	71.31	CD70	CD70 molecule
79801	0.000127	4.81e-06	0.3695	4.57302	1.68958	90.79	SHCBP1	SHC binding and spindle associated 1
2615	2.04e-07	2.13e-09	0.2821	5.98751	1.68883	45.82	LRRC32	leucine rich repeat containing 32
9156	0.000135	5.28e-06	0.3709	4.55347	1.68879	43.61	EXO1	exonuclease 1
343413	0.023	0.00472	0.5959	2.82525	1.68344	391.99	FCRL6	Fc receptor like 6
5196	0.0197	0.00381	0.5791	2.89324	1.67536	38.4	PF4	platelet factor 4
55635	0.000279	1.33e-05	0.384	4.35547	1.67235	21.49	DEPDC1	DEP domain containing 1
100996941	1.13e-06	1.52e-08	0.2953	5.65904	1.67128	22.54	IL21-AS1	IL21 antisense RNA 1
983	0.000103	3.69e-06	0.3601	4.62832	1.66677	92.53	CDK1	cyclin dependent kinase 1
699	2.45e-05	6.13e-07	0.3339	4.98696	1.66514	160.36	BUB1	BUB1 mitotic checkpoint serine/threonine kinase
51512	0.000214	9.54e-06	0.3758	4.42736	1.66391	65.88	GTSE1	G2 and S-phase expressed 1
5819	0.000356	1.81e-05	0.3875	4.28693	1.66109	59	NECTIN2	nectin cell adhesion molecule 2
3728	0.0014	0.000105	0.4276	3.87908	1.65872	361	JUP	junction plakoglobin
9289	0.0564	0.0161	0.689	2.40576	1.65765	657.01	ADGRG1	adhesion G protein-coupled receptor G1
105371464	0.00879	0.00123	0.5119	3.23084	1.65376	46.86	LOC105371464	uncharacterized LOC105371464
3833	0.000118	4.44e-06	0.3594	4.58968	1.64965	163	KIFC1	kinesin family member C1
4061	6.73e-21	3.1e-24	0.1622	10.1565	1.64716	6004.89	LY6E	lymphocyte antigen 6 family member E
80119	8.04e-06	1.56e-07	0.3139	5.24511	1.64662	30.61	PIF1	PIF1 5'-to-3' DNA helicase
3382	2.02e-05	4.77e-07	0.3264	5.03545	1.64348	281.7	ICA1	islet cell autoantigen 1
1058	0.00128	9.37e-05	0.4201	3.90645	1.64121	19.92	CENPA	centromere protein A
101928004	0.00639	0.000798	0.4889	3.35333	1.63949	21.23	LOC101928004	uncharacterized LOC101928004
28434	0.0133	0.00221	0.5351	3.06019	1.63739	31.44	IGHV3-33	immunoglobulin heavy variable 3-33
144455	0.000769	4.96e-05	0.4031	4.0575	1.6356	25.54	E2F7	E2F transcription factor 7
6539	0.00742	0.000982	0.496	3.29575	1.63461	40.75	SLC6A12	solute carrier family 6 member 12
4135	0.00229	0.000204	0.4386	3.71416	1.6292	14.12	MAP6	microtubule associated protein 6
83416	0.0176	0.00326	0.5522	2.94174	1.62457	92.6	FCRL5	Fc receptor like 5
9935	0.0115	0.0018	0.5201	3.12202	1.62378	550.22	MAFB	MAF bZIP transcription factor B
55008	5.32e-13	1.38e-15	0.2027	7.98722	1.61888	1688.61	HERC6	HECT and RLD domain containing E3 ubiquitin protein ligase family member 6
1959	0.00293	0.000283	0.4451	3.63021	1.6157	92.39	EGR2	early growth response 2
2633	7.49e-12	2.59e-14	0.2119	7.6173	1.61442	3402.96	GBP1	guanylate binding protein 1
4998	9.59e-05	3.39e-06	0.3458	4.64563	1.60649	103.32	ORC1	origin recognition complex subunit 1
105374071	1.43e-15	1.98e-18	0.1833	8.7582	1.60556	379.64	LOC105374071	uncharacterized LOC105374071
28392	0.0323	0.0075	0.5999	2.67384	1.60413	20.27	IGHV4-59	immunoglobulin heavy variable 4-59
105370651	0.000865	5.77e-05	0.3988	4.02217	1.60402	26.33	LOC105370651	uncharacterized LOC105370651
55789	0.000171	7.2e-06	0.3567	4.48756	1.60049	48.07	DEPDC1B	DEP domain containing 1B
83903	0.000682	4.25e-05	0.3908	4.09345	1.59959	23.54	HASPIN	histone H3 associated protein kinase
5610	8.08e-13	2.24e-15	0.2016	7.92746	1.59856	3652.51	EIF2AK2	eukaryotic translation initiation factor 2 alpha kinase 2
5133	2.69e-07	2.86e-09	0.269	5.93971	1.59786	340.11	PDCD1	programmed cell death 1
387509	0.000579	3.39e-05	0.3851	4.14529	1.59643	34.77	GPR153	G protein-coupled receptor 153
56992	0.000248	1.14e-05	0.3636	4.38878	1.59598	82.74	KIF15	kinesin family member 15
64151	3.17e-06	5.09e-08	0.2928	5.44823	1.59532	101.67	NCAPG	non-SMC condensin I complex subunit G
84628	0.000107	3.87e-06	0.3441	4.61805	1.58906	181.29	NTNG2	netrin G2
3161	0.000127	4.85e-06	0.3474	4.57117	1.58809	55.41	HMMR	hyaluronan mediated motility receptor
9334	6.29e-09	4.13e-11	0.2406	6.59918	1.58791	1480.17	B4GALT5	beta-1,4-galactosyltransferase 5
8447	0.0168	0.00306	0.5361	2.9621	1.5879	21.01	DOC2B	double C2 domain beta
101928233	0.00304	0.000298	0.4387	3.61741	1.58699	15.67	LINC01671	long intergenic non-protein coding RNA 1671
89944	0.00163	0.000127	0.414	3.83301	1.58688	115.12	GLB1L2	galactosidase beta 1 like 2
4939	6.11e-13	1.62e-15	0.199	7.96736	1.58525	6887.98	OAS2	2'-5'-oligoadenylate synthetase 2
51659	7.69e-05	2.56e-06	0.3366	4.70351	1.58304	106.36	GINS2	GINS complex subunit 2
53637	0.0497	0.0136	0.6412	2.46814	1.58255	245.34	S1PR5	sphingosine-1-phosphate receptor 5
4804	0.00353	0.000362	0.441	3.56628	1.57264	17.35	NGFR	nerve growth factor receptor
7153	6.95e-05	2.22e-06	0.3321	4.73267	1.57152	512.87	TOP2A	DNA topoisomerase II alpha
105373098	5.72e-06	1.03e-07	0.2947	5.3209	1.56798	28.83	KLHDC7B-DT	KLHDC7B divergent transcript
6004	2.2e-05	5.31e-07	0.311	5.01476	1.55954	51.41	RGS16	regulator of G protein signaling 16
9212	0.000627	3.84e-05	0.3758	4.11713	1.54723	82.02	AURKB	aurora kinase B
10170	0.00312	0.000308	0.4284	3.60812	1.54587	61.46	DHRS9	dehydrogenase/reductase 9
105375914	4.92e-06	8.62e-08	0.2883	5.35373	1.54371	14.52	LOC105375914	uncharacterized LOC105375914
10721	0.000565	3.27e-05	0.3716	4.15356	1.54331	65.87	POLQ	DNA polymerase theta
8820	0.000593	3.51e-05	0.3727	4.13727	1.54197	15.67	HESX1	HESX homeobox 1
106614088	0.00026	1.22e-05	0.352	4.37467	1.53982	13.36	MIR34AHG	MIR34A host gene
79895	0.00174	0.000141	0.4041	3.80683	1.53852	210.84	ATP8B4	ATPase phospholipid transporting 8B4 (putative)
9493	0.0008	5.24e-05	0.3801	4.0448	1.53755	73.9	KIF23	kinesin family member 23
9928	0.000297	1.44e-05	0.3532	4.33838	1.53224	44.62	KIF14	kinesin family member 14
338339	0.0346	0.00821	0.5785	2.64323	1.529	85.87	CLEC4D	C-type lectin domain family 4 member D
10024	0.000642	3.95e-05	0.3714	4.11025	1.52666	47.93	TROAP	trophinin associated protein
55723	3.63e-05	9.97e-07	0.3116	4.89216	1.52417	164.59	ASF1B	anti-silencing function 1B histone chaperone
55247	0.00211	0.000182	0.4065	3.74212	1.521	20.13	NEIL3	nei like DNA glycosylase 3
8645	1.31e-06	1.79e-08	0.27	5.63087	1.5203	42.53	KCNK5	potassium two pore domain channel subfamily K member 5
8819	0.00033	1.64e-05	0.3528	4.30859	1.52013	228.31	SAP30	Sin3A associated protein 30
85441	8.62e-17	7.95e-20	0.1661	9.1139	1.51368	3524.91	HELZ2	helicase with zinc finger 2
79075	0.00163	0.000127	0.3946	3.8313	1.51198	20.58	DSCC1	DNA replication and sister chromatid cohesion 1
56938	4.25e-06	7.28e-08	0.2802	5.38401	1.50838	57.33	BMAL2	basic helix-loop-helix ARNT like 2
651746	1.55e-06	2.21e-08	0.2694	5.59507	1.50723	204.38	ANKRD33B	ankyrin repeat domain 33B
203274	2.27e-05	5.55e-07	0.3006	5.0064	1.50512	79.16	LINC00537	long intergenic non-protein coding RNA 537
105377524	0.000911	6.19e-05	0.3753	4.00549	1.5034	12.11	LOC105377524	uncharacterized LOC105377524
28477	0.0445	0.0117	0.5955	2.52256	1.50229	23.04	IGHJ4	immunoglobulin heavy joining 4
1154	1.74e-09	9.61e-12	0.2204	6.81224	1.50159	4286.09	CISH	cytokine inducible SH2 containing protein
1573	8.36e-06	1.65e-07	0.2868	5.23465	1.50144	41.41	CYP2J2	cytochrome P450 family 2 subfamily J member 2
114132	0.002	0.000169	0.399	3.76105	1.50084	36.18	SIGLEC11	sialic acid binding Ig like lectin 11
6320	0.00423	0.000459	0.4281	3.50345	1.49992	71.49	CLEC11A	C-type lectin domain containing 11A
107986848	0.109	0.0406	0.7323	2.04768	1.49951	26.49	LOC107986848
3430	1.55e-14	3.04e-17	0.1767	8.44501	1.49225	1068.23	IFI35	interferon induced protein 35
4493	0.000167	6.97e-06	0.3319	4.49473	1.49195	50.19	MT1E	metallothionein 1E
8530	0.00199	0.000168	0.3963	3.76337	1.49125	1252.01	CST7	cystatin F
430	0.000895	6.01e-05	0.3714	4.01238	1.49004	55.13	ASCL2	achaete-scute family bHLH transcription factor 2
407008	0.0147	0.00253	0.4922	3.01971	1.48621	36.06	MIR223	microRNA 223
107985542	0.168	0.0735	0.8294	1.78942	1.48421	54.47	LOC107985542
6398	0.00491	0.00056	0.4299	3.45052	1.48345	794.45	SECTM1	secreted and transmembrane 1
55143	0.000219	9.81e-06	0.3355	4.42125	1.48325	97.28	CDCA8	cell division cycle associated 8
219285	8.02e-15	1.53e-17	0.174	8.52518	1.4832	6201.49	SAMD9L	sterile alpha motif domain containing 9 like
22914	0.0192	0.00367	0.5094	2.90548	1.48012	155.74	KLRK1	killer cell lectin like receptor K1
100133669	5.81e-06	1.06e-07	0.2782	5.31627	1.47899	33.2	LY6E-DT	LY6E divergent transcript
91133	0.00163	0.000127	0.3852	3.83152	1.47576	26.61	L3MBTL4	L3MBTL histone methyl-lysine binding protein 4
6790	0.000382	1.99e-05	0.3458	4.26567	1.47516	82.61	AURKA	aurora kinase A
1960	0.0225	0.00456	0.5194	2.83667	1.47325	33.67	EGR3	early growth response 3
3902	1.5e-07	1.51e-09	0.2433	6.04375	1.47068	279.31	LAG3	lymphocyte activating 3
28394	0.0204	0.00397	0.509	2.88029	1.46605	18.04	IGHV4-39	immunoglobulin heavy variable 4-39
105373148	2.83e-05	7.35e-07	0.2956	4.95186	1.46375	14.33	LOC105373148	uncharacterized LOC105373148
26270	1.4e-10	6.22e-13	0.2029	7.19552	1.46013	385.55	FBXO6	F-box protein 6
23336	0.000828	5.46e-05	0.3618	4.03481	1.45972	219.33	SYNM	synemin
199675	0.0681	0.0212	0.6332	2.30465	1.45929	151.85	MCEMP1	mast cell expressed membrane protein 1
164668	5.77e-06	1.04e-07	0.2735	5.31898	1.45488	116.55	APOBEC3H	apolipoprotein B mRNA editing enzyme catalytic subunit 3H
440603	7.48e-05	2.43e-06	0.3085	4.71371	1.45407	78.67	BCL2L15	BCL2 like 15
105378184	0.077	0.0251	0.6491	2.23937	1.45352	21.9	LOC105378184	uncharacterized LOC105378184
2121	1.15e-06	1.55e-08	0.2569	5.65573	1.45305	202.59	EVC	EvC ciliary complex subunit 1
5218	0.000183	7.89e-06	0.3245	4.46809	1.44968	75.79	CDK14	cyclin dependent kinase 14
133396	0.0549	0.0156	0.5965	2.41857	1.44269	26.7	IL31RA	interleukin 31 receptor A
11004	0.000179	7.7e-06	0.3215	4.47342	1.4383	121.1	KIF2C	kinesin family member 2C
107987158	0.0105	0.00157	0.4536	3.16204	1.43418	39.17	LOC107987158
28476	0.0481	0.013	0.5773	2.48376	1.43385	16.79	IGHJ5	immunoglobulin heavy joining 5
7453	0.000175	7.47e-06	0.32	4.47973	1.43363	3820.17	WARS1	tryptophanyl-tRNA synthetase 1
28820	0.0115	0.00178	0.4585	3.12425	1.43239	18.56	IGLV1-51	immunoglobulin lambda variable 1-51
285093	0.0105	0.00156	0.4522	3.16395	1.43084	22.06	RTP5	receptor transporter protein 5 (putative)
115352	7.16e-05	2.3e-06	0.3026	4.72531	1.43001	1256.9	FCRL3	Fc receptor like 3
3142	0.00704	0.000917	0.431	3.31481	1.4286	49.05	HLX	H2.0 like homeobox
760	0.00515	0.000596	0.4157	3.43351	1.42731	65.29	CA2	carbonic anhydrase 2
100528032	0.0224	0.00453	0.5015	2.83841	1.42358	159.64	KLRC4-KLRK1	KLRC4-KLRK1 readthrough
79019	0.000176	7.56e-06	0.3167	4.47738	1.4181	77.45	CENPM	centromere protein M
146429	0.00267	0.000249	0.3868	3.66374	1.41698	68.38	SLC22A31	solute carrier family 22 member 31
10803	3.5e-06	5.79e-08	0.2611	5.42502	1.41674	134.42	CCR9	C-C motif chemokine receptor 9
2215	0.0224	0.00454	0.4991	2.83807	1.41653	158.7	FCGR3B	Fc gamma receptor IIIb
6375	0.0305	0.00692	0.5239	2.70055	1.41485	16.47	XCL1	X-C motif chemokine ligand 1
26509	0.00453	0.000501	0.4065	3.48021	1.4148	566.05	MYOF	myoferlin
6280	0.0498	0.0136	0.5733	2.46662	1.41414	13620.6	S100A9	S100 calcium binding protein A9
2791	0.043	0.0111	0.5566	2.53977	1.41361	17.37	GNG11	G protein subunit gamma 11
9997	2.54e-05	6.44e-07	0.2837	4.97756	1.41209	413.4	SCO2	synthesis of cytochrome C oxidase 2
5552	0.000173	7.36e-06	0.315	4.48314	1.41199	7418.29	SRGN	serglycin
7138	0.0301	0.00678	0.5214	2.70761	1.41171	33.17	TNNT1	troponin T1, slow skeletal type
105369781	1.92e-05	4.45e-07	0.2793	5.04857	1.40982	9.66	LOC105369781	uncharacterized LOC105369781
9447	1.4e-07	1.37e-09	0.2326	6.05955	1.40952	169.59	AIM2	absent in melanoma 2
3753	0.0269	0.00583	0.5109	2.75693	1.40858	18.32	KCNE1	potassium voltage-gated channel subfamily E regulatory subunit 1
6772	2.59e-15	4.47e-18	0.1623	8.66612	1.40639	14074	STAT1	signal transducer and activator of transcription 1
105373977	1.83e-05	4.22e-07	0.2778	5.05874	1.40552	70.84	LOC105373977	uncharacterized LOC105373977
100188953	8.69e-08	7.97e-10	0.2284	6.14556	1.40391	31.17	LINC00092	long intergenic non-protein coding RNA 92
6981	0.00333	0.000335	0.3901	3.58697	1.39924	27.28	TRGV7	T cell receptor gamma variable 7 (pseudogene)
2359	0.00616	0.000757	0.4154	3.36795	1.39897	75.78	FPR3	formyl peptide receptor 3
5888	0.000281	1.34e-05	0.3211	4.35412	1.39795	85.36	RAD51	RAD51 recombinase
284194	0.0275	0.00601	0.5086	2.74711	1.39717	29.84	LGALS9B	galectin 9B
51203	1.77e-05	4.07e-07	0.2753	5.06554	1.3945	273.43	NUSAP1	nucleolar and spindle associated protein 1
28707	0.019	0.00362	0.4791	2.90993	1.39423	16.92	TRAJ48	T cell receptor alpha joining 48
257101	0.0665	0.0205	0.6013	2.31698	1.39317	112.95	ZNF683	zinc finger protein 683
124222	6.3e-06	1.17e-07	0.2626	5.29764	1.39122	146.68	PAQR4	progestin and adipoQ receptor family member 4
100170841	2.44e-06	3.69e-08	0.2525	5.50486	1.38971	26.12	EPOP	elongin BC and polycomb repressive complex 2 associated protein
3514	0.0187	0.00355	0.4752	2.91529	1.38532	626.47	IGKC	immunoglobulin kappa constant
3501	0.0711	0.0224	0.6051	2.28322	1.38153	51.69	IGHG2	immunoglobulin heavy constant gamma 2 (G2m marker)
10643	0.00505	0.000579	0.4006	3.44109	1.37852	16.15	IGF2BP3	insulin like growth factor 2 mRNA binding protein 3
3458	0.0114	0.00177	0.441	3.12567	1.37836	100.15	IFNG	interferon gamma
23034	5.4e-05	1.59e-06	0.2853	4.79965	1.36945	130.46	SAMD4A	sterile alpha motif domain containing 4A
1400	3.52e-05	9.56e-07	0.2794	4.90045	1.36901	12.28	CRMP1	collapsin response mediator protein 1
629	0.00773	0.00104	0.4173	3.27922	1.36845	12.98	CFB	complement factor B
388	0.00331	0.000332	0.3808	3.5892	1.36693	1246.36	RHOB	ras homolog family member B
56729	0.0316	0.00729	0.5093	2.68329	1.36667	39.79	RETN	resistin
2237	2.53e-06	3.91e-08	0.2484	5.49483	1.36512	321.56	FEN1	flap structure-specific endonuclease 1
29094	0.0102	0.0015	0.4296	3.17511	1.36418	18.35	LGALSL	galectin like
1030	0.000481	2.67e-05	0.324	4.19983	1.36095	35.65	CDKN2B	cyclin dependent kinase inhibitor 2B
55504	8.74e-05	3.02e-06	0.2912	4.66942	1.35972	16.78	TNFRSF19	TNF receptor superfamily member 19
64108	3.3e-07	3.56e-09	0.23	5.90344	1.35765	233.35	RTP4	receptor transporter protein 4
116844	0.0104	0.00155	0.429	3.16481	1.35763	32.8	LRG1	leucine rich alpha-2-glycoprotein 1
4600	2.71e-09	1.59e-11	0.2011	6.73938	1.35525	3561.57	MX2	MX dynamin like GTPase 2
115701	0.000982	6.77e-05	0.3401	3.98427	1.35501	63.31	ALPK2	alpha kinase 2
1183	0.00218	0.000192	0.3625	3.72989	1.35226	25.56	CLCN4	chloride voltage-gated channel 4
105369819	0.0012	8.68e-05	0.3432	3.92475	1.34686	18.63	LOC105369819	uncharacterized LOC105369819
3495	0.0729	0.0232	0.593	2.27027	1.34632	172.79	IGHD	immunoglobulin heavy constant delta
30009	0.0113	0.00175	0.43	3.129	1.34532	598.33	TBX21	T-box transcription factor 21
102723458	2.95e-17	2.38e-20	0.1455	9.2436	1.3452	539.61	LOC102723458	uncharacterized LOC102723458
105378779	7.24e-07	8.77e-09	0.2336	5.753	1.34379	17.69	LOC105378779
57082	0.000175	7.49e-06	0.2996	4.47935	1.34214	98.88	KNL1	kinetochore scaffold 1
25893	0.00382	0.000403	0.3788	3.53837	1.34019	33.96	TRIM58	tripartite motif containing 58
3005	0.00033	1.65e-05	0.3108	4.30815	1.33898	736.94	H1-0	H1.0 linker histone
1869	0.000118	4.41e-06	0.2912	4.59112	1.33686	139.29	E2F1	E2F transcription factor 1
80380	1.28e-05	2.76e-07	0.2601	5.13938	1.33655	33.04	PDCD1LG2	programmed cell death 1 ligand 2
81563	0.0748	0.0241	0.5925	2.25555	1.33633	157.65	C1orf21	chromosome 1 open reading frame 21
338811	7.36e-05	2.38e-06	0.2832	4.71806	1.33618	112	TAFA2	TAFA chemokine like family member 2
388591	8.48e-05	2.92e-06	0.2857	4.67651	1.33606	292.9	RNF207	ring finger protein 207
1234	1.46e-05	3.2e-07	0.261	5.11111	1.33419	822.99	CCR5	C-C motif chemokine receptor 5
139324	4.21e-06	7.18e-08	0.2475	5.38661	1.33319	35.62	HDX	highly divergent homeobox
1870	8.33e-06	1.64e-07	0.2544	5.23595	1.33219	497.73	E2F2	E2F transcription factor 2
10112	0.00453	0.000502	0.3822	3.47959	1.32983	51.35	KIF20A	kinesin family member 20A
8685	0.0428	0.011	0.5225	2.54133	1.32789	78.81	MARCO	macrophage receptor with collagenous structure
8605	0.037	0.00908	0.5082	2.60884	1.32578	61.66	PLA2G4C	phospholipase A2 group IVC
10186	0.0224	0.00454	0.4663	2.83816	1.3234	14.56	LHFPL6	LHFPL tetraspan subfamily member 6
101060038	0.0221	0.00446	0.4652	2.8437	1.32285	28.59	LINC02446	long intergenic non-protein coding RNA 2446
2069	0.0661	0.0203	0.5698	2.32075	1.32231	35.42	EREG	epiregulin
342510	0.0452	0.0119	0.5253	2.51537	1.32141	1735.44	CD300E	CD300e molecule
8334	1.06e-08	7.47e-11	0.2029	6.51081	1.32084	96.79	H2AC6	H2A clustered histone 6
3667	0.000175	7.49e-06	0.2946	4.47922	1.31946	350.29	IRS1	insulin receptor substrate 1
84418	9.52e-05	3.35e-06	0.2838	4.64785	1.31891	176.13	CYSTM1	cysteine rich transmembrane module containing 1
672	0.000118	4.38e-06	0.287	4.59246	1.31815	177.35	BRCA1	BRCA1 DNA repair associated
257019	6.02e-05	1.84e-06	0.2762	4.76996	1.31748	104.39	FRMD3	FERM domain containing 3
2171	2.95e-06	4.68e-08	0.2408	5.46321	1.31553	152.99	FABP5	fatty acid binding protein 5
7272	0.00196	0.000165	0.3477	3.76772	1.31007	42.02	TTK	TTK protein kinase
891	0.000579	3.38e-05	0.3156	4.1462	1.30853	138.06	CCNB1	cyclin B1
2204	0.0603	0.0178	0.552	2.36991	1.30826	176.43	FCAR	Fc alpha receptor
23397	0.0009	6.07e-05	0.3262	4.00988	1.308	140.68	NCAPH	non-SMC condensin I complex subunit H
58499	8.15e-05	2.78e-06	0.2785	4.6864	1.30538	103.51	ZNF462	zinc finger protein 462
653820	0.00047	2.59e-05	0.3096	4.20648	1.30239	26.33	FAM72B	family with sequence similarity 72 member B
8436	0.0406	0.0103	0.5066	2.56721	1.30055	55.45	CAVIN2	caveolae associated protein 2
9732	0.00394	0.00042	0.3677	3.52746	1.29722	31.3	DOCK4	dedicator of cytokinesis 4
8807	0.0128	0.00208	0.4213	3.07875	1.29713	384.18	IL18RAP	interleukin 18 receptor accessory protein
107986126	0.000616	3.72e-05	0.3131	4.12415	1.29124	99.98	LOC107986126	uncharacterized LOC107986126
8503	4.61e-07	5.16e-09	0.2207	5.842	1.28949	37.31	PIK3R3	phosphoinositide-3-kinase regulatory subunit 3
4481	0.0747	0.0241	0.571	2.25631	1.28825	104.33	MSR1	macrophage scavenger receptor 1
2012	0.00229	0.000205	0.3469	3.71333	1.28814	177.98	EMP1	epithelial membrane protein 1
2200	0.00239	0.000216	0.3476	3.70001	1.28609	28.91	FBN1	fibrillin 1
3959	5.53e-12	1.75e-14	0.1674	7.66765	1.2836	2676.65	LGALS3BP	galectin 3 binding protein
4086	0.00676	0.000864	0.3849	3.33144	1.28211	77.58	SMAD1	SMAD family member 1
8835	7.58e-13	2.05e-15	0.1613	7.93814	1.28076	876.01	SOCS2	suppressor of cytokine signaling 2
27439	0.0367	0.00895	0.4896	2.6138	1.27977	45.11	TMEM121B	transmembrane protein 121B
113730	6.64e-10	3.29e-12	0.1834	6.96458	1.277	383.75	KLHDC7B	kelch domain containing 7B
7704	0.0179	0.00334	0.4345	2.93462	1.2752	594.34	ZBTB16	zinc finger and BTB domain containing 16
64135	3.91e-12	1.22e-14	0.1653	7.71432	1.27508	1140.64	IFIH1	interferon induced with helicase C domain 1
6352	0.0152	0.00267	0.4239	3.00394	1.27327	4472.85	CCL5	C-C motif chemokine ligand 5
7098	2.12e-05	5.04e-07	0.2529	5.02494	1.27065	53.52	TLR3	toll like receptor 3
51284	0.0215	0.0043	0.4449	2.85494	1.27011	311.73	TLR7	toll like receptor 7
1958	0.0414	0.0105	0.4963	2.55768	1.26943	1435.67	EGR1	early growth response 1
387103	0.00265	0.000246	0.3456	3.66691	1.2674	40.84	CENPW	centromere protein W
105373582	2.44e-06	3.73e-08	0.2301	5.50342	1.26649	36.68	LOC105373582	uncharacterized LOC105373582
4171	0.000378	1.96e-05	0.2964	4.26977	1.26537	473.46	MCM2	minichromosome maintenance complex component 2
112268296	1.32e-12	3.81e-15	0.1605	7.86108	1.26141	69.55	LOC112268296
366	0.0735	0.0235	0.5566	2.26563	1.26115	307.65	AQP9	aquaporin 9
105371082	1.09e-06	1.46e-08	0.2215	5.6657	1.25522	23.74	LOC105371082	uncharacterized LOC105371082
50810	6.88e-09	4.6e-11	0.1907	6.58338	1.25513	290.59	HDGFL3	HDGF like 3
3965	1.68e-06	2.43e-08	0.2249	5.57841	1.25454	3229.79	LGALS9	galectin 9
10316	0.0448	0.0118	0.4973	2.51907	1.25264	66.96	NMUR1	neuromedin U receptor 1
654346	0.00665	0.000844	0.3732	3.338	1.24586	21.86	LGALS9C	galectin 9C
1191	0.000146	5.82e-06	0.2748	4.5327	1.24554	260.24	CLU	clusterin
3665	8.99e-08	8.29e-10	0.2025	6.13923	1.24311	2234.59	IRF7	interferon regulatory factor 7
110117499	1.53e-06	2.16e-08	0.2217	5.59897	1.24129	32.1	P3R3URF-PIK3R3	P3R3URF-PIK3R3 readthrough
107985236	0.0848	0.0286	0.5658	2.18908	1.23861	44.93	LOC107985236	uncharacterized LOC107985236
2180	0.00164	0.000129	0.3232	3.82835	1.23741	1092.8	ACSL1	acyl-CoA synthetase long chain family member 1
5358	0.00155	0.000118	0.3213	3.84997	1.23688	47.15	PLS3	plastin 3
7298	0.00221	0.000194	0.3318	3.72641	1.23655	256.34	TYMS	thymidylate synthetase
55711	6.53e-07	7.73e-09	0.214	5.7742	1.23561	435.42	FAR2	fatty acyl-CoA reductase 2
163747	0.0255	0.00546	0.4434	2.77885	1.23224	15.35	LEXM	lymphocyte expansion molecule
107984585	0.00453	0.000502	0.3539	3.47989	1.2317	11.22	LOC107984585	uncharacterized LOC107984585
54438	4.56e-05	1.31e-06	0.2538	4.83881	1.2282	181.97	GFOD1	glucose-fructose oxidoreductase domain containing 1
84941	1.3e-08	9.34e-11	0.1896	6.4773	1.22785	1350.5	HSH2D	hematopoietic SH2 domain containing
6983	0.0596	0.0175	0.5168	2.37547	1.22755	31.49	TRGV9	T cell receptor gamma variable 9
729533	0.000443	2.39e-05	0.2904	4.22475	1.22677	35.25	FAM72A	family with sequence similarity 72 member A
2357	0.0947	0.0332	0.5758	2.13021	1.22662	1062.43	FPR1	formyl peptide receptor 1
9837	0.00155	0.000118	0.3181	3.84954	1.2247	48.27	GINS1	GINS complex subunit 1
9242	0.00231	0.000207	0.3297	3.71061	1.22332	75.17	MSC	musculin
8972	0.0901	0.0312	0.5674	2.15509	1.22286	43.67	MGAM	maltase-glucoamylase
114787	0.000243	1.11e-05	0.2779	4.39375	1.22107	49.7	GPRIN1	G protein regulated inducer of neurite outgrowth 1
340205	0.0155	0.00273	0.4061	2.99669	1.21685	17.77	TREML1	triggering receptor expressed on myeloid cells like 1
64699	0.000328	1.63e-05	0.2819	4.3102	1.21505	88.24	TMPRSS3	transmembrane serine protease 3
283229	0.0569	0.0163	0.5058	2.40102	1.21451	19.03	CRACR2B	calcium release activated channel regulator 2B
2214	0.0898	0.031	0.563	2.15672	1.21413	2425.89	FCGR3A	Fc gamma receptor IIIa
26253	0.139	0.0568	0.636	1.90448	1.21123	267.19	CLEC4E	C-type lectin domain family 4 member E
83879	3.89e-08	3.2e-10	0.1926	6.2886	1.21099	388.26	CDCA7	cell division cycle associated 7
4064	0.0101	0.00148	0.3782	3.1778	1.20173	233.44	CD180	CD180 molecule
5450	0.000172	7.28e-06	0.2672	4.48534	1.19844	232.61	POU2AF1	POU class 2 homeobox associating factor 1
79015	3.84e-05	1.07e-06	0.2449	4.87872	1.19497	143.76	LINC01260	long intergenic non-protein coding RNA 1260
29128	0.00105	7.36e-05	0.3008	3.96426	1.19243	243.11	UHRF1	ubiquitin like with PHD and ring finger domains 1
125875	0.0446	0.0117	0.4722	2.52148	1.19055	49.59	CLDND2	claudin domain containing 2
10144	1.44e-06	2.01e-08	0.212	5.61079	1.18968	1231.87	FAM13A	family with sequence similarity 13 member A
58484	0.0368	0.00901	0.4551	2.61183	1.1887	241.8	NLRC4	NLR family CARD domain containing 4
151636	2.26e-13	5.09e-16	0.1464	8.1094	1.18747	3706.43	DTX3L	deltex E3 ubiquitin ligase 3L
28231	0.00601	0.00073	0.3514	3.37789	1.18685	42.23	SLCO4A1	solute carrier organic anion transporter family member 4A1
27033	0.000862	5.74e-05	0.2946	4.0233	1.18535	80.46	ZBTB32	zinc finger and BTB domain containing 32
101593348	0.00267	0.000249	0.3232	3.66313	1.18382	11.69	LOC101593348	uncharacterized LOC101593348
445815	6.21e-12	2.04e-14	0.1544	7.64796	1.18099	1609.93	PALM2AKAP2	PALM2 and AKAP2 fusion
158800	0.0891	0.0306	0.5458	2.16177	1.17985	16.66	RHOXF1	Rhox homeobox family member 1
10079	0.0066	0.000836	0.353	3.3406	1.17928	35.06	ATP9A	ATPase phospholipid transporting 9A (putative)
8787	0.0192	0.00368	0.4059	2.90433	1.17876	81.1	RGS9	regulator of G protein signaling 9
4173	0.000227	1.03e-05	0.2668	4.41044	1.1765	770.51	MCM4	minichromosome maintenance complex component 4
2491	0.00198	0.000166	0.3109	3.76581	1.17085	30.93	CENPI	centromere protein I
132884	2.77e-05	7.11e-07	0.2361	4.95838	1.17069	82.33	EVC2	EvC ciliary complex subunit 2
3832	0.00032	1.58e-05	0.271	4.31668	1.16994	252.69	KIF11	kinesin family member 11
1066	0.111	0.0416	0.5739	2.03736	1.16933	279.64	CES1	carboxylesterase 1
3149	0.00406	0.000437	0.3324	3.51656	1.1688	80.81	HMGB3	high mobility group box 3
10437	0.0327	0.00762	0.4378	2.66863	1.16829	5239.58	IFI30	IFI30 lysosomal thiol reductase
[truncated: 16,853 more rows]

## Sheet: B Cells
GeneID	padj	pvalue	lfcSE	stat	log2FoldChange	baseMean	Symbol	Description
[truncated: 15,282 more rows]

## Sheet: Activated naive B cells
GeneID	padj	pvalue	lfcSE	stat	log2FoldChange	baseMean	Symbol	Description
[truncated: 14,667 more rows]

[truncated: 1 more sheets: Antigen Secreting cells]
