# Supplementary material for: Mapping integral cell-type-specific interferon-induced gene regulatory networks (GRNs) involved in systemic lupus erythematosus using systems and computational analysis
Source: Heliyon. 2024 Dec 18;11(1):e41342. doi: 10.1016/j.heliyon.2024.e41342 (PMC11751531; doi:10.1016/j.heliyon.2024.e41342)
Supplement: Multimedia component 3 [file mmc3.xlsx]

## Sheet: Sheet1
Neutrophils	Dendritic Cells	T Cells	B Cells	Activated Naïve B cells	Antigen Secreting cells
LINC02649	LINC02019	LINC00487	LINC00847	LINC02019	MIR23AHG
LINC02068	MIR3667HG	LINC02937	LINC00921	LINC00173	MIR6891
LINC02656	LINC01004	LINC02384	LINC01806	LINC01465	LINC02019
MIR3945HG	LINC00294	LINC01671	LINC01963	LINC01890	LINC01480
MIR3945		MIR34AHG	LINC02316	LINC01888	MIR29B2CHG
LINC03033		LINC00537	LINC02397	LINC02035	MIR378I
MIR4530		MIR223	LINC02576	LINC02390	MIR3064
LINC01093		LINC00092	MIR10523	LINC01772	LINC01619
LINC00937		LINC02446	MIR223	MIR22HG	MIR5047
LINC02935		LINC01260	MIR3198-2	MIR155HG	MIR22HG
LINC01973		MIR1204	MIR5195	LINC01684	LINC01004
MIR612		MIR4435-2HG	MIR6891	LINC01409	LINC03047
LINC00428		MIR4645	LINC01619	LINC00641	LINC02576
LINC02574		MIR3614	MIR155HG	LINC00265	LINC00339
LINC00309		MIR3917	MIR6821	LINC01023	LINC00847
MIR629		LINC00299	MIR22HG	MIR6891	LINC00649
LINC02785			MIR1181	LINC01000	LINC02100
MIR8085			MIR23AHG	LINC03006
MIR3191			LINC01023	MIR1181
MIR6821			LINC00641	LINC00342
LINC02833			MIR22	LINC03009
MIR6891			LINC01679	LINC00680
MIR3190			MIR155	LINC00665
MIR4441			LINC01089	LINC02397
LINC02320			LINC02035	LINC02316
MIR4734			LINC00672
LINC02287			MIR3620
MIR6732			LINC01353
MIR922			LINC01465
LINC00968			LINC00515
LINC00174			MIR3153
MIR185			MIR616
MIRLET7I			LINC02390
MIR4308			LINC00265
MIR9-1HG			MIR6514
MIR6750			LINC00115
LINC02773			MIR6840
MIR4440			MIR9-1HG
MIR624			LINC01480
MIR5187			LINC01238
LINC01366			LINC00963
MIR11401			MIR1304
MIR4651			MIR590
MIR6749			LINC00173
LINC02205			MIR29C
LINC00582			LINC02803
LINC02757			MIR5194
LINC00664			LINC01888
LINC00487			MIR181A1HG
MIR548AT			LINC01355
LINC02809
LINC02966
LINC00659
LINC02904
MIR550B1
MIR550A1
MIR6847
MIR4772
LINC02555
MIR6883
LINC01991
LINC02009
LINC02597
LINC00294
LINC02458
LINC01735
LINC02285
LINC01729
LINC00402
LINC01963
LINC02975
LINC02769
MIR548Q
MIR17HG
LINC01765
LINC02312
MIR3174
MIR6124
MIR200CHG
MIR200C
LINC00861
