# Supplementary material for: Mapping integral cell-type-specific interferon-induced gene regulatory networks (GRNs) involved in systemic lupus erythematosus using systems and computational analysis
Source: Heliyon. 2024 Dec 18;11(1):e41342. doi: 10.1016/j.heliyon.2024.e41342 (PMC11751531; doi:10.1016/j.heliyon.2024.e41342)
Supplement: Multimedia component 4 [file mmc4.xlsx]

## Sheet: Neutrophils
Category	Term	Count	%	PValue	Genes	List Total	Pop Hits	Pop Total	Fold Enrichment	Bonferroni	Benjamini	FDR
GOTERM_BP_DIRECT	GO:0051607~defense response to virus	52	6.10329	1.55028e-30	IFITM3, IFITM1, IFIT5, DDX60L, IFIT1, IFI44L, IFIT3, OASL, IFIT2, IFIH1, HERC5, TRIM5, ZC3H12A, DHX58, AZI2, TRIM22, ZBP1, GBP5, RSAD2, PARP9, NT5C3A, PLSCR1, AIM2, IFI27, IL23A, DDIT4, IRF7, IRF5, NLRC5, IFI6, ZC3HAV1, DDX60, IFNL2, EXOSC4, IFI16, NLRP3, GBP1, GBP3, APOBEC3F, APOBEC3G, APOBEC3H, TREX1, STAT2, MX1, EIF2AK2, ISG15, BST2, MOV10, SHFL, APOBEC3A, RIGI, APOBEC3B	551	236	19462	7.78264	4.37023e-27	4.37023e-27	4.29272e-27
GOTERM_BP_DIRECT	GO:0045087~innate immune response	64	7.51174	2.22439e-18	IFIT5, HMGB2, UBE2L6, IFI35, IFIT3, JCHAIN, OASL, IFIT2, IFIH1, HERC5, TRIM6, IGHG2, TRIM5, DHX58, CLEC5A, TRIM22, HAVCR2, CD177, ZBP1, RSAD2, RIPK2, ARG1, PARP9, AIM2, IFI27, IL23A, IRF7, SERPING1, TRIM14, IRF5, PADI4, CLEC4E, SAMD9, NLRC5, IFI6, ZC3HAV1, NOD2, DDX60, DCST1, LILRA5, IFNL2, IFI16, NLRP3, IGHA1, IGHA2, GBP1, APOBEC3F, APOBEC3G, APOBEC3H, MX1, EIF2AK2, ISG15, PARP14, MCOLN2, PML, B…	551	635	19462	3.55994	6.27055e-15	3.06745e-15	3.01304e-15
GOTERM_BP_DIRECT	GO:0045071~negative regulation of viral genome replication	20	2.34742	3.2644e-18	IFITM3, IFITM1, APOBEC3F, APOBEC3G, RSAD2, MX1, IFIT5, EIF2AK2, ISG15, ZC3HAV1, IFIT1, OASL, IFIH1, PARP10, BST2, PLSCR1, TRIM6, IFI16, SHFL, APOBEC3A	551	45	19462	15.6983	9.20234e-15	3.06745e-15	3.01304e-15
GOTERM_BP_DIRECT	GO:0009615~response to virus	21	2.46479	3.09977e-11	IFITM3, IFITM1, BATF3, RSAD2, MX1, IFI44, EIF2AK2, ISG15, ZC3HAV1, IFIT1, DDX60, IFIT3, IFIT2, OASL, IFIH1, BST2, BCL3, DHX58, IRF7, TRIM22, RIGI	551	110	19462	6.74314	8.73827e-08	2.18457e-08	2.14582e-08
GOTERM_BP_DIRECT	GO:0006334~nucleosome assembly	23	2.69953	3.20618e-09	H4C8, H2BC9, H2BC7, H2BC8, H2BC5, H2BC6, H2BC4, HMGB2, H2BC17, H1-0, H2BC18, H1-5, H1-4, H3C13, H4C14, H2BC10, H2BC21, H2BC11, H3C10, H4C2, TSPY26P, PADI4, H3C4	551	171	19462	4.75081	9.03817e-06	1.80764e-06	1.77558e-06
GOTERM_BP_DIRECT	GO:0006915~apoptotic process	45	5.28169	2.22165e-08	PPP1R15A, IFI27L2, IFI6, TNFAIP3, NTN1, SYCE3, CASP10, ZC3H12A, TNFSF10, TRIM69, NLRP3, PIM3, JAK2, DRAM2, IER3, MAP2K6, ZBP1, MEF2A, GADD45B, TNFSF15, RIPK2, PRKCE, APLP1, MX1, GZMB, SEPTIN4, MAPK14, MMP9, PML, GADD45G, GZMH, NFKBIA, TPX2, PLSCR1, SFRP2, AIM2, ADORA2A, ESPL1, IFI27, GJB6, DDIT4, ELMO2, XAF1, CARD14, BIRC3	551	620	19462	2.56364	6.26265e-05	1.04381e-05	1.02529e-05
GOTERM_BP_DIRECT	GO:0002227~innate immune response in mucosa	11	1.29108	5.24779e-08	H2BC9, H2BC7, H2BC8, H2BC6, H2BC10, H2BC21, H2BC11, H2BC4, NOD2, H2BC17, H2BC18	551	37	19462	10.5009	0.000147924	2.11336e-05	2.07588e-05
GOTERM_BP_DIRECT	GO:0019731~antibacterial humoral response	14	1.64319	1.90716e-07	H2BC9, H2BC7, H2BC8, H2BC6, H2BC4, H2BC17, H2BC18, JCHAIN, IGHG2, H2BC10, H2BC21, H2BC11, IGHA1, IGHA2	551	76	19462	6.50654	0.000537484	6.72036e-05	6.60116e-05
GOTERM_BP_DIRECT	GO:0002230~positive regulation of defense response to virus by host	10	1.17371	3.94672e-07	TRIM6, AIM2, APOBEC3F, APOBEC3G, IL23A, ZC3H12A, PARP9, TRIM22, PML, RIGI	551	35	19462	10.0918	0.00111196	0.000116417	0.000114352
GOTERM_BP_DIRECT	GO:0050830~defense response to Gram-positive bacterium	18	2.11268	4.12972e-07	GBP6, H2BC9, H2BC7, H2BC8, H2BC6, RIPK2, H2BC4, HMGB2, NOD2, H2BC17, H2BC18, H2BC10, H2BC21, H2BC11, NLRP3, TNFSF8, GBP4, HAVCR2	551	139	19462	4.57397	0.00116349	0.000116417	0.000114352
GOTERM_BP_DIRECT	GO:0031507~heterochromatin assembly	13	1.52582	7.55112e-07	H2AC8, H2AC6, H2AC7, H2AC4, PCGF2, H2AC19, H2AC15, H1-0, LMNB1, H2AC18, H2AC12, H2AC14, EZH2	551	72	19462	6.37745	0.0021264	0.000193515	0.000190082
GOTERM_BP_DIRECT	GO:0071222~cellular response to lipopolysaccharide	21	2.46479	9.1808e-07	ABCA1, GBP5, ARG1, HMGB2, TNFAIP3, NOD2, MAPK14, MMP8, CXCL2, MMP9, CARD17P, IRAK2, NFKBIZ, ZC3H12A, CAPN2, CMPK2, STAP1, NLRP3, JAK2, HAVCR2, GBP3	551	198	19462	3.74619	0.00258472	0.000215672	0.000211847
GOTERM_BP_DIRECT	GO:0035456~response to interferon-beta	6	0.704225	7.10196e-06	IFITM3, BST2, IFITM1, PLSCR1, XAF1, SHFL	551	11	19462	19.2661	0.0198214	0.00154003	0.00151272
GOTERM_BP_DIRECT	GO:0042832~defense response to protozoan	8	0.938967	1.25913e-05	GBP6, IRF4, ARG1, BCL3, MIRLET7I, GBP1, GBP4, BATF	551	29	19462	9.74379	0.0348725	0.00253534	0.00249037
GOTERM_BP_DIRECT	GO:0006954~inflammatory response	30	3.52113	2.0072e-05	IL1RN, TNFAIP6, TNFAIP3, CXCL2, FUT4, C3, C5, IFI16, IRAK2, CCRL2, NFKBIZ, ZC3H12A, C3AR1, FFAR3, NLRP3, HAVCR2, GBP5, IL15, RIPK2, LACC1, AIM2, IL5, ADORA2A, IL23A, IRF5, PRKCQ, PTX3, SIGLEC1, NFKBID, IL18R1	551	436	19462	2.43036	0.0550124	0.00372999	0.00366383
GOTERM_BP_DIRECT	GO:0043123~positive regulation of I-kappaB kinase/NF-kappaB signaling	19	2.23005	2.23612e-05	SLC35B2, RIPK2, PRKCE, IFIT5, ZC3HAV1, NOD2, RHOC, BST2, TRIM6, CLEC4D, CASP10, TRIM5, CLEC6A, TNFSF10, TRIM14, TRIM38, AJUBA, TRIM22, BIRC3	551	205	19462	3.27368	0.0610912	0.00372999	0.00366383
GOTERM_BP_DIRECT	GO:0032728~positive regulation of interferon-beta production	9	1.05634	2.34378e-05	IFIH1, RIPK2, DHX58, IRF7, HMGB2, ISG15, IRF5, ZC3HAV1, RIGI	551	43	19462	7.39282	0.0639364	0.00372999	0.00366383
GOTERM_BP_DIRECT	GO:0060337~type I interferon signaling pathway	10	1.17371	2.49807e-05	IFIH1, IFITM3, IFITM1, IFI27, IRF4, STAT2, TREX1, IRF7, IRF5, AZI2	551	56	19462	6.30736	0.0679991	0.00372999	0.00366383
GOTERM_BP_DIRECT	GO:0010529~negative regulation of transposition	7	0.821596	2.51401e-05	PIWIL4, APOBEC3F, APOBEC3G, APOBEC3H, TDRD9, APOBEC3A, APOBEC3B	551	22	19462	11.2386	0.0684177	0.00372999	0.00366383
GOTERM_BP_DIRECT	GO:0051092~positive regulation of NF-kappaB transcription factor activity	16	1.87793	6.672e-05	RIPK2, EIF2AK2, TNFRSF11A, NOD2, TRIM6, AIM2, IRAK2, TRIM5, TRIM14, NLRP3, PRKCQ, TRIM38, CARD14, IL18R1, TRIM22, NTSR1	551	164	19462	3.44597	0.17146	0.00909746	0.0089361
GOTERM_BP_DIRECT	GO:0032088~negative regulation of NF-kappaB transcription factor activity	12	1.40845	6.88727e-05	NFKBIA, PARP10, AIM2, IRAK2, ZC3H12A, BCL3, NLRC5, NLRP3, TNFAIP3, CYP1B1, NOD2, HAVCR2	551	94	19462	4.50909	0.176473	0.00909746	0.0089361
GOTERM_BP_DIRECT	GO:0070383~DNA cytosine deamination	5	0.586854	7.09983e-05	APOBEC3F, APOBEC3G, APOBEC3H, APOBEC3A, APOBEC3B	551	9	19462	19.6229	0.181393	0.00909746	0.0089361
GOTERM_BP_DIRECT	GO:0050729~positive regulation of inflammatory response	13	1.52582	9.26914e-05	ZBP1, SUCNR1, IL15, OSM, IFI35, LILRA5, NFKBIA, AIM2, MDK, IL23A, NFKBIZ, NLRP3, JAK2	551	114	19462	4.02786	0.229957	0.0113607	0.0111592
GOTERM_BP_DIRECT	GO:0061644~protein localization to CENP-A containing chromatin	6	0.704225	0.000111748	H4C8, H2AC8, H4C14, H2AC4, H2BC11, H4C2	551	18	19462	11.7737	0.270237	0.0131258	0.012893
GOTERM_BP_DIRECT	GO:0006955~immune response	31	3.6385	0.000146724	IFITM3, IL1RN, IFI6, SLED1, CXCL2, IFI44L, TNFSF13B, JCHAIN, C3, CCRL2, TNFSF10, JAK2, IGHA1, IGHA2, HLA-DOB, TRIM22, GBP6, IL15, TNFSF15, LIF, OSM, IFI44, CHIT1, CLEC4D, AIM2, IL5, CLEC6A, TNFSF8, CLEC4E, IL18R1, HLA-DQB1	551	512	19462	2.13859	0.338764	0.0160627	0.0157778
GOTERM_BP_DIRECT	GO:0010526~negative regulation of transposition, RNA-mediated	6	0.704225	0.000148149	MOV10, APOBEC3F, APOBEC3G, APOBEC3H, APOBEC3A, APOBEC3B	551	19	19462	11.1541	0.341415	0.0160627	0.0157778
GOTERM_BP_DIRECT	GO:0035455~response to interferon-alpha	5	0.586854	0.000177735	IFITM3, BST2, IFITM1, LAMP3, EIF2AK2	551	11	19462	16.0551	0.394123	0.0185568	0.0182277
GOTERM_BP_DIRECT	GO:0016554~cytidine to uridine editing	5	0.586854	0.000260656	APOBEC3F, APOBEC3G, APOBEC3H, APOBEC3A, APOBEC3B	551	12	19462	14.7172	0.52044	0.0253376	0.0248882
GOTERM_BP_DIRECT	GO:0009972~cytidine deamination	5	0.586854	0.000260656	APOBEC3F, APOBEC3G, APOBEC3H, APOBEC3A, APOBEC3B	551	12	19462	14.7172	0.52044	0.0253376	0.0248882
GOTERM_BP_DIRECT	GO:0042771~intrinsic apoptotic signaling pathway in response to DNA damage by p53 class mediator	7	0.821596	0.000286582	CDKN1A, IFI16, BCL3, DDIT4, NUPR1, BRCA2, PML	551	33	19462	7.49238	0.554247	0.0269292	0.0264515
GOTERM_BP_DIRECT	GO:0046596~regulation of viral entry into host cell	6	0.704225	0.000312786	TRIM6, TRIM5, TRIM14, TRIM38, TRIM22, NECTIN2	551	22	19462	9.63306	0.585996	0.0275545	0.0270657
GOTERM_BP_DIRECT	GO:0060339~negative regulation of type I interferon-mediated signaling pathway	6	0.704225	0.000312786	STAT2, TREX1, NLRC5, ISG15, DCST1, USP18	551	22	19462	9.63306	0.585996	0.0275545	0.0270657
GOTERM_BP_DIRECT	GO:0098586~cellular response to virus	11	1.29108	0.000351357	IFIH1, IFNL2, TRIM6, ZC3H12A, IFI6, NLRP3, IRF5, JAK2, MAPK14, LGALS8, HIF1A	551	95	19462	4.08983	0.628664	0.0300144	0.029482
GOTERM_BP_DIRECT	GO:0032495~response to muramyl dipeptide	5	0.586854	0.000368114	NFKBIA, TNFAIP3, IRF5, NOD2, MAPK14	551	13	19462	13.5851	0.645804	0.030521	0.0299797
GOTERM_BP_DIRECT	GO:0044355~clearance of foreign intracellular DNA	4	0.469484	0.000421238	APOBEC3F, APOBEC3H, APOBEC3A, APOBEC3B	551	6	19462	23.5475	0.695084	0.0339277	0.0333259
GOTERM_BP_DIRECT	GO:0002221~pattern recognition receptor signaling pathway	5	0.586854	0.00067184	LACC1, AIM2, NLRP3, NOD2, CLEC4E	551	15	19462	11.7737	0.849615	0.051187	0.0502791
GOTERM_BP_DIRECT	GO:0002281~macrophage activation involved in immune response	5	0.586854	0.00067184	SUCNR1, TREX1, PRKCE, IFI35, HAVCR2	551	15	19462	11.7737	0.849615	0.051187	0.0502791
GOTERM_BP_DIRECT	GO:0032740~positive regulation of interleukin-17 production	6	0.704225	0.000711718	IL15, IL23A, OSM, PRKCQ, NOD2, JAK2	551	26	19462	8.15105	0.865615	0.0514444	0.050532
GOTERM_BP_DIRECT	GO:0032727~positive regulation of interferon-alpha production	6	0.704225	0.000711718	IFIH1, RIPK2, IRF7, IRF5, ZC3HAV1, RIGI	551	26	19462	8.15105	0.865615	0.0514444	0.050532
GOTERM_BP_DIRECT	GO:0034341~response to interferon-gamma	6	0.704225	0.000853372	IFITM3, BST2, NUB1, IFITM1, GCH1, SHFL	551	27	19462	7.84916	0.909886	0.0601414	0.0590747
GOTERM_BP_DIRECT	GO:0045869~negative regulation of single stranded viral RNA replication via double stranded DNA intermediate	5	0.586854	0.000875886	APOBEC3F, APOBEC3G, APOBEC3H, APOBEC3A, APOBEC3B	551	16	19462	11.0379	0.915432	0.0602225	0.0591543
GOTERM_BP_DIRECT	GO:0035458~cellular response to interferon-beta	6	0.704225	0.001015	TRIM6, AIM2, PNPT1, IFI16, TREX1, CAPN2	551	28	19462	7.56884	0.942888	0.0681257	0.0669174
GOTERM_BP_DIRECT	GO:0002720~positive regulation of cytokine production involved in immune response	5	0.586854	0.00111997	LACC1, TRIM6, FFAR3, IRF5, NOD2	551	17	19462	10.3886	0.95753	0.073423	0.0721207
GOTERM_BP_DIRECT	GO:0032733~positive regulation of interleukin-10 production	7	0.821596	0.00124252	CD83, IL23A, IRF4, BCL3, ISG15, NOD2, LILRA5	551	43	19462	5.74997	0.969949	0.0796061	0.0781941
GOTERM_BP_DIRECT	GO:0045926~negative regulation of growth	5	0.586854	0.00140803	MT2A, PNPT1, MT1F, MT1X, HIF1A	551	18	19462	9.81145	0.981165	0.0882052	0.0866408
GOTERM_BP_DIRECT	GO:0098792~xenophagy	4	0.469484	0.00166025	RNF213, RIPK2, NOD2, LGALS8	551	9	19462	15.6983	0.990759	0.101744	0.0999395
GOTERM_BP_DIRECT	GO:0045089~positive regulation of innate immune response	6	0.704225	0.00189526	GBP5, PLSCR1, HMGB2, IFI35, NOD2, HAVCR2	551	32	19462	6.62273	0.995241	0.113675	0.111659
GOTERM_BP_DIRECT	GO:0009617~response to bacterium	11	1.29108	0.00202909	C15ORF48, C3, CHIT1, GBP5, DHX58, NLRC5, IFI44, HMCN1, TENT5A, USP18, HERC6	551	119	19462	3.26499	0.996739	0.116735	0.114664
GOTERM_BP_DIRECT	GO:0061844~antimicrobial humoral immune response mediated by antimicrobial peptide	11	1.29108	0.00202909	H2BC9, H2BC7, H2BC8, H2BC6, H2BC10, H2BC21, H2BC11, H2BC4, CXCL2, H2BC17, H2BC18	551	119	19462	3.26499	0.996739	0.116735	0.114664
GOTERM_BP_DIRECT	GO:0007249~I-kappaB kinase/NF-kappaB signaling	8	0.938967	0.00213767	NFKBIA, IRAK2, RIPK2, BCL3, NOD2, AZI2, AJUBA, BIRC3	551	64	19462	4.41515	0.997601	0.120522	0.118384
GOTERM_BP_DIRECT	GO:0043388~positive regulation of DNA binding	6	0.704225	0.00218253	FOXC1, IRF4, HMGB2, JAK2, MMP8, MMP9	551	33	19462	6.42204	0.997886	0.120638	0.118498
GOTERM_BP_DIRECT	GO:0070431~nucleotide-binding oligomerization domain containing 2 signaling pathway	4	0.469484	0.0023222	NFKBIA, LACC1, RIPK2, NOD2	551	10	19462	14.1285	0.998575	0.124822	0.122608
GOTERM_BP_DIRECT	GO:0021816~extension of a leading process involved in cell motility in cerebral cortex radial glia guided migration	3	0.352113	0.00234678	SRGAP2C, SRGAP2, SRGAP2B	551	3	19462	35.3212	0.998671	0.124822	0.122608
GOTERM_BP_DIRECT	GO:0070269~pyroptosis	6	0.704225	0.00250025	ZBP1, AIM2, IFI27, MAP3K20, NLRP3, GZMB	551	34	19462	6.23316	0.999139	0.128149	0.125876
GOTERM_BP_DIRECT	GO:2000379~positive regulation of reactive oxygen species metabolic process	6	0.704225	0.00250025	CBR1, CDKN1A, ZC3H12A, AKR1C3, CYP1B1, MAPK14	551	34	19462	6.23316	0.999139	0.128149	0.125876
GOTERM_BP_DIRECT	GO:0080111~DNA demethylation	5	0.586854	0.00257513	APOBEC3F, APOBEC3G, APOBEC3H, APOBEC3A, APOBEC3B	551	21	19462	8.40982	0.999303	0.12963	0.127331
GOTERM_BP_DIRECT	GO:0032731~positive regulation of interleukin-1 beta production	8	0.938967	0.00278355	GBP5, AIM2, IFI16, RIPK2, NLRP3, NOD2, JAK2, LILRA5	551	67	19462	4.21746	0.999613	0.137664	0.135222
GOTERM_BP_DIRECT	GO:1900246~positive regulation of RIG-I signaling pathway	4	0.469484	0.00312637	DHX58, ZC3HAV1, DDX60, OASL	551	11	19462	12.8441	0.999853	0.151953	0.149257
GOTERM_BP_DIRECT	GO:0071276~cellular response to cadmium ion	6	0.704225	0.00323428	MT2A, JUN, AKR1C3, MT1F, MT1X, MMP9	551	36	19462	5.88687	0.999892	0.154533	0.151792
GOTERM_BP_DIRECT	GO:0043065~positive regulation of apoptotic process	20	2.34742	0.00354342	ZBP1, JUN, GADD45B, RIPK2, SEPTIN4, MMP9, GADD45G, IFIT2, NET1, SYCE3, SFRP2, MAP3K20, TNFSF10, CYP1B1, IRF5, NUPR1, CTSD, NTSR1, MAP2K6, SPDEF	551	337	19462	2.09622	0.999955	0.164954	0.162028
GOTERM_BP_DIRECT	GO:0001819~positive regulation of cytokine production	8	0.938967	0.00356941	KAT2A, IFI16, IL15, CLEC6A, CLEC5A, EIF2AK2, CLEC4E, BATF	551	70	19462	4.03671	0.999958	0.164954	0.162028
GOTERM_BP_DIRECT	GO:0000077~DNA damage checkpoint	6	0.704225	0.00365421	MAP3K20, FBXO6, NBN, PARP9, MAPK14, ATRIP	551	37	19462	5.72777	0.999967	0.166149	0.163202
GOTERM_BP_DIRECT	GO:1901224~positive regulation of NIK/NF-kappaB signaling	8	0.938967	0.00418012	IL23A, NLRP3, EIF2AK2, IFI35, NOD2, MMP8, IL18R1, HAVCR2	551	72	19462	3.92458	0.999993	0.187044	0.183726
GOTERM_BP_DIRECT	GO:0046597~negative regulation of viral entry into host cell	5	0.586854	0.00427602	IFITM3, IFITM1, TRIM5, PTX3, LY6E	551	24	19462	7.35859	0.999994	0.188345	0.185004
GOTERM_BP_DIRECT	GO:0008584~male gonad development	10	1.17371	0.00450436	ASPM, KCNE1, SFRP2, WNT2B, AKR1C3, TNFSF10, HMGB2, CYP1B1, ARID5B, NUPR1	551	112	19462	3.15368	0.999997	0.195351	0.191886
GOTERM_BP_DIRECT	GO:2000318~positive regulation of T-helper 17 type immune response	4	0.469484	0.00519566	IL23A, CLEC6A, PRKCQ, JAK2	551	13	19462	10.8681	1	0.221918	0.217982
GOTERM_BP_DIRECT	GO:0010608~posttranscriptional regulation of gene expression	5	0.586854	0.00575418	PER1, EPB41L5, LARP1, TDRD7, PARP9	551	26	19462	6.79255	1	0.241451	0.237169
GOTERM_BP_DIRECT	GO:0050731~positive regulation of peptidyl-tyrosine phosphorylation	9	1.05634	0.00582429	IL5, IL15, RIPK2, CLEC6A, OSM, LIF, NOD2, JAK2, HBEGF	551	96	19462	3.31137	1	0.241451	0.237169
GOTERM_BP_DIRECT	GO:0051091~positive regulation of sequence-specific DNA binding transcription factor activity	10	1.17371	0.00632383	IL5, JUP, TRIM5, TRIM14, ARID5B, TNFRSF11A, TRIM38, JAK2, TRIM22, RIGI	551	118	19462	2.99332	1	0.253523	0.249027
GOTERM_BP_DIRECT	GO:0071345~cellular response to cytokine stimulus	6	0.704225	0.00635497	ABCA1, GBP6, GBP5, GBP1, GBP4, GBP3	551	42	19462	5.04589	1	0.253523	0.249027
GOTERM_BP_DIRECT	GO:0061014~positive regulation of mRNA catabolic process	4	0.469484	0.00647524	MOV10, PNPT1, ZC3H12A, ZC3HAV1	551	14	19462	10.0918	1	0.253523	0.249027
GOTERM_BP_DIRECT	GO:0051014~actin filament severing	4	0.469484	0.00647524	CFL2, CAPG, SRGAP2, SRGAP2B	551	14	19462	10.0918	1	0.253523	0.249027
GOTERM_BP_DIRECT	GO:0032200~telomere organization	5	0.586854	0.0066065	H4C8, H4C14, H3C10, H4C2, H3C4	551	27	19462	6.54097	1	0.255119	0.250594
GOTERM_BP_DIRECT	GO:0033209~tumor necrosis factor-mediated signaling pathway	8	0.938967	0.00695288	NFKBIA, PLVAP, AIM2, TNFRSF11A, JAK2, CARD14, TNFSF13B, BIRC3	551	79	19462	3.57683	1	0.264867	0.260169
GOTERM_BP_DIRECT	GO:2000321~positive regulation of T-helper 17 cell differentiation	3	0.352113	0.00753267	NFKBIZ, NLRP3, NFKBID	551	5	19462	21.1927	1	0.275984	0.271089
GOTERM_BP_DIRECT	GO:0006248~CMP catabolic process	3	0.352113	0.00753267	NT5C3A, UPP1, UPB1	551	5	19462	21.1927	1	0.275984	0.271089
GOTERM_BP_DIRECT	GO:0060333~interferon-gamma-mediated signaling pathway	5	0.586854	0.00753841	IRF4, IRF7, IRF5, JAK2, HLA-DQB1	551	28	19462	6.30736	1	0.275984	0.271089
GOTERM_BP_DIRECT	GO:0002753~cytoplasmic pattern recognition receptor signaling pathway	4	0.469484	0.00792608	IFIH1, DHX58, IRF7, RIGI	551	15	19462	9.419	1	0.285184	0.280126
GOTERM_BP_DIRECT	GO:0007584~response to nutrient	7	0.821596	0.00799203	ABCA1, SFRP2, ACSL1, AKR1C3, CYP1B1, NOD2, IGHA2	551	62	19462	3.98788	1	0.285184	0.280126
GOTERM_BP_DIRECT	GO:0032722~positive regulation of chemokine production	6	0.704225	0.00851923	C5, RIPK2, FFAR3, EIF2AK2, HIF1A, HAVCR2	551	45	19462	4.7095	1	0.29403	0.288815
GOTERM_BP_DIRECT	GO:0032735~positive regulation of interleukin-12 production	6	0.704225	0.00851923	MDK, IL23A, RIPK2, IRF5, NOD2, MAPK14	551	45	19462	4.7095	1	0.29403	0.288815
GOTERM_BP_DIRECT	GO:0010971~positive regulation of G2/M transition of mitotic cell cycle	5	0.586854	0.00855284	CCNB1, SMARCD3, HSPA2, DBF4B, DTL	551	29	19462	6.08987	1	0.29403	0.288815
GOTERM_BP_DIRECT	GO:0050727~regulation of inflammatory response	9	1.05634	0.00881052	ZBP1, LACC1, TREX1, TNC, NLRP3, NOD2, JAK2, USP18, BIRC3	551	103	19462	3.08632	1	0.299239	0.293932
GOTERM_BP_DIRECT	GO:0010575~positive regulation of vascular endothelial growth factor production	5	0.586854	0.0108401	C3, C5, C3AR1, CYP1B1, HIF1A	551	31	19462	5.69697	1	0.363467	0.35702
GOTERM_BP_DIRECT	GO:0032020~ISG15-protein conjugation	3	0.352113	0.0110884	HERC5, ISG15, UBE2L6	551	6	19462	17.6606	1	0.363467	0.35702
GOTERM_BP_DIRECT	GO:0048525~negative regulation of viral process	3	0.352113	0.0110884	APOBEC3F, APOBEC3G, APOBEC3H	551	6	19462	17.6606	1	0.363467	0.35702
GOTERM_BP_DIRECT	GO:0032760~positive regulation of tumor necrosis factor production	9	1.05634	0.0115567	IFIH1, IL23A, RIPK2, NOD2, JAK2, MMP8, RIGI, HAVCR2, LILRA5	551	108	19462	2.94344	1	0.374463	0.367822
GOTERM_BP_DIRECT	GO:0006335~DNA replication-dependent nucleosome assembly	5	0.586854	0.0121179	H4C8, H4C14, H3C10, H4C2, H3C4	551	32	19462	5.51894	1	0.388185	0.3813
GOTERM_BP_DIRECT	GO:0042531~positive regulation of tyrosine phosphorylation of STAT protein	7	0.821596	0.0123598	IL15, IL23A, OSM, LIF, PARP14, PARP9, JAK2	551	68	19462	3.63601	1	0.391486	0.384543
GOTERM_BP_DIRECT	GO:0070301~cellular response to hydrogen peroxide	7	0.821596	0.0132235	NET1, TRPM2, ARG1, PCGF2, TNFAIP3, CYP1B1, EZH2	551	69	19462	3.58331	1	0.413574	0.406239
GOTERM_BP_DIRECT	GO:0044849~estrous cycle	4	0.469484	0.0133506	CA12, TRPM2, MDK, CYP1B1	551	18	19462	7.84916	1	0.413574	0.406239
GOTERM_BP_DIRECT	GO:0045824~negative regulation of innate immune response	5	0.586854	0.0149533	IFI16, TREX1, DHX58, TNFAIP3, TRAFD1	551	34	19462	5.1943	1	0.446633	0.438711
GOTERM_BP_DIRECT	GO:0032481~positive regulation of type I interferon production	5	0.586854	0.0149533	TRAF3IP3, DHX58, IRF7, IRF5, ZC3HAV1	551	34	19462	5.1943	1	0.446633	0.438711
GOTERM_BP_DIRECT	GO:0060267~positive regulation of respiratory burst	3	0.352113	0.0152351	IGHA1, IGHA2, JCHAIN	551	7	19462	15.1377	1	0.446633	0.438711
GOTERM_BP_DIRECT	GO:0051715~cytolysis in other organism	3	0.352113	0.0152351	GBP5, GBP1, GBP3	551	7	19462	15.1377	1	0.446633	0.438711
GOTERM_BP_DIRECT	GO:0071224~cellular response to peptidoglycan	3	0.352113	0.0152351	RIPK2, NLRP3, NOD2	551	7	19462	15.1377	1	0.446633	0.438711
GOTERM_BP_DIRECT	GO:0031668~cellular response to extracellular stimulus	4	0.469484	0.0155268	CDKN1A, CDKN2B, SFRP2, SLC1A2	551	19	19462	7.43605	1	0.446633	0.438711
GOTERM_BP_DIRECT	GO:0042326~negative regulation of phosphorylation	4	0.469484	0.0155268	CDKN1A, CDKN2B, GRB10, STAP1	551	19	19462	7.43605	1	0.446633	0.438711
GOTERM_BP_DIRECT	GO:0071277~cellular response to calcium ion	8	0.938967	0.0162659	MEF2A, TRPM2, ITPKC, JUN, CPNE5, ASPH, AKR1C3, SYT9	551	93	19462	3.03839	1	0.463167	0.454952
GOTERM_BP_DIRECT	GO:0043330~response to exogenous dsRNA	5	0.586854	0.016515	NFKBIA, RIPK2, SLC3A2, NOD2, RIGI	551	35	19462	5.04589	1	0.465559	0.457301
GOTERM_BP_DIRECT	GO:0042742~defense response to bacterium	15	1.76056	0.0167939	GBP6, GBP5, RIPK2, SLC30A1, ISG15, NOD2, CLEC4D, RNF213, IGHG2, BCL3, IGHA1, CLEC4E, IGHA2, GBP1, GBP3	551	261	19462	2.02996	1	0.468732	0.460418
GOTERM_BP_DIRECT	GO:0097190~apoptotic signaling pathway	7	0.821596	0.0171011	SLFN12, IFI27L2, IFI27, ADORA2A, PCGF2, IFI6, CD38	551	73	19462	3.38697	1	0.472626	0.464243
GOTERM_BP_DIRECT	GO:0060340~positive regulation of type I interferon-mediated signaling pathway	4	0.469484	0.0178906	ZBP1, TRIM6, IRF7, NLRC5	551	20	19462	7.06425	1	0.489647	0.480963
GOTERM_BP_DIRECT	GO:0002218~activation of innate immune response	5	0.586854	0.0181751	ZBP1, GBP5, AIM2, IFI16, TRIM5	551	36	19462	4.90573	1	0.492651	0.483913
GOTERM_BP_DIRECT	GO:0043547~positive regulation of GTPase activity	12	1.40845	0.0195072	NET1, ADAP2, RASGEF1A, RASGEF1B, TBC1D7-LOC100130357, ARAP2, PLXNB1, SRGAP2, AGRN, SRGAP2B, EZH2, RASGRP3	551	190	19462	2.23081	1	0.51092	0.501858
GOTERM_BP_DIRECT	GO:0002052~positive regulation of neuroblast proliferation	5	0.586854	0.0199352	ASPM, VCAN, SMARCD3, DISC1, HIF1A	551	37	19462	4.77314	1	0.51092	0.501858
GOTERM_BP_DIRECT	GO:0050778~positive regulation of immune response	5	0.586854	0.0199352	IFNL2, RSAD2, IL15, HLA-DOB, HLA-DQB1	551	37	19462	4.77314	1	0.51092	0.501858
GOTERM_BP_DIRECT	GO:0048644~muscle organ morphogenesis	3	0.352113	0.0199366	LIF, ARID5B, SMTNL1	551	8	19462	13.2455	1	0.51092	0.501858
GOTERM_BP_DIRECT	GO:0033194~response to hydroperoxide	3	0.352113	0.0199366	TRPM2, CD38, JAK2	551	8	19462	13.2455	1	0.51092	0.501858
GOTERM_BP_DIRECT	GO:0050869~negative regulation of B cell activation	3	0.352113	0.0199366	MIR185, TNFAIP3, SAMSN1	551	8	19462	13.2455	1	0.51092	0.501858
GOTERM_BP_DIRECT	GO:0060326~cell chemotaxis	7	0.821596	0.0204776	DOCK4, C5, CCRL2, HMGB2, ELMO2, PRKCQ, HBEGF	551	76	19462	3.25327	1	0.520056	0.510832
GOTERM_BP_DIRECT	GO:0006325~chromatin organization	17	1.99531	0.0216357	H4C8, H2AC8, CBX6, H2AC4, HMGB2, H1-5, PARP10, H3C13, H4C14, H2BC11, H3C10, H4C2, PADI4, JAK2, H3C4, FIRRE, EZH2	551	323	19462	1.85901	1	0.544562	0.534904
GOTERM_BP_DIRECT	GO:0090398~cellular senescence	6	0.704225	0.022198	CDKN1A, CDKN2B, BRCA2, MAPK14, PML, MAP2K6	551	57	19462	3.71802	1	0.553772	0.54395
GOTERM_BP_DIRECT	GO:0010634~positive regulation of epithelial cell migration	5	0.586854	0.0237611	EPB41L5, JUN, BMPR2, PRKCE, HIF1A	551	39	19462	4.52836	1	0.587567	0.577146
GOTERM_BP_DIRECT	GO:0032729~positive regulation of interferon-gamma production	7	0.821596	0.0242798	IL23A, RIPK2, BCL3, ISG15, JAK2, IL18R1, HAVCR2	551	79	19462	3.12973	1	0.595172	0.584616
GOTERM_BP_DIRECT	GO:0072540~T-helper 17 cell lineage commitment	3	0.352113	0.0251584	SOCS3, IRF4, BATF	551	9	19462	11.7737	1	0.611392	0.600548
GOTERM_BP_DIRECT	GO:0010613~positive regulation of cardiac muscle hypertrophy	4	0.469484	0.0261163	MEF2A, BMP10, NR4A3, PDE9A	551	23	19462	6.14282	1	0.629247	0.618086
GOTERM_BP_DIRECT	GO:0016477~cell migration	15	1.76056	0.0272507	NTNG2, FOXC1, JUP, TNFAIP3, RHOC, PARP9, RND2, MMP9, CD2AP, FMNL2, RASGEF1A, PSTPIP2, SPATA13, ELMO2, PLXNB1	551	278	19462	1.90582	1	0.651014	0.639467
GOTERM_BP_DIRECT	GO:0071479~cellular response to ionizing radiation	5	0.586854	0.0280024	NET1, CDKN1A, IFI16, BRCA2, MAPK14	551	41	19462	4.30747	1	0.663351	0.651585
GOTERM_BP_DIRECT	GO:0021987~cerebral cortex development	7	0.821596	0.0285273	SRGAP2C, ASPM, PTPRS, MDK, BTBD3, PHACTR1, HIF1A	551	82	19462	3.01523	1	0.670153	0.658267
GOTERM_BP_DIRECT	GO:0031663~lipopolysaccharide-mediated signaling pathway	5	0.586854	0.0302811	NFKBIA, IRAK2, RIPK2, PRKCE, MAPK14	551	42	19462	4.20491	1	0.690154	0.677913
GOTERM_BP_DIRECT	GO:0002376~immune system process	6	0.704225	0.0306298	RUBCN, RNF213, IRF4, IRF7, PRKCQ, IRF5	551	62	19462	3.41818	1	0.690154	0.677913
GOTERM_BP_DIRECT	GO:0050863~regulation of T cell activation	3	0.352113	0.0308674	KAT2A, TREX1, PAG1	551	10	19462	10.5964	1	0.690154	0.677913
GOTERM_BP_DIRECT	GO:0007260~tyrosine phosphorylation of STAT protein	3	0.352113	0.0308674	IL15, LIF, JAK2	551	10	19462	10.5964	1	0.690154	0.677913
GOTERM_BP_DIRECT	GO:0034340~response to type I interferon	3	0.352113	0.0308674	MX1, ISG15, SHFL	551	10	19462	10.5964	1	0.690154	0.677913
GOTERM_BP_DIRECT	GO:0010225~response to UV-C	3	0.352113	0.0308674	BCL3, BRCA2, POLH	551	10	19462	10.5964	1	0.690154	0.677913
GOTERM_BP_DIRECT	GO:0007010~cytoskeleton organization	10	1.17371	0.0310924	FMNL2, MDK, PSTPIP2, MAP3K20, TNFAIP3, ELMO2, AGRN, AJUBA, NECTIN2, LMNB1	551	154	19462	2.29359	1	0.690154	0.677913
GOTERM_BP_DIRECT	GO:0045063~T-helper 1 cell differentiation	3	0.352113	0.0370321	CRACR2A, NFKBIZ, IL18R1	551	11	19462	9.63306	1	0.809252	0.794899
GOTERM_BP_DIRECT	GO:0042058~regulation of epidermal growth factor receptor signaling pathway	3	0.352113	0.0370321	RHBDF2, MVB12B, IFI6	551	11	19462	9.63306	1	0.809252	0.794899
GOTERM_BP_DIRECT	GO:0014070~response to organic cyclic compound	6	0.704225	0.0386489	CDKN2B, KAT2A, CD83, ACSL1, TNFRSF11A, ABCB11	551	66	19462	3.21102	1	0.838087	0.823223
GOTERM_BP_DIRECT	GO:0030325~adrenal gland development	4	0.469484	0.0397176	MDK, CYP1B1, ARID5B, LY6E	551	27	19462	5.23278	1	0.848213	0.833168
GOTERM_BP_DIRECT	GO:0032753~positive regulation of interleukin-4 production	4	0.469484	0.0397176	IRF4, NLRP3, PRKCQ, HAVCR2	551	27	19462	5.23278	1	0.848213	0.833168
GOTERM_BP_DIRECT	GO:0032691~negative regulation of interleukin-1 beta production	5	0.586854	0.0404629	CARD17P, ZC3H12A, NLRP3, TNFAIP3, PML	551	46	19462	3.83926	1	0.85763	0.842419
GOTERM_BP_DIRECT	GO:0051726~regulation of cell cycle	14	1.64319	0.0421047	PPP1R15A, CDKN1A, JUN, PNPT1, GADD45B, MASTL, PML, GADD45G, KAT2A, FAP, NBN, DTL, MAP2K6, BIRC3	551	268	19462	1.84514	1	0.878365	0.862785
GOTERM_BP_DIRECT	GO:0042102~positive regulation of T cell proliferation	6	0.704225	0.0430954	IL15, IL23A, PRKCQ, JAK2, TNFSF13B, HAVCR2	551	68	19462	3.11658	1	0.878365	0.862785
GOTERM_BP_DIRECT	GO:0045429~positive regulation of nitric oxide biosynthetic process	5	0.586854	0.0432765	DDAH2, NOS1AP, PTX3, JAK2, MMP8	551	47	19462	3.75758	1	0.878365	0.862785
GOTERM_BP_DIRECT	GO:0032703~negative regulation of interleukin-2 production	4	0.469484	0.0435792	TNFAIP3, NOD2, GBP1, HAVCR2	551	28	19462	5.04589	1	0.878365	0.862785
GOTERM_BP_DIRECT	GO:0070213~protein auto-ADP-ribosylation	3	0.352113	0.0436222	PARP10, PARP11, PARP12	551	12	19462	8.83031	1	0.878365	0.862785
GOTERM_BP_DIRECT	GO:0071493~cellular response to UV-B	3	0.352113	0.0436222	CDKN1A, MAP3K20, MAPK14	551	12	19462	8.83031	1	0.878365	0.862785
GOTERM_BP_DIRECT	GO:0031098~stress-activated protein kinase signaling cascade	3	0.352113	0.0436222	MAP3K20, MAPK14, MAP2K6	551	12	19462	8.83031	1	0.878365	0.862785
GOTERM_BP_DIRECT	GO:0010468~regulation of gene expression	14	1.64319	0.0452852	ABCB11, FAS-AS1, HIF1A, SLC4A5, TRIM6, TRIM5, NFKBIZ, ZC3H12A, TRIM14, IGF2BP3, TRIM38, NFKBID, DISC2, TRIM22	551	271	19462	1.82471	1	0.905384	0.889325
GOTERM_BP_DIRECT	GO:0007141~male meiosis I	4	0.469484	0.0476207	DMRTC2, TDRD9, HSPA2, BRCA2	551	29	19462	4.87189	1	0.945371	0.928603
GOTERM_BP_DIRECT	GO:0071248~cellular response to metal ion	3	0.352113	0.0506089	MT2A, MT1F, MT1X	551	13	19462	8.15105	1	0.990739	0.973167
GOTERM_BP_DIRECT	GO:0038066~p38MAPK cascade	3	0.352113	0.0506089	MAP3K20, MAPK14, MAP2K6	551	13	19462	8.15105	1	0.990739	0.973167
GOTERM_BP_DIRECT	GO:0070671~response to interleukin-12	2	0.234742	0.0557232	RIPK2, JAK2	551	2	19462	35.3212	1	1	0.982612
GOTERM_BP_DIRECT	GO:0019060~intracellular transport of viral protein in host cell	2	0.234742	0.0557232	DYNLT1, IFIT1	551	2	19462	35.3212	1	1	0.982612
GOTERM_BP_DIRECT	GO:0003363~lamellipodium assembly involved in ameboidal cell migration	2	0.234742	0.0557232	SRGAP2, SRGAP2B	551	2	19462	35.3212	1	1	0.982612
GOTERM_BP_DIRECT	GO:0014916~regulation of lung blood pressure	2	0.234742	0.0557232	BMPR2, GCH1	551	2	19462	35.3212	1	1	0.982612
GOTERM_BP_DIRECT	GO:0034344~regulation of type III interferon production	2	0.234742	0.0557232	IFIH1, RIGI	551	2	19462	35.3212	1	1	0.982612
GOTERM_BP_DIRECT	GO:0043410~positive regulation of MAPK cascade	10	1.17371	0.0558786	TRIM5, PRKCE, OSM, LIF, EIF2AK2, JAK2, MMP8, AVPI1, MAP2K6, LILRA5	551	172	19462	2.05356	1	1	0.982612
GOTERM_BP_DIRECT	GO:0007165~signal transduction	48	5.6338	0.0559082	LGALS3BP, IL1RN, CD83, TNFAIP6, EPAS1, CHRM4, NR1I3, ADCY3, TNFRSF11A, RND2, HIF1A, TNFSF13B, C3, INSL6, MDK, OLFML1, CLEC5A, GRB10, TNFSF10, NLRP3, CD38, JAK2, SRGAP2, PAG1, SRGAP2B, MAP2K6, ANKDD1A, IL15, TNFSF15, RIPK2, PRKCE, STAT2, MX1, ARAP2, RHOC, MAPK14, CD2AP, NET1, MOB3C, NR4A3, IL23A, TNFSF8, AGRN, RIN2, TRIM55, PDE9A, IL18R1, HBEGF	551	1310	19462	1.29421	1	1	0.982612
GOTERM_BP_DIRECT	GO:0032819~positive regulation of natural killer cell proliferation	3	0.352113	0.0579645	IL15, IL23A, JAK2	551	14	19462	7.56884	1	1	0.982612
GOTERM_BP_DIRECT	GO:0045820~negative regulation of glycolytic process	3	0.352113	0.0579645	DDIT4, NUPR1, IER3	551	14	19462	7.56884	1	1	0.982612
GOTERM_BP_DIRECT	GO:0043392~negative regulation of DNA binding	4	0.469484	0.0607957	NFKBIA, JUN, IFI16, JAK2	551	32	19462	4.41515	1	1	0.982612
GOTERM_BP_DIRECT	GO:0030225~macrophage differentiation	4	0.469484	0.0607957	IL15, CASP10, LIF, MMP9	551	32	19462	4.41515	1	1	0.982612
GOTERM_BP_DIRECT	GO:0045944~positive regulation of transcription from RNA polymerase II promoter	45	5.28169	0.0649967	RNF10, FOXC1, BMPR2, EPAS1, NR1I3, NLRC5, HMGB2, NOD2, HIF1A, HELZ2, IFI16, NFKBIZ, ZC3H12A, NLRP3, JAK2, IER5, SPDEF, MEF2A, MIR9-1HG, JUN, JUP, RIPK2, STAT2, LIF, OSM, MAPK14, BATF, NFKBIA, PER1, KAT2A, PLSCR1, NR4A3, SFRP2, IRF4, IL23A, GPRIN1, TFEC, BCL3, IRF7, TCF4, IRF5, TNFSF8, AGRN, ATF3, RIGI	551	1232	19462	1.29014	1	1	0.982612
GOTERM_BP_DIRECT	GO:0048008~platelet-derived growth factor receptor signaling pathway	4	0.469484	0.0655264	NR4A3, STON1, ARID5B, JAK2	551	33	19462	4.28136	1	1	0.982612
GOTERM_BP_DIRECT	GO:0097028~dendritic cell differentiation	3	0.352113	0.0656627	TRPM2, BATF3, AZI2	551	15	19462	7.06425	1	1	0.982612
GOTERM_BP_DIRECT	GO:0070371~ERK1 and ERK2 cascade	5	0.586854	0.0659559	DUSP5, BTN2A2, RIPK2, GRB10, NOD2	551	54	19462	3.27048	1	1	0.982612
GOTERM_BP_DIRECT	GO:0008285~negative regulation of cell proliferation	20	2.34742	0.0671594	CDKN1A, H2AC8, CDKN2B, IFITM1, JUN, H2AC6, H2AC4, LIF, OSM, EIF2AK2, IFI35, IFIT3, PML, SFRP2, ADORA2A, ASPH, GJB6, CYP1B1, NUPR1, JAK2	551	462	19462	1.52906	1	1	0.982612
GOTERM_BP_DIRECT	GO:0010667~negative regulation of cardiac muscle cell apoptotic process	4	0.469484	0.0704206	SFRP2, MDK, NUPR1, JAK2	551	34	19462	4.15544	1	1	0.982612
GOTERM_BP_DIRECT	GO:0008015~blood circulation	4	0.469484	0.0704206	ADORA2A, TBC1D8, C3AR1, SERPING1	551	34	19462	4.15544	1	1	0.982612
GOTERM_BP_DIRECT	GO:0051085~chaperone mediated protein folding requiring cofactor	4	0.469484	0.0704206	DNAJB4, HSPA7, HSPA2, TOR1B	551	34	19462	4.15544	1	1	0.982612
GOTERM_BP_DIRECT	GO:0002862~negative regulation of inflammatory response to antigenic stimulus	4	0.469484	0.0704206	RHBDF2, ADCY3, NOD2, MAPK14	551	34	19462	4.15544	1	1	0.982612
GOTERM_BP_DIRECT	GO:0048146~positive regulation of fibroblast proliferation	5	0.586854	0.0733765	CDKN1A, CCNB1, JUN, LIF, PML	551	56	19462	3.15368	1	1	0.982612
GOTERM_BP_DIRECT	GO:0010273~detoxification of copper ion	3	0.352113	0.0736784	MT2A, MT1F, MT1X	551	16	19462	6.62273	1	1	0.982612
GOTERM_BP_DIRECT	GO:1904862~inhibitory synapse assembly	3	0.352113	0.0736784	SRGAP2C, PLXNB1, SRGAP2	551	16	19462	6.62273	1	1	0.982612
GOTERM_BP_DIRECT	GO:0045648~positive regulation of erythrocyte differentiation	4	0.469484	0.0754742	HMGB2, ISG15, MAPK14, HIF1A	551	35	19462	4.03671	1	1	0.982612
GOTERM_BP_DIRECT	GO:0015701~bicarbonate transport	4	0.469484	0.0754742	CYB5R2, SLC4A9, SLC26A8, SLC4A5	551	35	19462	4.03671	1	1	0.982612
GOTERM_BP_DIRECT	GO:0001932~regulation of protein phosphorylation	5	0.586854	0.077239	SOCS3, STAT2, FNIP2, PML, EZH2	551	57	19462	3.09835	1	1	0.982612
GOTERM_BP_DIRECT	GO:0032720~negative regulation of tumor necrosis factor production	6	0.704225	0.0792079	ZC3H12A, MIR185, BCL3, TNFAIP3, NOD2, HAVCR2	551	81	19462	2.61639	1	1	0.982612
GOTERM_BP_DIRECT	GO:0006882~cellular zinc ion homeostasis	4	0.469484	0.0806832	MT2A, MT1F, SLC30A1, MT1X	551	36	19462	3.92458	1	1	0.982612
GOTERM_BP_DIRECT	GO:2000134~negative regulation of G1/S transition of mitotic cell cycle	5	0.586854	0.0812014	CDKN1A, CDKN2B, BTN2A2, CTDSPL, EZH2	551	58	19462	3.04493	1	1	0.982612
GOTERM_BP_DIRECT	GO:1901381~positive regulation of potassium ion transmembrane transport	3	0.352113	0.0819875	KCNE1, NOS1AP, AKAP7	551	17	19462	6.23316	1	1	0.982612
GOTERM_BP_DIRECT	GO:0030330~DNA damage response, signal transduction by p53 class mediator	3	0.352113	0.0819875	BCL3, NBN, BATF	551	17	19462	6.23316	1	1	0.982612
GOTERM_BP_DIRECT	GO:0003085~negative regulation of systemic arterial blood pressure	3	0.352113	0.0819875	BMPR2, NTSR1, IER3	551	17	19462	6.23316	1	1	0.982612
GOTERM_BP_DIRECT	GO:0045910~negative regulation of DNA recombination	3	0.352113	0.0819875	H1-5, H1-4, H1-0	551	17	19462	6.23316	1	1	0.982612
GOTERM_BP_DIRECT	GO:0016075~rRNA catabolic process	3	0.352113	0.0819875	SLFN12, EXOSC4, XRN1	551	17	19462	6.23316	1	1	0.982612
GOTERM_BP_DIRECT	GO:0002253~activation of immune response	2	0.234742	0.0824114	TREX1, NOD2	551	3	19462	23.5475	1	1	0.982612
GOTERM_BP_DIRECT	GO:0009595~detection of biotic stimulus	2	0.234742	0.0824114	NLRP3, NOD2	551	3	19462	23.5475	1	1	0.982612
GOTERM_BP_DIRECT	GO:0002292~T cell differentiation involved in immune response	2	0.234742	0.0824114	CLEC4D, CLEC4E	551	3	19462	23.5475	1	1	0.982612
GOTERM_BP_DIRECT	GO:0006304~DNA modification	2	0.234742	0.0824114	TREX1, CYP1B1	551	3	19462	23.5475	1	1	0.982612
GOTERM_BP_DIRECT	GO:0001869~negative regulation of complement activation, lectin pathway	2	0.234742	0.0824114	SERPING1, IGHA2	551	3	19462	23.5475	1	1	0.982612
GOTERM_BP_DIRECT	GO:0071320~cellular response to cAMP	5	0.586854	0.0852624	KCNE1, AANAT, LOC102723475, AKAP7, CYP1B1	551	59	19462	2.99332	1	1	0.982612
GOTERM_BP_DIRECT	GO:0032024~positive regulation of insulin secretion	5	0.586854	0.0852624	TRPM2, PRKCE, CD38, DOC2B, JAK2	551	59	19462	2.99332	1	1	0.982612
GOTERM_BP_DIRECT	GO:0032743~positive regulation of interleukin-2 production	4	0.469484	0.0860433	CD83, IRF4, RIPK2, PRKCQ	551	37	19462	3.81851	1	1	0.982612
GOTERM_BP_DIRECT	GO:0034612~response to tumor necrosis factor	4	0.469484	0.0860433	NUB1, GCH1, TNFRSF11A, JAK2	551	37	19462	3.81851	1	1	0.982612
GOTERM_BP_DIRECT	GO:0051770~positive regulation of nitric-oxide synthase biosynthetic process	3	0.352113	0.0905671	NOD2, JAK2, MAP2K6	551	18	19462	5.88687	1	1	0.982612
GOTERM_BP_DIRECT	GO:0016584~nucleosome positioning	3	0.352113	0.0905671	H1-5, H1-4, H1-0	551	18	19462	5.88687	1	1	0.982612
GOTERM_BP_DIRECT	GO:0061036~positive regulation of cartilage development	3	0.352113	0.0905671	BMP10, BMPR2, MDK	551	18	19462	5.88687	1	1	0.982612
GOTERM_BP_DIRECT	GO:0061760~antifungal innate immune response	3	0.352113	0.0905671	CLEC4D, CLEC6A, CLEC4E	551	18	19462	5.88687	1	1	0.982612
GOTERM_BP_DIRECT	GO:0008631~intrinsic apoptotic signaling pathway in response to oxidative stress	3	0.352113	0.0905671	CYP1B1, JAK2, PML	551	18	19462	5.88687	1	1	0.982612
GOTERM_BP_DIRECT	GO:0070555~response to interleukin-1	4	0.469484	0.0915502	IRAK2, RIPK2, CD38, TNFRSF11A	551	38	19462	3.71802	1	1	0.982612
GOTERM_BP_DIRECT	GO:0045893~positive regulation of transcription, DNA-templated	28	3.28638	0.0935265	ZNF496, RNF10, BMP10, FOXC1, SMARCD3, CITED4, HMGB2, BRCA2, HIF1A, MDK, TRIM5, CD38, TRIM22, MEF2A, JUN, ARID5B, PARP9, PML, KAT2A, IL5, ASPH, IRF4, BCL3, IRF7, TRIM14, TCF4, NUPR1, TRIM38	551	730	19462	1.35479	1	1	0.982612
GOTERM_BP_DIRECT	GO:0006952~defense response	6	0.704225	0.0963714	CD83, STAT2, MX1, NLRP3, NOD2, CXCL2	551	86	19462	2.46427	1	1	0.982612
GOTERM_BP_DIRECT	GO:0007095~mitotic G2 DNA damage checkpoint	4	0.469484	0.0971993	CDKN1A, NBN, DTL, IER3	551	39	19462	3.62269	1	1	0.982612
GOTERM_BP_DIRECT	GO:0045190~isotype switching	3	0.352113	0.0993953	NFKBIZ, NBN, BATF	551	19	19462	5.57704	1	1	0.982612
GOTERM_BP_DIRECT	GO:0051252~regulation of RNA metabolic process	3	0.352113	0.0993953	EXOSC4, PNPT1, IGF2BP3	551	19	19462	5.57704	1	1	0.982612
GOTERM_BP_DIRECT	GO:0003094~glomerular filtration	3	0.352113	0.0993953	IGHA1, IGHA2, JCHAIN	551	19	19462	5.57704	1	1	0.982612
GOTERM_BP_DIRECT	GO:0071360~cellular response to exogenous dsRNA	3	0.352113	0.0993953	IFIH1, IFIT1, RIGI	551	19	19462	5.57704	1	1	0.982612
GOTERM_BP_DIRECT	GO:0051403~stress-activated MAPK cascade	3	0.352113	0.0993953	MAP3K20, MAPK14, MAP2K6	551	19	19462	5.57704	1	1	0.982612

## Sheet: Dendritic cells
Category	Term	Count	%	PValue	Genes	List Total	Pop Hits	Pop Total	Fold Enrichment	Bonferroni	Benjamini	FDR
GOTERM_BP_DIRECT	GO:0051607~defense response to virus	37	10.6017	7.58708e-27	IFITM3, SPON2, IFITM1, IFITM2, UNC93B1, IFI6, ADAR, IFIT1, DDX60, IFI44L, IFIT3, IFIT2, OASL, IFIH1, HERC5, DHX58, RSAD2, STAT1, MX2, MX1, EIF2AK2, ISG15, PARP9, RNASE2, ISG20, OAS1, IFI27, OAS2, OAS3, POLR3D, DDIT4, IRF7, POLR3F, SHFL, APOBEC3A, RIGI, APOBEC3B	275	236	19453	11.0903	1.22e-23	1.22e-23	1.21014e-23
GOTERM_BP_DIRECT	GO:0009615~response to virus	27	7.73639	8.88028e-25	IFITM3, IFITM1, IFITM2, ADAR, IFIT1, DDX60, IFIT3, IFIT2, OASL, IFIH1, CCL5, CCL4, DHX58, RSAD2, CHUK, MX2, MX1, IFI44, EIF2AK2, ISG15, ISG20, OAS1, OAS2, OAS3, TNFSF4, IRF7, RIGI	275	110	19453	17.363	1.42795e-21	7.13974e-22	7.08202e-22
GOTERM_BP_DIRECT	GO:0045071~negative regulation of viral genome replication	17	4.87106	6.78026e-19	IFITM3, IFITM1, IFITM2, RSAD2, MX1, EIF2AK2, ISG15, IFIT1, OASL, IFIH1, ISG20, OAS1, OAS2, OAS3, CCL5, SHFL, APOBEC3A	275	45	19453	26.7233	1.09027e-15	3.63422e-16	3.60484e-16
GOTERM_BP_DIRECT	GO:0045087~innate immune response	41	11.7479	1.63995e-15	C1QB, SPON2, SAMD9, UNC93B1, IFI6, UBE2L6, ADAR, DDX60, IFIT3, IFIT2, OASL, IFIH1, HERC5, DHX58, FCGR1A, TICAM2, RSAD2, CHUK, MX2, MX1, EIF2AK2, ISG15, PARP9, PARP14, PTK2, ISG20, OAS1, IFI27, OAS2, AXL, OAS3, POLR3D, IRF7, POLR3F, SERPING1, SHFL, TLR4, OPTN, APOBEC3A, RIGI, APOBEC3B	275	634	19453	4.57455	2.67786e-12	6.59261e-13	6.53931e-13
GOTERM_BP_DIRECT	GO:0032728~positive regulation of interferon-beta production	11	3.15186	3.32154e-10	IFIH1, OAS1, OAS2, POLR3D, OAS3, DHX58, IRF7, POLR3F, ISG15, TLR4, RIGI	275	43	19453	18.0958	5.34103e-07	1.06821e-07	1.05957e-07
GOTERM_BP_DIRECT	GO:0035455~response to interferon-alpha	6	1.7192	2.30441e-07	IFITM3, IFITM1, IFITM2, MX2, EIF2AK2, ADAR	275	11	19453	38.5845	0.000370481	5.29356e-05	5.25076e-05
GOTERM_BP_DIRECT	GO:0035456~response to interferon-beta	6	1.7192	2.30441e-07	IFITM3, IFITM1, IFITM2, STAT1, XAF1, SHFL	275	11	19453	38.5845	0.000370481	5.29356e-05	5.25076e-05
GOTERM_BP_DIRECT	GO:0060337~type I interferon signaling pathway	9	2.5788	1.1067e-06	IFIH1, IFITM3, IFITM1, IFITM2, IFI27, OAS1, STAT1, OAS2, IRF7	275	56	19453	11.3686	0.001778	0.000222447	0.000220649
GOTERM_BP_DIRECT	GO:0070106~interleukin-27-mediated signaling pathway	5	1.43266	1.30365e-06	OAS1, STAT1, OAS2, MX1, OASL	275	7	19453	50.5273	0.00209408	0.00023292	0.000231037
GOTERM_BP_DIRECT	GO:0060339~negative regulation of type I interferon-mediated signaling pathway	6	1.7192	1.15673e-05	YTHDF3, OAS1, OAS3, ISG15, ADAR, USP18	275	22	19453	19.2922	0.0184283	0.00186001	0.00184498
GOTERM_BP_DIRECT	GO:0060700~regulation of ribonuclease activity	4	1.14613	2.70687e-05	OAS1, OAS2, OAS3, OASL	275	5	19453	56.5905	0.0425934	0.00369729	0.0036674
GOTERM_BP_DIRECT	GO:0032727~positive regulation of interferon-alpha production	6	1.7192	2.75917e-05	IFIH1, CHUK, STAT1, IRF7, TLR4, RIGI	275	26	19453	16.3242	0.0433982	0.00369729	0.0036674
GOTERM_BP_DIRECT	GO:0032760~positive regulation of tumor necrosis factor production	9	2.5788	0.000146	IFIH1, SPON2, OAS1, OAS2, OAS3, RIPK1, THBS1, TLR4, RIGI	275	108	19453	5.89485	0.209259	0.0180591	0.0179131
GOTERM_BP_DIRECT	GO:0006955~immune response	19	5.44413	0.000350905	FCGR1BP, IFITM3, IL1RN, IFITM2, CHUK, TCF7, IFI6, IFI44, THBS1, IFI44L, CLEC4D, NFIL3, CCL5, TNFSF4, CCL4, TNFSF10, FCGR1A, TLR4, HLA-DQA1	275	510	19453	2.63534	0.431273	0.040304	0.0399782
GOTERM_BP_DIRECT	GO:0034341~response to interferon-gamma	5	1.43266	0.000523475	IFITM3, IFITM1, IFITM2, STAT1, SHFL	275	27	19453	13.0997	0.569138	0.0556197	0.05517
GOTERM_BP_DIRECT	GO:0035457~cellular response to interferon-alpha	4	1.14613	0.00055343	OAS1, AXL, IFIT3, IFIT2	275	12	19453	23.5794	0.58941	0.0556197	0.05517
GOTERM_BP_DIRECT	GO:0002753~cytoplasmic pattern recognition receptor signaling pathway	4	1.14613	0.00110932	IFIH1, DHX58, IRF7, RIGI	275	15	19453	18.8635	0.832165	0.103991	0.10315
GOTERM_BP_DIRECT	GO:0039530~MDA-5 signaling pathway	3	0.859599	0.00116408	IFIH1, OAS3, IRF7	275	4	19453	53.0536	0.846327	0.103991	0.10315
GOTERM_BP_DIRECT	GO:0010759~positive regulation of macrophage chemotaxis	4	1.14613	0.00263849	CCL5, C3AR1, THBS1, PTK2	275	20	19453	14.1476	0.985712	0.2233	0.221495
GOTERM_BP_DIRECT	GO:0032020~ISG15-protein conjugation	3	0.859599	0.00285634	HERC5, ISG15, UBE2L6	275	6	19453	35.3691	0.989944	0.22965	0.227794
GOTERM_BP_DIRECT	GO:0080111~DNA demethylation	4	1.14613	0.00304644	ALKBH2, ALKBH1, APOBEC3A, APOBEC3B	275	21	19453	13.4739	0.992599	0.233271	0.231385
GOTERM_BP_DIRECT	GO:0032755~positive regulation of interleukin-6 production	7	2.00573	0.00371875	IFIH1, SPON2, SIGLEC16, UNC93B1, TNFSF4, TLR4, RIGI	275	105	19453	4.71588	0.997499	0.271807	0.26961
GOTERM_BP_DIRECT	GO:0046597~negative regulation of viral entry into host cell	4	1.14613	0.0044941	IFITM3, IFITM1, IFITM2, LY6E	275	24	19453	11.7897	0.999285	0.314196	0.311656
GOTERM_BP_DIRECT	GO:0061484~hematopoietic stem cell homeostasis	4	1.14613	0.00505433	ZNF251, ADAR, OCIAD2, NLE1	275	25	19453	11.3181	0.999711	0.33864	0.335902
GOTERM_BP_DIRECT	GO:0034142~toll-like receptor 4 signaling pathway	4	1.14613	0.00565478	OAS1, CHUK, TMEM126A, TLR4	275	26	19453	10.8828	0.99989	0.363716	0.360775
GOTERM_BP_DIRECT	GO:0071222~cellular response to lipopolysaccharide	9	2.5788	0.00718234	SPON2, TICAM2, AXL, TNFSF4, STAP1, CMPK2, NR1H3, PAF1, TLR4	275	198	19453	3.21537	0.999991	0.4442	0.440609
GOTERM_BP_DIRECT	GO:0034340~response to type I interferon	3	0.859599	0.00825589	MX1, ISG15, SHFL	275	10	19453	21.2215	0.999998	0.486581	0.482647
GOTERM_BP_DIRECT	GO:2001238~positive regulation of extrinsic apoptotic signaling pathway	4	1.14613	0.0084728	TNFSF10, RIPK1, TLR4, DEDD2	275	30	19453	9.43176	0.999999	0.486581	0.482647
GOTERM_BP_DIRECT	GO:0048661~positive regulation of smooth muscle cell proliferation	5	1.43266	0.00900506	ZNF143, STAT1, CCL5, THBS1, TLR4	275	58	19453	6.09812	1	0.490193	0.48623
GOTERM_BP_DIRECT	GO:0006954~inflammatory response	14	4.01146	0.00914539	IL1RN, TICAM2, CHUK, NKG7, THBS1, NDST1, AXL, CCL5, TNFSF4, CCL4, C3AR1, RIPK1, SIGLEC1, TLR4	275	436	19453	2.27141	1	0.490193	0.48623
GOTERM_BP_DIRECT	GO:1900246~positive regulation of RIG-I signaling pathway	3	0.859599	0.00999732	DHX58, DDX60, OASL	275	11	19453	19.2922	1	0.502365	0.498304
GOTERM_BP_DIRECT	GO:0000076~DNA replication checkpoint	3	0.859599	0.00999732	TIPIN, RAD17, CLSPN	275	11	19453	19.2922	1	0.502365	0.498304
GOTERM_BP_DIRECT	GO:0098586~cellular response to virus	6	1.7192	0.0110748	IFIH1, OAS1, CHUK, CCL5, IFI6, ADAR	275	95	19453	4.46767	1	0.539644	0.535281
GOTERM_BP_DIRECT	GO:0006401~RNA catabolic process	4	1.14613	0.011984	ISG20, EXOSC10, OAS2, RNASE2	275	34	19453	8.32214	1	0.566775	0.562193
GOTERM_BP_DIRECT	GO:0043066~negative regulation of apoptotic process	15	4.29799	0.0213791	CITED2, IFI6, PLAUR, EIF2AK2, CTNS, ADAR, THBS1, IFIT3, PTK2, PLAC8, AXL, MDM2, SPRY2, RIPK1, FAIM	275	540	19453	1.96495	1	0.982217	0.974277
GOTERM_BP_DIRECT	GO:0009617~response to bacterium	6	1.7192	0.0266831	DHX58, IFI44, OCIAD2, USP18, HERC6, FKBP5	275	119	19453	3.56663	1	1	0.992533
GOTERM_BP_DIRECT	GO:0034344~regulation of type III interferon production	2	0.573066	0.0279728	IFIH1, RIGI	275	2	19453	70.7382	1	1	0.992533
GOTERM_BP_DIRECT	GO:0071360~cellular response to exogenous dsRNA	3	0.859599	0.02887	IFIH1, IFIT1, RIGI	275	19	19453	11.1692	1	1	0.992533
GOTERM_BP_DIRECT	GO:0006915~apoptotic process	16	4.58453	0.0298554	RNF34, PRUNE2, MX1, IFI6, RMDN3, THBS1, DEDD2, DRAM1, IFI27, DDIT4, MDM2, TNFSF10, RIPK1, XAF1, TNFRSF21, FAIM	275	619	19453	1.82845	1	1	0.992533
GOTERM_BP_DIRECT	GO:0006656~phosphatidylcholine biosynthetic process	3	0.859599	0.0445113	FABP5, PEMT, CHPT1	275	24	19453	8.84227	1	1	0.992533
GOTERM_BP_DIRECT	GO:0060907~positive regulation of macrophage cytokine production	3	0.859599	0.0479424	PANX1, SPON2, TLR4	275	25	19453	8.48858	1	1	0.992533
GOTERM_BP_DIRECT	GO:0071356~cellular response to tumor necrosis factor	6	1.7192	0.0482585	CHUK, CCL5, CCL4, RIPK1, THBS1, TNFRSF21	275	140	19453	3.03164	1	1	0.992533
GOTERM_BP_DIRECT	GO:0016567~protein ubiquitination	13	3.72493	0.0507734	RNF34, CCNF, FBXL17, UBE2L6, UBR1, HERC5, KLHL7, UVSSA, MDM2, MKRN2, FBXO3, FEM1C, HERC6	275	499	19453	1.84288	1	1	0.992533
GOTERM_BP_DIRECT	GO:1905515~non-motile cilium assembly	4	1.14613	0.0525916	BBS1, IFT52, IFT140, GORAB	275	60	19453	4.71588	1	1	0.992533
GOTERM_BP_DIRECT	GO:0071363~cellular response to growth factor stimulus	4	1.14613	0.0547574	MAPK7, MDM2, RIPK1, THBS1	275	61	19453	4.63857	1	1	0.992533
GOTERM_BP_DIRECT	GO:0032480~negative regulation of type I interferon production	3	0.859599	0.0550799	DHX58, SIGLEC1, XAF1	275	27	19453	7.8598	1	1	0.992533
GOTERM_BP_DIRECT	GO:1900245~positive regulation of MDA-5 signaling pathway	2	0.573066	0.0551659	DHX58, DDX60	275	4	19453	35.3691	1	1	0.992533
GOTERM_BP_DIRECT	GO:0032369~negative regulation of lipid transport	2	0.573066	0.0551659	NR1H3, ITGAV	275	4	19453	35.3691	1	1	0.992533
GOTERM_BP_DIRECT	GO:0071659~negative regulation of IP-10 production	2	0.573066	0.0551659	OAS1, OAS3	275	4	19453	35.3691	1	1	0.992533
GOTERM_BP_DIRECT	GO:0035710~CD4-positive, alpha-beta T cell activation	2	0.573066	0.0551659	RSAD2, NKG7	275	4	19453	35.3691	1	1	0.992533
GOTERM_BP_DIRECT	GO:0035458~cellular response to interferon-beta	3	0.859599	0.05878	IFITM2, OAS1, STAT1	275	28	19453	7.57909	1	1	0.992533
GOTERM_BP_DIRECT	GO:0045070~positive regulation of viral genome replication	3	0.859599	0.066427	CCL5, ADAR, IFIT1	275	30	19453	7.07382	1	1	0.992533
GOTERM_BP_DIRECT	GO:1901797~negative regulation of signal transduction by p53 class mediator	2	0.573066	0.0684768	RNF34, MDM2	275	5	19453	28.2953	1	1	0.992533
GOTERM_BP_DIRECT	GO:0034112~positive regulation of homotypic cell-cell adhesion	2	0.573066	0.0684768	CCL5, PLAUR	275	5	19453	28.2953	1	1	0.992533
GOTERM_BP_DIRECT	GO:0000281~mitotic cytokinesis	4	1.14613	0.0710731	ANLN, EXOC8, STAMBP, EXOC2	275	68	19453	4.16107	1	1	0.992533
GOTERM_BP_DIRECT	GO:0070301~cellular response to hydrogen peroxide	4	1.14613	0.0735636	MAPK7, AXL, MDM2, RIPK1	275	69	19453	4.10076	1	1	0.992533
GOTERM_BP_DIRECT	GO:0045089~positive regulation of innate immune response	3	0.859599	0.074383	CCL5, POLR3D, POLR3F	275	32	19453	6.6317	1	1	0.992533
GOTERM_BP_DIRECT	GO:0042742~defense response to bacterium	8	2.29226	0.0773629	PLAC8, CLEC4D, OAS1, OAS2, OAS3, ISG15, FCGR1A, TLR4	275	261	19453	2.16822	1	1	0.992533
GOTERM_BP_DIRECT	GO:0044355~clearance of foreign intracellular DNA	2	0.573066	0.0816009	APOBEC3A, APOBEC3B	275	6	19453	23.5794	1	1	0.992533
GOTERM_BP_DIRECT	GO:0009597~detection of virus	2	0.573066	0.0816009	IFIH1, RIGI	275	6	19453	23.5794	1	1	0.992533
GOTERM_BP_DIRECT	GO:2000342~negative regulation of chemokine (C-X-C motif) ligand 2 production	2	0.573066	0.0816009	OAS1, OAS3	275	6	19453	23.5794	1	1	0.992533
GOTERM_BP_DIRECT	GO:2000503~positive regulation of natural killer cell chemotaxis	2	0.573066	0.0816009	CCL5, CCL4	275	6	19453	23.5794	1	1	0.992533
GOTERM_BP_DIRECT	GO:0071650~negative regulation of chemokine (C-C motif) ligand 5 production	2	0.573066	0.0816009	TICAM2, OAS3	275	6	19453	23.5794	1	1	0.992533
GOTERM_BP_DIRECT	GO:0032481~positive regulation of type I interferon production	3	0.859599	0.082625	TICAM2, DHX58, IRF7	275	34	19453	6.2416	1	1	0.992533
GOTERM_BP_DIRECT	GO:0008015~blood circulation	3	0.859599	0.082625	STAT1, C3AR1, SERPING1	275	34	19453	6.2416	1	1	0.992533
GOTERM_BP_DIRECT	GO:0042274~ribosomal small subunit biogenesis	4	1.14613	0.0865831	NOM1, NOP14, EXOSC10, SURF6	275	74	19453	3.82369	1	1	0.992533
GOTERM_BP_DIRECT	GO:0031146~SCF-dependent proteasomal ubiquitin-dependent protein catabolic process	4	1.14613	0.0865831	DMAC2, CCNF, FBXL17, FBXO3	275	74	19453	3.82369	1	1	0.992533
GOTERM_BP_DIRECT	GO:0006904~vesicle docking involved in exocytosis	3	0.859599	0.0868463	EXOC8, RAB12, EXOC2	275	35	19453	6.06327	1	1	0.992533
GOTERM_BP_DIRECT	GO:0042073~intraciliary transport	3	0.859599	0.0868463	IFT52, IFT140, CILK1	275	35	19453	6.06327	1	1	0.992533
GOTERM_BP_DIRECT	GO:0002230~positive regulation of defense response to virus by host	3	0.859599	0.0868463	STAT1, PARP9, RIGI	275	35	19453	6.06327	1	1	0.992533
GOTERM_BP_DIRECT	GO:0010506~regulation of autophagy	4	1.14613	0.0892968	DRAM1, PIK3R4, TRIB3, PIP4K2C	275	75	19453	3.7727	1	1	0.992533
GOTERM_BP_DIRECT	GO:2001268~negative regulation of cysteine-type endopeptidase activity involved in apoptotic signaling pathway	2	0.573066	0.0945408	PLAUR, NLE1	275	7	19453	20.2109	1	1	0.992533
GOTERM_BP_DIRECT	GO:0039529~RIG-I signaling pathway	2	0.573066	0.0945408	OAS3, RIGI	275	7	19453	20.2109	1	1	0.992533
GOTERM_BP_DIRECT	GO:0060760~positive regulation of response to cytokine stimulus	2	0.573066	0.0945408	IFIH1, RIGI	275	7	19453	20.2109	1	1	0.992533
GOTERM_BP_DIRECT	GO:0002735~positive regulation of myeloid dendritic cell cytokine production	2	0.573066	0.0945408	TICAM2, RIGI	275	7	19453	20.2109	1	1	0.992533
GOTERM_BP_DIRECT	GO:2001237~negative regulation of extrinsic apoptotic signaling pathway	3	0.859599	0.0954762	RIPK1, ITGAV, THBS1	275	37	19453	5.73553	1	1	0.992533
GOTERM_BP_DIRECT	GO:2001240~negative regulation of extrinsic apoptotic signaling pathway in absence of ligand	3	0.859599	0.0954762	MAPK7, IFI6, RIPK1	275	37	19453	5.73553	1	1	0.992533
GOTERM_BP_DIRECT	GO:0000077~DNA damage checkpoint	3	0.859599	0.0954762	RAD17, CLSPN, PARP9	275	37	19453	5.73553	1	1	0.992533
GOTERM_BP_DIRECT	GO:0001764~neuron migration	5	1.43266	0.0982699	BBS1, AXL, ALKBH1, DDIT4, NDEL1	275	124	19453	2.85235	1	1	0.992533
GOTERM_BP_DIRECT	GO:0015031~protein transport	11	3.15186	0.0983908	RABIF, COG8, SFT2D3, EXOC8, MX2, TMED7-TICAM2, TAP2, CTNS, CEP41, AP5S1, EXOC2	275	444	19453	1.75252	1	1	0.992533
GOTERM_BP_DIRECT	GO:0016477~cell migration	8	2.29226	0.0995607	JUP, AXL, ITGAV, PARP9, THBS1, HOXA5, PTK2, NDEL1	275	278	19453	2.03563	1	1	0.992533
GOTERM_BP_DIRECT	GO:0072593~reactive oxygen species metabolic process	3	0.859599	0.0998796	SESN1, DDIT4, IFI6	275	38	19453	5.58459	1	1	0.992533
GOTERM_BP_DIRECT	GO:0006139~nucleobase-containing compound metabolic process	3	0.859599	0.0998796	OAS2, OAS3, DDX12P	275	38	19453	5.58459	1	1	0.992533
GOTERM_BP_DIRECT	GO:0042327~positive regulation of phosphorylation	3	0.859599	0.0998796	DHX34, CCL5, THBS1	275	38	19453	5.58459	1	1	0.992533
GOTERM_BP_DIRECT	GO:0001890~placenta development	3	0.859599	0.0998796	ALKBH1, CCNF, PTK2	275	38	19453	5.58459	1	1	0.992533

## Sheet: T cell
Category	Term	Count	%	PValue	Genes	List Total	Pop Hits	Pop Total	Fold Enrichment	Bonferroni	Benjamini	FDR
GOTERM_BP_DIRECT	GO:0045087~innate immune response	71	12.6786	3.73846e-27	IGHV3-21, IGHV3-23, IGHV4-34, HMGB3, UBE2L6, IGHV4-39, IFI35, PRDM1, CLU, IFIT3, OASL, IFIT2, IFIH1, IGHG3, HERC5, IGHG1, CLEC5A, IGLC3, IGLC1, IGLC2, IGHV3-30, RSAD2, DTX3L, ARG1, IGHV3-33, CD180, RNASE3, PARP9, IGHV1-18, AIM2, OAS1, IFI27, OAS2, OAS3, IRF7, TRIM58, SERPING1, BPI, TLR7, TLR5, S100A9, S100A8, TLR3, LTF, C1QB, CX3CR1, C1QA, IGHV4-59, IFI6, NLRC4, DDX60, C2, IGKC, FCGR1A, APOL1, IG…	469	634	19453	4.64497	9.04707e-24	9.04707e-24	8.81155e-24
GOTERM_BP_DIRECT	GO:0006955~immune response	60	10.7143	5.4707e-24	FCGR1BP, IFITM3, IL21, IL1RN, CD80, IGHV3-23, IGHV4-34, HP, SECTM1, IGHV4-39, IFI44L, FCGR3B, IL18RAP, TNFSF10, CCR9, IGLC1, CTSG, CCR5, IGHV3-30, IGHV3-33, IGKV1D-39, PDCD1LG2, CLEC4D, AIM2, IFNG, IGKV4-1, BPI, CEACAM8, CX3CR1, IGHV4-59, IFI6, PIK3R3, CXCR6, CST7, THBS1, IGLV2-11, IL1RL1, IGKC, CXCR1, IGKV1-39, IGLV2-14, CCL5, CCL4, IGKV3-15, DEFA1B, FCGR1A, IGKV3-11, IGHA2, CCR1, CD70, GZMA, IG…	469	510	19453	4.87972	1.32391e-20	6.61955e-21	6.44722e-21
GOTERM_BP_DIRECT	GO:0051607~defense response to virus	42	7.5	1.36214e-23	IFITM3, RTP4, IL21, IFI6, PRF1, IFIT1, DDX60, IFI44L, IFIT3, IFIT2, OASL, IFIH1, HERC5, DEFA1B, GBP1, DTX3L, RSAD2, STAT1, APOBEC3H, MX2, MX1, DEFA3, EIF2AK2, ISG15, LILRB1, DEFA1, AZU1, PARP9, RNASE2, BST2, PLSCR1, AIM2, IFNG, OAS1, IFI27, OAS2, OAS3, IRF7, TLR7, APOBEC3A, TLR3, APOBEC3B	469	236	19453	7.38161	3.29637e-20	1.09879e-20	1.07019e-20
GOTERM_BP_DIRECT	GO:0009615~response to virus	26	4.64286	9.16038e-18	IFITM3, IFIT1, DDX60, CLU, IFIT3, IFIT2, OASL, IFIH1, CCL5, TBX21, CCL4, RSAD2, MX2, MX1, IFI44, EIF2AK2, ISG15, LILRB1, FOXP3, BST2, IFNG, OAS1, OAS2, OAS3, IRF7, XCL1	469	110	19453	9.8038	2.21681e-14	5.54203e-15	5.39775e-15
GOTERM_BP_DIRECT	GO:0042742~defense response to bacterium	37	6.60714	1.80745e-17	IGHV3-21, IGHV3-23, IGHV4-34, HP, IGHV4-59, IGHV4-39, NLRC4, FPR2, MPO, IGHG3, CASP7, IGHG1, IGKC, IGLC3, IGLC1, IGLC2, FCGR1A, GBP1, IGHA2, ELANE, IGHV3-30, IGHV3-33, DEFA3, ISG15, PPBP, IGHV1-18, IGLL5, MIR223, CLEC4D, OAS1, OAS2, OAS3, LCN2, TLR5, S100A9, S100A8, TLR3	469	261	19453	5.87997	4.37403e-14	8.74805e-15	8.52031e-15
GOTERM_BP_DIRECT	GO:0045071~negative regulation of viral genome replication	16	2.85714	7.46101e-14	IFITM3, RSAD2, MX1, EIF2AK2, ISG15, IFIT1, OASL, IFIH1, BST2, PLSCR1, OAS1, OAS2, OAS3, CCL5, APOBEC3A, LTF	469	45	19453	14.7476	1.80549e-10	3.00928e-11	2.93093e-11
GOTERM_BP_DIRECT	GO:0051301~cell division	37	6.60714	3.23679e-12	CDCA2, CDCA5, KIF14, NCAPG, CDCA8, BUB1B, KIF11, SKA3, NCAPH, SKA1, AURKB, AURKA, CDC20, CCNB2, CCNB1, RBBP8, NEK2, BUB1, CDT1, CENPW, UBE2C, CDC6, KNL1, CDC25A, ZWINT, CCNA2, ASPM, TPX2, KIF18B, KIFC1, CKS2, CDK1, BIRC5, KIF2C, CDK14, SPC24, SPC25	469	383	19453	4.00698	7.83292e-09	1.119e-09	1.08987e-09
GOTERM_BP_DIRECT	GO:0006958~complement activation, classical pathway	21	3.75	2.28381e-11	C1QB, C1QA, IGHV3-30, IGHV3-21, IGHV3-33, IGHV4-34, IGHV3-23, IGHV4-59, IGHV4-39, CLU, C2, IGHV1-18, IGHG3, IGLL5, IGHG1, IGKC, IGLC3, SERPING1, IGLC1, IGLC2, IGHA2	469	126	19453	6.91294	5.52681e-08	6.90852e-09	6.72867e-09
GOTERM_BP_DIRECT	GO:0006954~inflammatory response	37	6.60714	1.31424e-10	CX3CR1, IL1RN, ADM, FPR3, CXCR6, NLRC4, FPR2, THBS1, IL1RL1, IL18RAP, CCL5, CCL4, C3AR1, LGALS9, CCR5, CCR1, SMAD1, IGFBP4, PLA2G4C, CD180, F2R, NKG7, PPBP, AZU1, FOXP3, CXCL10, MIR223, AIM2, XCL1, TLR7, PTX3, SIGLEC1, TLR5, S100A9, S100A8, TLR3, PF4	469	436	19453	3.51989	3.18047e-07	3.21655e-08	3.13282e-08
GOTERM_BP_DIRECT	GO:0000278~mitotic cell cycle	22	3.92857	1.38118e-10	CDT1, CENPW, CDCA5, CDCA8, KIF11, CDC6, PKMYT1, SKA3, HASPIN, SKA1, AURKB, KIF15, AURKA, CIT, TPX2, KIF18B, TUBB1, MYB, PBK, BIRC5, NEK2, MYBL2	469	154	19453	5.92537	3.34246e-07	3.21655e-08	3.13282e-08
GOTERM_BP_DIRECT	GO:0007059~chromosome segregation	18	3.21429	1.46207e-10	TOP2A, CDT1, CDCA2, CENPW, HJURP, TTK, BRCA1, ESCO2, SKA3, SKA1, CENPI, CENPM, BIRC5, NEK2, BUB1, SPC24, DLGAP5, SPC25	469	97	19453	7.69688	3.53821e-07	3.21655e-08	3.13282e-08
GOTERM_BP_DIRECT	GO:0071222~cellular response to lipopolysaccharide	24	4.28571	4.81142e-10	CX3CR1, ARG1, DEFA4, CD80, CD180, DEFA3, LILRB1, PPBP, DEFA1, AZU1, PDCD1LG2, CXCL10, MIR223, CASP7, KLRK1, KLRC4-KLRK1, CMPK2, CTSG, BPI, DEFA1B, EPHB2, CCR5, TLR5, PF4	469	198	19453	5.02759	1.16436e-06	9.70302e-08	9.45042e-08
GOTERM_BP_DIRECT	GO:0006910~phagocytosis, recognition	17	3.03571	2.05629e-09	IGHV3-30, IGHV3-21, IGHV3-33, IGHV4-34, IGHV3-23, IGHV4-59, IGHV4-39, IGHV1-18, IGHG3, IGLL5, IGHG1, IGKC, IGLC3, IGLC1, IGLC2, FCGR1A, IGHA2	469	100	19453	7.05119	4.97621e-06	3.82787e-07	3.72821e-07
GOTERM_BP_DIRECT	GO:0007094~mitotic spindle assembly checkpoint	11	1.96429	2.36959e-09	CDC20, BIRC5, BUB1B, TTK, TRIP13, HASPIN, BUB1, SPC24, ZWINT, AURKB, SPC25	469	32	19453	14.2579	5.73439e-06	4.09601e-07	3.98937e-07
GOTERM_BP_DIRECT	GO:0006911~phagocytosis, engulfment	18	3.21429	2.59878e-09	IGHV3-30, IGHV3-21, IGHV3-33, IGHV4-34, IGHV3-23, IGHV4-59, IGHV4-39, IGHV1-18, IGHG3, IGLL5, MARCO, IGHG1, IGKC, IGLC3, IGLC1, IGLC2, FCGR1A, IGHA2	469	116	19453	6.43618	6.28903e-06	4.1927e-07	4.08355e-07
GOTERM_BP_DIRECT	GO:0019731~antibacterial humoral response	15	2.67857	3.15588e-09	DEFA4, DEFA3, ADM, DEFA1, RNASE3, AZU1, H2BC18, IGHG3, IGHG1, CTSG, BPI, DEFA1B, IGHA2, IGKV3-20, LTF	469	76	19453	8.18637	7.6372e-06	4.77327e-07	4.64901e-07
GOTERM_BP_DIRECT	GO:0006935~chemotaxis	18	3.21429	8.32742e-09	CCR1, CX3CR1, FPR3, DEFA1, CXCR6, RNASE3, FPR2, RNASE2, L1CAM, TYMP, CXCL10, CXCR1, CCL5, C3AR1, CCR9, DEFA1B, LGALS9, CCR5	469	125	19453	5.97278	2.01521e-05	1.18543e-06	1.15457e-06
GOTERM_BP_DIRECT	GO:0050871~positive regulation of B cell activation	16	2.85714	1.22959e-08	IGHV3-30, IGHV3-21, IGHV3-33, IGHV4-34, IGHV3-23, IGHV4-59, IGHV4-39, IGHV1-18, IGHG3, IGLL5, IGHG1, IGKC, IGLC3, IGLC1, IGLC2, IGHA2	469	98	19453	6.77186	2.97556e-05	1.65312e-06	1.61008e-06
GOTERM_BP_DIRECT	GO:0006915~apoptotic process	40	7.14286	4.73252e-08	CDCA7, IFI6, PRF1, BUB1B, NLRC4, THBS1, AURKA, CASP7, DRAM1, CASP5, ADAMTSL4, TNFSF10, BUB1, BCL2L14, BCL2L15, SRGN, ZBTB16, GZMA, TNFRSF19, MX1, KREMEN1, EMP1, RHOB, GZMH, TPX2, PLSCR1, AIM2, MELK, IFNG, ESPL1, IFI27, CEACAM6, CDK1, LCN2, BIRC5, PDCD1, XAF1, S100A9, S100A8, MCM2	469	619	19453	2.6803	0.000114521	6.02774e-06	5.87082e-06
GOTERM_BP_DIRECT	GO:0000281~mitotic cytokinesis	13	2.32143	7.01585e-08	CDCA8, KIF23, CENPA, AURKB, RHOB, CIT, ANLN, ESPL1, KIF4A, NUSAP1, BIRC5, KIF20A, CEP55	469	68	19453	7.92954	0.000169769	8.48918e-06	8.26818e-06
GOTERM_BP_DIRECT	GO:0016064~immunoglobulin mediated immune response	14	2.5	1.34905e-07	IGHV3-30, IGHV3-21, IGHV3-33, IGHV4-34, IGHV3-23, IGHV4-59, IGHV4-39, IGHV1-18, IGLL5, IGKC, IRF7, IGLC3, IGLC1, IGLC2	469	86	19453	6.75217	0.000326417	1.55462e-05	1.51415e-05
GOTERM_BP_DIRECT	GO:0002250~adaptive immune response	32	5.71429	2.43813e-07	FCGR1BP, CX3CR1, PRDM1, IGLV2-11, IGHG3, IGHG1, KLRK1, IGKC, IGKV1-39, IGLV2-14, LAMP3, KLRC4-KLRK1, IGLC3, IGKV3-15, SLAMF7, IGLC1, IGKV3-11, IGHA2, LAG3, ARG1, IGKV1-5, IGKV1D-39, LILRB1, PDCD1LG2, IGLV1-51, CLEC4D, IFNG, IGLV2-23, IGKV4-1, KLRD1, PDCD1, IGKV3-20	469	457	19453	2.90434	0.000589853	2.68194e-05	2.61212e-05
GOTERM_BP_DIRECT	GO:0070098~chemokine-mediated signaling pathway	12	2.14286	8.36835e-07	CX3CR1, CCR1, CXCL10, CXCR1, CCL5, CCL4, CCR9, XCL1, PPBP, CXCR6, CCR5, PF4	469	70	19453	7.11045	0.00202309	8.80496e-05	8.57574e-05
GOTERM_BP_DIRECT	GO:0050853~B cell receptor signaling pathway	16	2.85714	1.1089e-06	IGHV3-30, IGHV3-21, IGHV3-33, IGHV4-34, IGHV3-23, IGHV4-59, IGHV4-39, IGHV1-18, IGHG3, IGLL5, IGHG1, IGKC, IGLC3, IGLC1, IGLC2, IGHA2	469	137	19453	4.8441	0.00267995	0.000111814	0.000108904
GOTERM_BP_DIRECT	GO:0006260~DNA replication	15	2.67857	1.43266e-06	GINS2, PIF1, FEN1, RMI2, RRM2, PCNA, DSCC1, TICRR, FAM111B, ORC1, PCLAF, CDK1, MCM4, DTL, MCM2	469	122	19453	5.09971	0.00346105	0.000138682	0.000135072
GOTERM_BP_DIRECT	GO:0031640~killing of cells of other organism	13	2.32143	2.07446e-06	DEFA4, GZMA, PRF1, DEFA3, NKG7, PPBP, DEFA1, GZMH, CXCL10, XCL1, DEFA1B, PF4, LTF	469	92	19453	5.86097	0.00500761	0.000193084	0.000188058
GOTERM_BP_DIRECT	GO:0000070~mitotic sister chromatid segregation	9	1.60714	2.74135e-06	KIF18B, ESPL1, KIFC1, CENPI, NUSAP1, CDCA8, NEK2, KNL1, ZWINT	469	38	19453	9.82364	0.00661212	0.000245706	0.00023931
GOTERM_BP_DIRECT	GO:0000079~regulation of cyclin-dependent protein serine/threonine kinase activity	10	1.78571	5.08513e-06	HERC5, CCNA2, CCNB2, CDKN1A, CDKN2B, CCNB1, CDC6, PKMYT1, CDC25A, CDKN3	469	54	19453	7.68104	0.0122306	0.000439501	0.000428059
GOTERM_BP_DIRECT	GO:0061844~antimicrobial humoral immune response mediated by antimicrobial peptide	14	2.5	5.89346e-06	DEFA4, DEFA3, ADM, PPBP, DEFA1, RNASE3, H2BC18, CXCL10, XCL1, BPI, DEFA1B, S100A9, PF4, LTF	469	119	19453	4.87972	0.014161	0.000491799	0.000478996
GOTERM_BP_DIRECT	GO:0007052~mitotic spindle organization	10	1.78571	9.35174e-06	CCNB1, KIF4A, CDCA8, BIRC5, TTK, KIF11, DLGAP5, AURKB, AURKA, SPC25	469	58	19453	7.15131	0.0223772	0.000730039	0.000711034
GOTERM_BP_DIRECT	GO:0000086~G2/M transition of mitotic cell cycle	10	1.78571	9.35174e-06	CCNA2, CCNB1, MELK, CDK1, BIRC5, PKMYT1, CDK14, CDC25A, AURKA, CIT	469	58	19453	7.15131	0.0223772	0.000730039	0.000711034
GOTERM_BP_DIRECT	GO:0070106~interleukin-27-mediated signaling pathway	5	0.892857	1.09287e-05	OAS1, STAT1, OAS2, MX1, OASL	469	7	19453	29.6269	0.026101	0.000826485	0.000804969
GOTERM_BP_DIRECT	GO:0050832~defense response to fungus	8	1.42857	2.03423e-05	DEFA4, DEFA3, CTSG, DEFA1, DEFA1B, MPO, S100A9, S100A8	469	36	19453	9.21725	0.0480369	0.00149177	0.00145294
GOTERM_BP_DIRECT	GO:0002227~innate immune response in mucosa	8	1.42857	2.45731e-05	DEFA4, DEFA3, DEFA1, RNASE3, DEFA1B, RNASE2, H2BC18, LTF	469	37	19453	8.96813	0.057734	0.00174903	0.0017035
GOTERM_BP_DIRECT	GO:0045954~positive regulation of natural killer cell mediated cytotoxicity	7	1.25	4.51051e-05	IL21, LAG3, KLRK1, IL18RAP, KLRC4-KLRK1, KLRD1, NECTIN2	469	28	19453	10.3694	0.10341	0.0031187	0.00303751
GOTERM_BP_DIRECT	GO:0048146~positive regulation of fibroblast proliferation	9	1.60714	5.45122e-05	CCNA2, NGFR, CDKN1A, CCNB1, PDGFD, ITGB3, LIF, E2F1, CDC6	469	56	19453	6.66604	0.123592	0.00354874	0.00345635
GOTERM_BP_DIRECT	GO:0007018~microtubule-based movement	11	1.96429	5.49021e-05	DNAI3, KIF18B, DNAH8, KIFC1, KIF4A, KIF14, KIF23, KIF2C, KIF20A, KIF11, KIF15	469	89	19453	5.12645	0.124418	0.00354874	0.00345635
GOTERM_BP_DIRECT	GO:0042832~defense response to protozoan	7	1.25	5.57239e-05	BATF2, ARG1, NKG7, DEFA1, DEFA1B, GBP1, PF4	469	29	19453	10.0118	0.126158	0.00354874	0.00345635
GOTERM_BP_DIRECT	GO:0032760~positive regulation of tumor necrosis factor production	12	2.14286	5.87914e-05	IFIH1, IFNG, OAS1, OAS2, OAS3, AZU1, LGALS9, EPHB2, THBS1, CLU, TLR3, PF4	469	108	19453	4.60862	0.132621	0.00364808	0.00355311
GOTERM_BP_DIRECT	GO:0051673~membrane disruption in other organism	5	0.892857	6.19003e-05	DEFA4, DEFA3, DEFA1, DEFA1B, LTF	469	10	19453	20.7388	0.139123	0.00374497	0.00364747
GOTERM_BP_DIRECT	GO:0010628~positive regulation of gene expression	29	5.17857	6.49634e-05	ITGB3, PIK3R3, BRCA1, PRDM1, LRRC32, CLU, IQGAP3, LAMP3, E2F1, LGALS9, EPHB2, EGR1, SMAD1, VDR, LIF, LILRB1, AZU1, LGALS9C, WARS1, LGALS9B, CLDN5, MIR223, PLSCR1, IFNG, RNF207, CDK1, TLR3, PF4, RBMS3	469	519	19453	2.31763	0.145481	0.00383443	0.0037346
GOTERM_BP_DIRECT	GO:0032728~positive regulation of interferon-beta production	8	1.42857	6.791e-05	IFIH1, OAS1, OAS2, OAS3, IRF7, TLR7, ISG15, TLR3	469	43	19453	7.71677	0.151553	0.00391291	0.00381105
GOTERM_BP_DIRECT	GO:0032722~positive regulation of chemokine production	8	1.42857	9.17526e-05	IL1RL1, EGR1, IFNG, IL7, EIF2AK2, FFAR2, TLR7, TLR3	469	45	19453	7.3738	0.199126	0.00494188	0.00481323
GOTERM_BP_DIRECT	GO:0035456~response to interferon-beta	5	0.892857	9.5424e-05	IFITM3, BST2, PLSCR1, STAT1, XAF1	469	11	19453	18.8535	0.206211	0.00494188	0.00481323
GOTERM_BP_DIRECT	GO:0035455~response to interferon-alpha	5	0.892857	9.5424e-05	IFITM3, BST2, LAMP3, MX2, EIF2AK2	469	11	19453	18.8535	0.206211	0.00494188	0.00481323
GOTERM_BP_DIRECT	GO:0051256~mitotic spindle midzone assembly	5	0.892857	9.5424e-05	KIF4A, CDCA8, BIRC5, KIF23, AURKB	469	11	19453	18.8535	0.206211	0.00494188	0.00481323
GOTERM_BP_DIRECT	GO:0098586~cellular response to virus	11	1.96429	9.59787e-05	IFIH1, IL21, CXCL10, IFNG, OAS1, CCL5, POU2AF1, IFI6, TLR7, LGALS9, TLR3	469	95	19453	4.80267	0.207276	0.00494188	0.00481323
GOTERM_BP_DIRECT	GO:0060700~regulation of ribonuclease activity	4	0.714286	0.00013346	OAS1, OAS2, OAS3, OASL	469	5	19453	33.1821	0.276022	0.00672858	0.00655342
GOTERM_BP_DIRECT	GO:0032689~negative regulation of interferon-gamma production	8	1.42857	0.000139906	IL1RL1, XCL1, LILRB1, PDCD1LG2, LGALS9, FOXP3, LGALS9C, LGALS9B	469	48	19453	6.91294	0.28723	0.00679628	0.00661935
GOTERM_BP_DIRECT	GO:0051983~regulation of chromosome segregation	5	0.892857	0.000140419	CDCA2, KIF2C, MKI67, BUB1, AURKB	469	12	19453	17.2823	0.288114	0.00679628	0.00661935
GOTERM_BP_DIRECT	GO:0006268~DNA unwinding involved in DNA replication	6	1.07143	0.000148059	GINS1, GINS2, RAD51, CDC45, MCM4, MCM2	469	22	19453	11.3121	0.301157	0.00702555	0.00684265
GOTERM_BP_DIRECT	GO:0007166~cell surface receptor signaling pathway	21	3.75	0.000151717	FCGR1BP, CCR1, LAG3, FCRL5, FCRL6, CD80, FCRL3, FPR2, PDCD1LG2, ADGRG3, CXCL10, MARCO, FCGR3B, IFNG, CXCR1, TNFSF10, KLRD1, FCGR1A, CCR5, IL12RB2, LY6E	469	329	19453	2.64751	0.307318	0.00706069	0.00687688
GOTERM_BP_DIRECT	GO:0002377~immunoglobulin production	10	1.78571	0.000289334	IGLV2-11, IGLV1-51, IGKV1-39, IGLV2-14, IGKV1-5, IGLV2-23, IGKV3-15, IGKV4-1, IGKV1D-39, IGKV3-20	469	89	19453	4.66041	0.503558	0.0132111	0.0128672
GOTERM_BP_DIRECT	GO:2000562~negative regulation of CD4-positive, alpha-beta T cell proliferation	5	0.892857	0.000365616	XCL1, LGALS9, FOXP3, LGALS9C, LGALS9B	469	15	19453	13.8259	0.587266	0.016332	0.0159069
GOTERM_BP_DIRECT	GO:0019722~calcium-mediated signaling	10	1.78571	0.000371182	CX3CR1, TREML1, CCR1, CXCR1, RCAN2, CCR9, NMUR1, FPR2, CXCR6, CCR5	469	92	19453	4.50844	0.592791	0.016332	0.0159069
GOTERM_BP_DIRECT	GO:0050729~positive regulation of inflammatory response	11	1.96429	0.00043125	IL21, IL1RL1, AIM2, IFNG, NKG7, TLR7, NLRC4, IFI35, S100A9, S100A8, TLR3	469	114	19453	4.00223	0.647903	0.0186361	0.018151
GOTERM_BP_DIRECT	GO:0050829~defense response to Gram-negative bacterium	10	1.78571	0.000471237	DEFA4, DEFA3, ADM, CTSG, BPI, DEFA1, RNASE3, AZU1, DEFA1B, LTF	469	95	19453	4.36606	0.680393	0.0199552	0.0194357
GOTERM_BP_DIRECT	GO:0046007~negative regulation of activated T cell proliferation	5	0.892857	0.000478264	ARG1, PDCD1LG2, LGALS9, LRRC32, FOXP3	469	16	19453	12.9618	0.685784	0.0199552	0.0194357
GOTERM_BP_DIRECT	GO:0006270~DNA replication initiation	6	1.07143	0.000490615	CDC45, ORC1, MCM4, MCM10, CDC6, MCM2	469	28	19453	8.88806	0.695041	0.0201235	0.0195996
GOTERM_BP_DIRECT	GO:0032729~positive regulation of interferon-gamma production	9	1.60714	0.000618632	IL21, KLRK1, KLRC4-KLRK1, TLR7, ISG15, LILRB1, LGALS9, TLR3, IL12RB2	469	79	19453	4.7253	0.776323	0.0249515	0.0243019
GOTERM_BP_DIRECT	GO:0001774~microglial cell activation	6	1.07143	0.000683811	C1QA, IFNG, FPR2, AZU1, CLU, TLR3	469	30	19453	8.29552	0.808982	0.0271282	0.026422
GOTERM_BP_DIRECT	GO:0030593~neutrophil chemotaxis	9	1.60714	0.000860473	CXCL10, CXCR1, CCL5, CCL4, XCL1, PPBP, S100A9, S100A8, PF4	469	83	19453	4.49757	0.875474	0.0335751	0.0327011
GOTERM_BP_DIRECT	GO:0045429~positive regulation of nitric oxide biosynthetic process	7	1.25	0.000874063	KLRK1, IFNG, KLRC4-KLRK1, HBB, PTX3, TLR5, CLU	469	47	19453	6.17752	0.879506	0.0335751	0.0327011
GOTERM_BP_DIRECT	GO:0007051~spindle organization	5	0.892857	0.000961908	ASPM, TTK, KIF11, AURKB, AURKA	469	19	19453	10.9152	0.902601	0.0363721	0.0354253
GOTERM_BP_DIRECT	GO:0000082~G1/S transition of mitotic cell cycle	8	1.42857	0.00132986	CCNA2, CDKN1A, CDK1, RBBP8, E2F1, IQGAP3, CDC25A, CDKN3	469	69	19453	4.809	0.960061	0.049375	0.0480896
GOTERM_BP_DIRECT	GO:0007204~positive regulation of cytosolic calcium ion concentration	12	2.14286	0.00134659	CX3CR1, CCR1, CXCR1, F2R, CCR9, C3AR1, ADM, FPR3, FPR2, CXCR6, CCR5, CD24	469	155	19453	3.21117	0.961648	0.049375	0.0480896
GOTERM_BP_DIRECT	GO:0033314~mitotic DNA replication checkpoint	4	0.714286	0.00146362	ORC1, CDC6, CLSPN, TICRR	469	10	19453	16.591	0.971119	0.0520878	0.0507318
GOTERM_BP_DIRECT	GO:0034080~CENP-A containing nucleosome assembly	4	0.714286	0.00146362	CENPW, CENPI, HJURP, CENPA	469	10	19453	16.591	0.971119	0.0520878	0.0507318
GOTERM_BP_DIRECT	GO:0000076~DNA replication checkpoint	4	0.714286	0.0019767	CDT1, CDC45, CDC6, CLSPN	469	11	19453	15.0828	0.991674	0.0682372	0.0664608
GOTERM_BP_DIRECT	GO:0050830~defense response to Gram-positive bacterium	11	1.96429	0.00198661	KLRK1, DEFA4, KLRC4-KLRK1, DEFA3, ADM, CTSG, DEFA1, RNASE3, DEFA1B, H2BC18, LTF	469	139	19453	3.2824	0.991871	0.0682372	0.0664608
GOTERM_BP_DIRECT	GO:0006302~double-strand break repair	8	1.42857	0.002002	POLQ, FEN1, DTX3L, CDCA5, BRCA1, ESCO2, TRIP13, PARP9	469	74	19453	4.48407	0.992169	0.0682372	0.0664608
GOTERM_BP_DIRECT	GO:0090026~positive regulation of monocyte chemotaxis	5	0.892857	0.0020366	CX3CR1, CCR1, CXCL10, CCL5, FPR2	469	23	19453	9.01687	0.992799	0.0684524	0.0666704
GOTERM_BP_DIRECT	GO:0051092~positive regulation of NF-kappaB transcription factor activity	12	2.14286	0.00211092	CX3CR1, AIM2, IL18RAP, TRIM58, EIF2AK2, NLRC4, LGALS9, CLU, S100A9, S100A8, TLR3, LTF	469	164	19453	3.03495	0.993987	0.0699786	0.0681568
GOTERM_BP_DIRECT	GO:0060337~type I interferon signaling pathway	7	1.25	0.00220421	IFIH1, IFITM3, IFI27, OAS1, STAT1, OAS2, IRF7	469	56	19453	5.1847	0.995205	0.0720838	0.0702072
GOTERM_BP_DIRECT	GO:0007095~mitotic G2 DNA damage checkpoint	6	1.07143	0.0023138	CDKN1A, CDK1, BRCA1, CLSPN, DTL, TICRR	469	39	19453	6.38117	0.996324	0.0743353	0.0724001
GOTERM_BP_DIRECT	GO:0060326~cell chemotaxis	8	1.42857	0.0023345	CX3CR1, CCR1, DOCK4, CXCR1, CCR9, AZU1, CXCR6, CCR5	469	76	19453	4.36606	0.996504	0.0743353	0.0724001
GOTERM_BP_DIRECT	GO:0000727~double-strand break repair via break-induced replication	4	0.714286	0.00258879	GINS2, CDC45, MCM4, MCM2	469	12	19453	13.8259	0.998113	0.080319	0.078228
GOTERM_BP_DIRECT	GO:0034501~protein localization to kinetochore	4	0.714286	0.00258879	CDK1, TTK, KNL1, AURKB	469	12	19453	13.8259	0.998113	0.080319	0.078228
GOTERM_BP_DIRECT	GO:0048661~positive regulation of smooth muscle cell proliferation	7	1.25	0.00263943	STAT1, CCL5, PDGFD, ITGB3, MYB, THBS1, ELANE	469	58	19453	5.00592	0.998332	0.0808533	0.0787485
GOTERM_BP_DIRECT	GO:0090307~mitotic spindle assembly	6	1.07143	0.00289564	CDC20, TPX2, KIFC1, MYBL2, NEK2, KIF11	469	41	19453	6.06989	0.999104	0.0865116	0.0842594
GOTERM_BP_DIRECT	GO:0050776~regulation of immune response	6	1.07143	0.00289564	FCGR1BP, LAG3, FCGR3B, IRF7, PDCD1, FCGR1A	469	41	19453	6.06989	0.999104	0.0865116	0.0842594
GOTERM_BP_DIRECT	GO:0007080~mitotic metaphase plate congression	6	1.07143	0.00322309	CCNB1, KIFC1, CDCA5, KIF14, CDCA8, KIF2C	469	42	19453	5.92537	0.999595	0.0944298	0.0919715
GOTERM_BP_DIRECT	GO:0032727~positive regulation of interferon-alpha production	5	0.892857	0.00324832	IFIH1, STAT1, IRF7, TLR7, TLR3	469	26	19453	7.97646	0.999619	0.0944298	0.0919715
GOTERM_BP_DIRECT	GO:1900264~positive regulation of DNA-directed DNA polymerase activity	4	0.714286	0.00330574	GINS1, GINS2, PCNA, DSCC1	469	13	19453	12.7623	0.999669	0.0944298	0.0919715
GOTERM_BP_DIRECT	GO:1901970~positive regulation of mitotic sister chromatid separation	3	0.535714	0.00335577	CDCA8, BIRC5, AURKB	469	4	19453	31.1082	0.999707	0.0944298	0.0919715
GOTERM_BP_DIRECT	GO:0039530~MDA-5 signaling pathway	3	0.535714	0.00335577	IFIH1, OAS3, IRF7	469	4	19453	31.1082	0.999707	0.0944298	0.0919715
GOTERM_BP_DIRECT	GO:0007049~cell cycle	19	3.39286	0.00348607	CDT1, CDKN2B, CDCA2, UHRF1, CDCA5, HJURP, CDCA8, BRCA1, KIF11, MKI67, CDC25A, AURKA, CDC45, BIRC5, MCM4, E2F2, SPC24, CDKN3, MCM2	469	366	19453	2.15321	0.999786	0.0969687	0.0944443
GOTERM_BP_DIRECT	GO:0030174~regulation of DNA-dependent DNA replication initiation	4	0.714286	0.00413277	CDT1, MCM4, MCM2, TICRR	469	14	19453	11.8507	0.999956	0.111126	0.108233
GOTERM_BP_DIRECT	GO:0045842~positive regulation of mitotic metaphase/anaphase transition	4	0.714286	0.00413277	CDC20, ESPL1, UBE2C, DLGAP5	469	14	19453	11.8507	0.999956	0.111126	0.108233
GOTERM_BP_DIRECT	GO:0015670~carbon dioxide transport	4	0.714286	0.00413277	CA2, HBB, HBA2, HBA1	469	14	19453	11.8507	0.999956	0.111126	0.108233
GOTERM_BP_DIRECT	GO:0032703~negative regulation of interleukin-2 production	5	0.892857	0.00428361	LAG3, TBX21, XCL1, GBP1, FOXP3	469	28	19453	7.40672	0.999969	0.113916	0.11095
GOTERM_BP_DIRECT	GO:0032757~positive regulation of interleukin-8 production	7	1.25	0.00468031	F2R, FFAR2, TLR7, LGALS9, TLR5, ELANE, TLR3	469	65	19453	4.46682	0.999988	0.123113	0.119908
GOTERM_BP_DIRECT	GO:0006956~complement activation	5	0.892857	0.00487599	C1QB, C1QA, CLU, CFB, C2	469	29	19453	7.15131	0.999993	0.125531	0.122263
GOTERM_BP_DIRECT	GO:0042267~natural killer cell mediated cytotoxicity	5	0.892857	0.00487599	LAG3, KLRK1, KLRC4-KLRK1, NKG7, SLAMF7	469	29	19453	7.15131	0.999993	0.125531	0.122263
GOTERM_BP_DIRECT	GO:0010818~T cell chemotaxis	4	0.714286	0.00507456	CXCL10, DEFA4, DEFA1, DEFA1B	469	15	19453	11.0607	0.999996	0.127921	0.124591
GOTERM_BP_DIRECT	GO:0060707~trophoblast giant cell differentiation	4	0.714286	0.00507456	LIF, PRDM1, E2F7, E2F8	469	15	19453	11.0607	0.999996	0.127921	0.124591
GOTERM_BP_DIRECT	GO:0030185~nitric oxide transport	3	0.535714	0.00550398	HBB, HBA2, HBA1	469	5	19453	24.8866	0.999998	0.135915	0.132376
GOTERM_BP_DIRECT	GO:2001205~negative regulation of osteoclast development	3	0.535714	0.00550398	LILRB1, FBN1, LTF	469	5	19453	24.8866	0.999998	0.135915	0.132376
GOTERM_BP_DIRECT	GO:0070301~cellular response to hydrogen peroxide	7	1.25	0.00627004	IL18RAP, PCNA, ARG1, PDGFD, MYB, CDK1, RHOB	469	69	19453	4.20787	1	0.152465	0.148496
GOTERM_BP_DIRECT	GO:0042130~negative regulation of T cell proliferation	6	1.07143	0.00630022	SDC4, ARG1, CD80, LILRB1, PDCD1LG2, FOXP3	469	49	19453	5.07889	1	0.152465	0.148496
GOTERM_BP_DIRECT	GO:0002407~dendritic cell chemotaxis	4	0.714286	0.00731845	CCR1, CXCR1, CCL5, CCR5	469	17	19453	9.75944	1	0.175353	0.170788
GOTERM_BP_DIRECT	GO:0043065~positive regulation of apoptotic process	17	3.03571	0.00768845	TOP2A, ZBTB16, GZMA, ADM, LILRB1, NLRC4, CLU, RHOB, IFIT2, CASP7, MELK, ADAMTSL4, TNFSF10, E2F1, PDCD1, TLR3, TGM2	469	336	19453	2.09857	1	0.182058	0.177318
GOTERM_BP_DIRECT	GO:0007200~phospholipase C-activating G-protein coupled receptor signaling pathway	8	1.42857	0.00800984	CX3CR1, F2R, C3AR1, FFAR2, FPR3, NMUR1, FPR2, TGM2	469	95	19453	3.49285	1	0.182058	0.177318
GOTERM_BP_DIRECT	GO:0044355~clearance of foreign intracellular DNA	3	0.535714	0.0081249	APOBEC3H, APOBEC3A, APOBEC3B	469	6	19453	20.7388	1	0.182058	0.177318
GOTERM_BP_DIRECT	GO:0031536~positive regulation of exit from mitosis	3	0.535714	0.0081249	UBE2C, CDCA5, BIRC5	469	6	19453	20.7388	1	0.182058	0.177318
GOTERM_BP_DIRECT	GO:1903490~positive regulation of mitotic cytokinesis	3	0.535714	0.0081249	CDCA8, BIRC5, AURKB	469	6	19453	20.7388	1	0.182058	0.177318
GOTERM_BP_DIRECT	GO:2000503~positive regulation of natural killer cell chemotaxis	3	0.535714	0.0081249	CCL5, CCL4, XCL1	469	6	19453	20.7388	1	0.182058	0.177318
GOTERM_BP_DIRECT	GO:0032020~ISG15-protein conjugation	3	0.535714	0.0081249	HERC5, ISG15, UBE2L6	469	6	19453	20.7388	1	0.182058	0.177318
GOTERM_BP_DIRECT	GO:0008608~attachment of spindle microtubules to kinetochore	4	0.714286	0.00862733	KNL1, SPC24, AURKB, SPC25	469	18	19453	9.21725	1	0.188908	0.183991
GOTERM_BP_DIRECT	GO:0008015~blood circulation	5	0.892857	0.00866481	CXCL10, STAT1, MYOF, C3AR1, SERPING1	469	34	19453	6.09965	1	0.188908	0.183991
GOTERM_BP_DIRECT	GO:0070269~pyroptosis	5	0.892857	0.00866481	AIM2, IFI27, GZMA, NLRC4, ELANE	469	34	19453	6.09965	1	0.188908	0.183991
GOTERM_BP_DIRECT	GO:0002230~positive regulation of defense response to virus by host	5	0.892857	0.00960073	AIM2, DTX3L, STAT1, LILRB1, PARP9	469	35	19453	5.92537	1	0.207444	0.202044
GOTERM_BP_DIRECT	GO:0007064~mitotic sister chromatid cohesion	4	0.714286	0.0100646	CDC20, CDCA5, ESCO2, HASPIN	469	19	19453	8.73213	1	0.212511	0.206979
GOTERM_BP_DIRECT	GO:0007076~mitotic chromosome condensation	4	0.714286	0.0100646	CDCA5, NUSAP1, NCAPG, NCAPH	469	19	19453	8.73213	1	0.212511	0.206979
GOTERM_BP_DIRECT	GO:0032496~response to lipopolysaccharide	10	1.78571	0.0100987	F2R, ADM, LGALS9, MPO, S100A9, FOXP3, S100A8, ELANE, IL12RB2, C2	469	149	19453	2.78373	1	0.212511	0.206979
GOTERM_BP_DIRECT	GO:0006968~cellular defense response	6	1.07143	0.0110122	CX3CR1, LGALS3BP, CLEC5A, CCR9, PRF1, CCR5	469	56	19453	4.44403	1	0.225758	0.219881
GOTERM_BP_DIRECT	GO:0008283~cell proliferation	11	1.96429	0.0111682	IL18RAP, MELK, ZBTB16, CDK1, CKS2, MCM10, MKI67, BUB1, CDC25A, AURKB, E2F8	469	178	19453	2.56322	1	0.225758	0.219881
GOTERM_BP_DIRECT	GO:0032466~negative regulation of cytokinesis	3	0.535714	0.0111946	E2F7, AURKB, E2F8	469	7	19453	17.7761	1	0.225758	0.219881
GOTERM_BP_DIRECT	GO:0071459~protein localization to chromosome, centromeric region	3	0.535714	0.0111946	BUB1B, HASPIN, CENPA	469	7	19453	17.7761	1	0.225758	0.219881
GOTERM_BP_DIRECT	GO:0035425~autocrine signaling	3	0.535714	0.0111946	CX3CR1, S100A9, S100A8	469	7	19453	17.7761	1	0.225758	0.219881
GOTERM_BP_DIRECT	GO:0007267~cell-cell signaling	13	2.32143	0.011451	CCR1, CX3CR1, C1QA, FGFBP2, CD70, CXCL10, IL7, CCL5, CCL4, TNFSF10, XCL1, CCR5, S100A9	469	234	19453	2.30431	1	0.229019	0.223057
GOTERM_BP_DIRECT	GO:2000406~positive regulation of T cell migration	4	0.714286	0.0116325	CXCL10, CCL5, ITGB3, ASCL2	469	20	19453	8.29552	1	0.229485	0.223511
GOTERM_BP_DIRECT	GO:0000077~DNA damage checkpoint	5	0.892857	0.0116639	DTX3L, E2F1, FBXO6, CLSPN, PARP9	469	37	19453	5.60508	1	0.229485	0.223511
GOTERM_BP_DIRECT	GO:0046718~viral entry into host cell	8	1.42857	0.0122122	PLSCR1, GPR15, ITGB3, CD80, CLEC5A, CDK1, CCR5, NECTIN2	469	103	19453	3.22156	1	0.238334	0.23213
GOTERM_BP_DIRECT	GO:0048144~fibroblast proliferation	5	0.892857	0.0127941	NGFR, CDK1, LIF, CKS2, E2F8	469	38	19453	5.45758	1	0.245729	0.239332
GOTERM_BP_DIRECT	GO:0006139~nucleobase-containing compound metabolic process	5	0.892857	0.0127941	OAS2, OAS3, CRMP1, TK1, SLC29A1	469	38	19453	5.45758	1	0.245729	0.239332
GOTERM_BP_DIRECT	GO:1902425~positive regulation of attachment of mitotic spindle microtubules to kinetochore	3	0.535714	0.0146902	CDCA8, BIRC5, AURKB	469	8	19453	15.5541	1	0.275583	0.268409
GOTERM_BP_DIRECT	GO:0001915~negative regulation of T cell mediated cytotoxicity	3	0.535714	0.0146902	CEACAM1, KLRD1, LILRB1	469	8	19453	15.5541	1	0.275583	0.268409
GOTERM_BP_DIRECT	GO:0098883~synapse disassembly	3	0.535714	0.0146902	CX3CR1, C1QB, C1QA	469	8	19453	15.5541	1	0.275583	0.268409
GOTERM_BP_DIRECT	GO:0060339~negative regulation of type I interferon-mediated signaling pathway	4	0.714286	0.0151674	OAS1, OAS3, ISG15, USP18	469	22	19453	7.54138	1	0.281873	0.274535
GOTERM_BP_DIRECT	GO:1900182~positive regulation of protein localization to nucleus	5	0.892857	0.0152584	NGFR, DTX3L, CDK1, LIF, PARP9	469	40	19453	5.1847	1	0.281873	0.274535
GOTERM_BP_DIRECT	GO:0032467~positive regulation of cytokinesis	5	0.892857	0.016595	KIF14, KIF23, CDC6, AURKB, CIT	469	41	19453	5.05825	1	0.304241	0.296321
GOTERM_BP_DIRECT	GO:0007088~regulation of mitotic nuclear division	4	0.714286	0.0171371	CDCA2, NEK2, MKI67, PKMYT1	469	23	19453	7.2135	1	0.311817	0.3037
GOTERM_BP_DIRECT	GO:0016477~cell migration	14	2.5	0.0176109	NTNG2, CARMIL3, JUP, SDC4, ITGB3, SDC3, PARP9, L1CAM, THBS1, RHOB, DEPDC1B, CEACAM1, CDK1, CD24	469	278	19453	2.0888	1	0.318047	0.309767
GOTERM_BP_DIRECT	GO:0006953~acute-phase response	5	0.892857	0.0180025	CD163, IL1RN, PLSCR1, HP, IGHA2	469	42	19453	4.93781	1	0.322712	0.314311
GOTERM_BP_DIRECT	GO:0070383~DNA cytosine deamination	3	0.535714	0.0185893	APOBEC3H, APOBEC3A, APOBEC3B	469	9	19453	13.8259	1	0.323642	0.315216
GOTERM_BP_DIRECT	GO:0002544~chronic inflammatory response	3	0.535714	0.0185893	THBS1, S100A9, S100A8	469	9	19453	13.8259	1	0.323642	0.315216
GOTERM_BP_DIRECT	GO:0071636~positive regulation of transforming growth factor beta production	3	0.535714	0.0185893	MYB, XCL1, LGALS9	469	9	19453	13.8259	1	0.323642	0.315216
GOTERM_BP_DIRECT	GO:1990314~cellular response to insulin-like growth factor stimulus	3	0.535714	0.0185893	CCNA2, ITGB3, FBN1	469	9	19453	13.8259	1	0.323642	0.315216
GOTERM_BP_DIRECT	GO:0071310~cellular response to organic substance	4	0.714286	0.0192427	EGR2, SATB2, TBX21, IQGAP3	469	24	19453	6.91294	1	0.330717	0.322107
GOTERM_BP_DIRECT	GO:0045766~positive regulation of angiogenesis	10	1.78571	0.019269	CX3CR1, LRG1, JUP, ITGB3, C3AR1, ADM, BRCA1, THBS1, TLR3, RHOB	469	166	19453	2.49865	1	0.330717	0.322107
GOTERM_BP_DIRECT	GO:0031295~T cell costimulation	5	0.892857	0.0194821	KLRK1, CD80, KLRC4-KLRK1, PDCD1LG2, CD24	469	43	19453	4.82298	1	0.332019	0.323376
GOTERM_BP_DIRECT	GO:0071353~cellular response to interleukin-4	4	0.714286	0.0214847	RUFY4, ARG1, XCL1, MCM2	469	25	19453	6.63642	1	0.361062	0.351662
GOTERM_BP_DIRECT	GO:0044772~mitotic cell cycle phase transition	4	0.714286	0.0214847	CCNA2, CCNB2, CCNB1, CKS2	469	25	19453	6.63642	1	0.361062	0.351662
GOTERM_BP_DIRECT	GO:0032731~positive regulation of interleukin-1 beta production	6	1.07143	0.0225038	EGR1, AIM2, IFNG, NLRC4, AZU1, LGALS9	469	67	19453	3.71441	1	0.373968	0.364232
GOTERM_BP_DIRECT	GO:0042542~response to hydrogen peroxide	5	0.892857	0.022661	STAT1, HP, HBB, HBA2, HBA1	469	45	19453	4.60862	1	0.373968	0.364232
GOTERM_BP_DIRECT	GO:2000320~negative regulation of T-helper 17 cell differentiation	3	0.535714	0.0228708	TBX21, ASCL2, FOXP3	469	10	19453	12.4433	1	0.373968	0.364232
GOTERM_BP_DIRECT	GO:0035825~reciprocal DNA recombination	3	0.535714	0.0228708	UHRF1, RBBP8, BRCA1	469	10	19453	12.4433	1	0.373968	0.364232
GOTERM_BP_DIRECT	GO:0007165~signal transduction	44	7.85714	0.0230533	LGALS3BP, IL21, IL1RN, IRS1, FAM13A, SECTM1, ADM, FPR3, RETN, IQGAP3, TYMP, IL1RL1, KLRK1, HLX, CCL4, KLRC4-KLRK1, CLEC5A, TNFSF10, VSTM1, CCR5, FCGR1A, CHGB, SMAD1, CD70, IGFBP4, STAT1, CLEC11A, MX1, LILRB1, GNG11, RHOB, GPR141, CEACAM3, CXCL10, HSH2D, CEACAM1, TAFA2, CEACAM6, DEPDC1, XCL1, AGRN, HDGFL3, TLR3, FBN1	469	1307	19453	1.39634	1	0.374423	0.364676
GOTERM_BP_DIRECT	GO:0042102~positive regulation of T cell proliferation	6	1.07143	0.0238263	IL21, CD70, CCL5, CD80, PDCD1LG2, IL12RB2	469	68	19453	3.65979	1	0.384397	0.37439
GOTERM_BP_DIRECT	GO:0030890~positive regulation of B cell proliferation	5	0.892857	0.0243618	IL21, CDKN1A, IL7, FCRL3, EPHB2	469	46	19453	4.50844	1	0.390435	0.38027
GOTERM_BP_DIRECT	GO:0009617~response to bacterium	8	1.42857	0.0250084	LRG1, GZMA, IFI44, USP18, CFB, HERC6, FKBP5, C2	469	119	19453	2.78841	1	0.39816	0.387794
GOTERM_BP_DIRECT	GO:0030168~platelet activation	6	1.07143	0.0251979	TREML1, PLSCR1, ITGB3, F2R, CTSG, PF4	469	69	19453	3.60675	1	0.398554	0.388179
GOTERM_BP_DIRECT	GO:0007568~aging	9	1.60714	0.0259998	C1QA, CDKN2B, ARG1, SERPING1, ADM, RETN, TYMS, MPO, AURKB	469	147	19453	2.53945	1	0.408568	0.397932
GOTERM_BP_DIRECT	GO:0071560~cellular response to transforming growth factor beta stimulus	6	1.07143	0.0266191	CX3CR1, CDKN2B, ARG1, PDGFD, XCL1, FBN1	469	70	19453	3.55522	1	0.415601	0.404781
GOTERM_BP_DIRECT	GO:0051873~killing by host of symbiont cells	3	0.535714	0.0275139	DEFA1, DEFA1B, PF4	469	11	19453	11.3121	1	0.424099	0.413059
GOTERM_BP_DIRECT	GO:1905820~positive regulation of chromosome separation	3	0.535714	0.0275139	PLSCR1, NCAPG, NCAPH	469	11	19453	11.3121	1	0.424099	0.413059
GOTERM_BP_DIRECT	GO:0071466~cellular response to xenobiotic stimulus	6	1.07143	0.0280904	AIM2, PCNA, ITGB3, E2F1, APOBEC3A, TLR3	469	71	19453	3.50515	1	0.430245	0.419045
GOTERM_BP_DIRECT	GO:0051928~positive regulation of calcium ion transport	4	0.714286	0.0290299	CCR1, CCL5, F2R, CCL4	469	28	19453	5.92537	1	0.43635	0.424991
GOTERM_BP_DIRECT	GO:0042744~hydrogen peroxide catabolic process	4	0.714286	0.0290299	HBB, HBA2, HBA1, MPO	469	28	19453	5.92537	1	0.43635	0.424991
GOTERM_BP_DIRECT	GO:0035458~cellular response to interferon-beta	4	0.714286	0.0290299	AIM2, OAS1, STAT1, TLR3	469	28	19453	5.92537	1	0.43635	0.424991
GOTERM_BP_DIRECT	GO:0006281~DNA repair	14	2.5	0.0306902	POLQ, PIF1, FEN1, RMI2, UHRF1, BRCA1, TICRR, RAD51, EXO1, RBBP8, CDK1, RAD54L, FBXO6, CLSPN	469	301	19453	1.92919	1	0.458459	0.446524
GOTERM_BP_DIRECT	GO:0008285~negative regulation of cell proliferation	19	3.39286	0.0314319	SMAD1, CDKN1A, CDKN2B, H2AC6, VDR, ZBTB16, F2R, LIF, EIF2AK2, ADM, IFI35, CDC6, THBS1, FOXP3, IFIT3, WARS1, ADAMTS1, E2F7, CDKN3	469	462	19453	1.70579	1	0.459926	0.447953
GOTERM_BP_DIRECT	GO:0010971~positive regulation of G2/M transition of mitotic cell cycle	4	0.714286	0.0318169	CCNB1, CDK1, DTL, CDC25A	469	29	19453	5.72105	1	0.459926	0.447953
GOTERM_BP_DIRECT	GO:0050766~positive regulation of phagocytosis	5	0.892857	0.031922	IFNG, PTX3, FPR2, AZU1, FCGR1A	469	50	19453	4.14776	1	0.459926	0.447953
GOTERM_BP_DIRECT	GO:0035457~cellular response to interferon-alpha	3	0.535714	0.0324989	OAS1, IFIT3, IFIT2	469	12	19453	10.3694	1	0.459926	0.447953
GOTERM_BP_DIRECT	GO:0030193~regulation of blood coagulation	3	0.535714	0.0324989	F2R, SERPING1, EPHB2	469	12	19453	10.3694	1	0.459926	0.447953
GOTERM_BP_DIRECT	GO:0016554~cytidine to uridine editing	3	0.535714	0.0324989	APOBEC3H, APOBEC3A, APOBEC3B	469	12	19453	10.3694	1	0.459926	0.447953
GOTERM_BP_DIRECT	GO:0009972~cytidine deamination	3	0.535714	0.0324989	APOBEC3H, APOBEC3A, APOBEC3B	469	12	19453	10.3694	1	0.459926	0.447953
GOTERM_BP_DIRECT	GO:0002903~negative regulation of B cell apoptotic process	3	0.535714	0.0324989	HSH2D, PDCD1, AURKB	469	12	19453	10.3694	1	0.459926	0.447953
GOTERM_BP_DIRECT	GO:0090267~positive regulation of mitotic cell cycle spindle assembly checkpoint	3	0.535714	0.0324989	CDCA8, BIRC5, AURKB	469	12	19453	10.3694	1	0.459926	0.447953
GOTERM_BP_DIRECT	GO:0071346~cellular response to interferon-gamma	7	1.25	0.0337265	STAT1, CCL5, CCL4, XCL1, LGALS9, GBP1, TLR3	469	100	19453	2.90343	1	0.474525	0.462171
GOTERM_BP_DIRECT	GO:0097191~extrinsic apoptotic signaling pathway	5	0.892857	0.0361623	IFNG, IFI27, IL7, CD70, TLR3	469	52	19453	3.98823	1	0.503668	0.490556
GOTERM_BP_DIRECT	GO:0032868~response to insulin	6	1.07143	0.0362142	EGR1, EGR2, IRS1, TNFSF10, ADM, RETN	469	76	19453	3.27455	1	0.503668	0.490556
GOTERM_BP_DIRECT	GO:0051444~negative regulation of ubiquitin-protein transferase activity	3	0.535714	0.0378067	CDC20, DTX3L, BUB1B	469	13	19453	9.57176	1	0.513674	0.500302
GOTERM_BP_DIRECT	GO:0002430~complement receptor mediated signaling pathway	3	0.535714	0.0378067	C3AR1, FPR3, FPR2	469	13	19453	9.57176	1	0.513674	0.500302
GOTERM_BP_DIRECT	GO:0002523~leukocyte migration involved in inflammatory response	3	0.535714	0.0378067	S100A9, S100A8, ELANE	469	13	19453	9.57176	1	0.513674	0.500302
GOTERM_BP_DIRECT	GO:0019730~antimicrobial humoral response	3	0.535714	0.0378067	DEFA4, DEFA3, AZU1	469	13	19453	9.57176	1	0.513674	0.500302
GOTERM_BP_DIRECT	GO:0051321~meiotic cell cycle	6	1.07143	0.0379949	RAD51, EXO1, RBBP8, RAD54L, NEK2, PKMYT1	469	77	19453	3.23202	1	0.513674	0.500302
GOTERM_BP_DIRECT	GO:0019221~cytokine-mediated signaling pathway	9	1.60714	0.0399726	CCR1, SOCS1, STAT1, IL7, CTSG, LILRB1, IL12RB2, PF4, TGM2	469	160	19453	2.33312	1	0.537409	0.523419
GOTERM_BP_DIRECT	GO:0070371~ERK1 and ERK2 cascade	5	0.892857	0.040712	DUSP5, HESX1, CDK1, LGALS9, IQGAP3	469	54	19453	3.84052	1	0.539006	0.524974
GOTERM_BP_DIRECT	GO:0030225~macrophage differentiation	4	0.714286	0.0409823	IL1RL1, SOCS1, IFNG, LIF	469	32	19453	5.1847	1	0.539006	0.524974
GOTERM_BP_DIRECT	GO:0045089~positive regulation of innate immune response	4	0.714286	0.0409823	PLSCR1, CCL5, FPR2, IFI35	469	32	19453	5.1847	1	0.539006	0.524974
GOTERM_BP_DIRECT	GO:0043392~negative regulation of DNA binding	4	0.714286	0.0409823	ZNF462, GZMA, E2F1, NEK2	469	32	19453	5.1847	1	0.539006	0.524974
GOTERM_BP_DIRECT	GO:0032755~positive regulation of interleukin-6 production	7	1.25	0.04128	IFIH1, IFNG, POU2AF1, F2R, TLR7, LGALS9, TLR3	469	105	19453	2.76517	1	0.539987	0.525929
GOTERM_BP_DIRECT	GO:0046854~phosphatidylinositol phosphorylation	5	0.892857	0.043103	SOCS2, SOCS1, CISH, TTC7B, PIK3R3	469	55	19453	3.77069	1	0.553022	0.538625
GOTERM_BP_DIRECT	GO:0019985~translesion synthesis	3	0.535714	0.0434191	PCNA, PCLAF, DTL	469	14	19453	8.88806	1	0.553022	0.538625
GOTERM_BP_DIRECT	GO:0001878~response to yeast	3	0.535714	0.0434191	PTX3, MPO, ELANE	469	14	19453	8.88806	1	0.553022	0.538625
GOTERM_BP_DIRECT	GO:0051984~positive regulation of chromosome segregation	3	0.535714	0.0434191	NCAPG, CDC6, NCAPH	469	14	19453	8.88806	1	0.553022	0.538625
GOTERM_BP_DIRECT	GO:0010389~regulation of G2/M transition of mitotic cell cycle	3	0.535714	0.0434191	CDKN1A, KIF14, AURKA	469	14	19453	8.88806	1	0.553022	0.538625
GOTERM_BP_DIRECT	GO:0007131~reciprocal meiotic recombination	4	0.714286	0.0443014	RAD51, RAD54L, MND1, TRIP13	469	33	19453	5.02759	1	0.561306	0.546694
GOTERM_BP_DIRECT	GO:0009636~response to toxic substance	6	1.07143	0.0456469	CDKN1A, RAD51, CCL5, CCL4, CDK1, TYMS	469	81	19453	3.07242	1	0.575341	0.560363
GOTERM_BP_DIRECT	GO:0070488~neutrophil aggregation	2	0.357143	0.0475384	S100A9, S100A8	469	2	19453	41.4776	1	0.586954	0.571673
GOTERM_BP_DIRECT	GO:0032877~positive regulation of DNA endoreduplication	2	0.357143	0.0475384	E2F7, E2F8	469	2	19453	41.4776	1	0.586954	0.571673
GOTERM_BP_DIRECT	GO:0021599~abducens nerve formation	2	0.357143	0.0475384	MAFB, HOXA1	469	2	19453	41.4776	1	0.586954	0.571673
GOTERM_BP_DIRECT	GO:0032834~positive regulation of CD4-positive, CD25-positive, alpha-beta regulatory T cell differentiation involved in immune response	2	0.357143	0.0475384	IFNG, LGALS9	469	2	19453	41.4776	1	0.586954	0.571673
GOTERM_BP_DIRECT	GO:0045944~positive regulation of transcription from RNA polymerase II promoter	40	7.14286	0.0485904	TOP2A, UHRF1, SATB2, BRCA1, ASCL2, IKZF4, HELZ2, ABLIM3, TBX21, MYB, E2F1, E2F2, MYBL2, HOXA1, E2F7, E2F8, ZNF462, EGR1, SMAD1, EGR2, EGR3, JUP, STAT1, VDR, ZBTB16, LMO2, LIF, LILRB1, FOXP3, CXCL10, PLSCR1, MAFB, POU2AF1, GPRIN1, IRF7, TLR7, BMAL2, AGRN, TLR3, PF4	469	1232	19453	1.34668	1	0.59675	0.581215
GOTERM_BP_DIRECT	GO:0045953~negative regulation of natural killer cell mediated cytotoxicity	3	0.535714	0.0493182	KLRD1, LILRB1, LGALS9	469	15	19453	8.29552	1	0.59675	0.581215
GOTERM_BP_DIRECT	GO:0002281~macrophage activation involved in immune response	3	0.535714	0.0493182	IFNG, DYSF, IFI35	469	15	19453	8.29552	1	0.59675	0.581215
GOTERM_BP_DIRECT	GO:0071639~positive regulation of monocyte chemotactic protein-1 production	3	0.535714	0.0493182	OAS1, OAS3, LGALS9	469	15	19453	8.29552	1	0.59675	0.581215
GOTERM_BP_DIRECT	GO:0032147~activation of protein kinase activity	4	0.714286	0.0513266	TPX2, ITGB3, KIF14, CLSPN	469	35	19453	4.7403	1	0.617963	0.601875
GOTERM_BP_DIRECT	GO:0006508~proteolysis	18	3.21429	0.0517195	TMPRSS3, AZU1, USP18, C2, GZMH, FAM111B, BACE2, CASP7, ESPL1, CASP5, ADAMTS1, CTSG, FBXO6, LAP3, ELANE, CFB, TGM2, LTF	469	458	19453	1.63012	1	0.619259	0.603137
GOTERM_BP_DIRECT	GO:0045444~fat cell differentiation	6	1.07143	0.0519461	EGR2, SOCS1, MAFB, FFAR2, RETN, JDP2	469	84	19453	2.96269	1	0.619259	0.603137
GOTERM_BP_DIRECT	GO:0006952~defense response	6	1.07143	0.054153	STAT1, MX2, MX1, HP, PPBP, MPO	469	85	19453	2.92783	1	0.642403	0.625679
GOTERM_BP_DIRECT	GO:0015671~oxygen transport	3	0.535714	0.0554872	HBB, HBA2, HBA1	469	16	19453	7.77705	1	0.645572	0.628766
GOTERM_BP_DIRECT	GO:0045869~negative regulation of single stranded viral RNA replication via double stranded DNA intermediate	3	0.535714	0.0554872	APOBEC3H, APOBEC3A, APOBEC3B	469	16	19453	7.77705	1	0.645572	0.628766
GOTERM_BP_DIRECT	GO:0035563~positive regulation of chromatin binding	3	0.535714	0.0554872	CDT1, DTX3L, PARP9	469	16	19453	7.77705	1	0.645572	0.628766
GOTERM_BP_DIRECT	GO:0051382~kinetochore assembly	3	0.535714	0.0554872	CENPW, CENPA, DLGAP5	469	16	19453	7.77705	1	0.645572	0.628766
GOTERM_BP_DIRECT	GO:0006310~DNA recombination	6	1.07143	0.0564135	PIF1, RAD51, EXO1, RAD54L, HMGB3, BRCA1	469	86	19453	2.89379	1	0.653209	0.636204
GOTERM_BP_DIRECT	GO:1901216~positive regulation of neuron death	4	0.714286	0.0588554	EGR1, C1QA, IFNG, CLU	469	37	19453	4.48407	1	0.675024	0.657451
GOTERM_BP_DIRECT	GO:0097193~intrinsic apoptotic signaling pathway	4	0.714286	0.0588554	CDKN1A, IFI6, CD24, CLU	469	37	19453	4.48407	1	0.675024	0.657451
GOTERM_BP_DIRECT	GO:0043123~positive regulation of I-kappaB kinase/NF-kappaB signaling	10	1.78571	0.0604971	BST2, CLEC4D, TNFRSF19, F2R, TNFSF10, TRIM58, SECTM1, LGALS9, TLR3, LTF	469	205	19453	2.0233	1	0.690422	0.672448
GOTERM_BP_DIRECT	GO:0045730~respiratory burst	3	0.535714	0.0619097	NCF4, NCF1C, CD24	469	17	19453	7.31958	1	0.690422	0.672448
GOTERM_BP_DIRECT	GO:0042119~neutrophil activation	3	0.535714	0.0619097	IL18RAP, CCL5, CTSG	469	17	19453	7.31958	1	0.690422	0.672448
GOTERM_BP_DIRECT	GO:0048143~astrocyte activation	3	0.535714	0.0619097	C1QA, IFNG, FPR2	469	17	19453	7.31958	1	0.690422	0.672448
GOTERM_BP_DIRECT	GO:0000083~regulation of transcription involved in G1/S transition of mitotic cell cycle	3	0.535714	0.0619097	E2F1, E2F2, CDK14	469	17	19453	7.31958	1	0.690422	0.672448
GOTERM_BP_DIRECT	GO:0043116~negative regulation of vascular permeability	3	0.535714	0.0619097	CLDN5, CEACAM1, ADM	469	17	19453	7.31958	1	0.690422	0.672448
GOTERM_BP_DIRECT	GO:0001818~negative regulation of cytokine production	4	0.714286	0.0628035	SRGN, SYT11, LRRC32, FOXP3	469	38	19453	4.36606	1	0.693993	0.675926
GOTERM_BP_DIRECT	GO:0010942~positive regulation of cell death	4	0.714286	0.0628035	HP, HBB, HBA2, HBA1	469	38	19453	4.36606	1	0.693993	0.675926
GOTERM_BP_DIRECT	GO:0042110~T cell activation	5	0.892857	0.0650018	HSH2D, LAG3, CD80, SLAMF7, FOXP3	469	63	19453	3.29187	1	0.715019	0.696405
GOTERM_BP_DIRECT	GO:0006959~humoral immune response	5	0.892857	0.0680802	IFNG, IL7, POU2AF1, PDCD1, LTF	469	64	19453	3.24044	1	0.74131	0.722011
GOTERM_BP_DIRECT	GO:0006878~cellular copper ion homeostasis	3	0.535714	0.06857	MT2A, SLC31A2, SCO2	469	18	19453	6.91294	1	0.74131	0.722011
GOTERM_BP_DIRECT	GO:0050765~negative regulation of phagocytosis	3	0.535714	0.06857	PLSCR1, SYT11, DYSF	469	18	19453	6.91294	1	0.74131	0.722011
GOTERM_BP_DIRECT	GO:0034421~post-translational protein acetylation	2	0.357143	0.0704551	DSCC1, ESCO2	469	3	19453	27.6517	1	0.74131	0.722011
GOTERM_BP_DIRECT	GO:0051231~spindle elongation	2	0.357143	0.0704551	KIF4A, KIF11	469	3	19453	27.6517	1	0.74131	0.722011
GOTERM_BP_DIRECT	GO:2000502~negative regulation of natural killer cell chemotaxis	2	0.357143	0.0704551	KLRK1, KLRC4-KLRK1	469	3	19453	27.6517	1	0.74131	0.722011
GOTERM_BP_DIRECT	GO:0001869~negative regulation of complement activation, lectin pathway	2	0.357143	0.0704551	SERPING1, IGHA2	469	3	19453	27.6517	1	0.74131	0.722011
GOTERM_BP_DIRECT	GO:0001788~antibody-dependent cellular cytotoxicity	2	0.357143	0.0704551	IGHG1, FCGR1A	469	3	19453	27.6517	1	0.74131	0.722011
GOTERM_BP_DIRECT	GO:0071930~negative regulation of transcription involved in G1/S transition of mitotic cell cycle	2	0.357143	0.0704551	E2F1, E2F7	469	3	19453	27.6517	1	0.74131	0.722011
GOTERM_BP_DIRECT	GO:0035284~brain segmentation	2	0.357143	0.0704551	EGR2, MAFB	469	3	19453	27.6517	1	0.74131	0.722011
GOTERM_BP_DIRECT	GO:0031100~animal organ regeneration	4	0.714286	0.071056	CCNA2, CDKN1A, CDK1, ADM	469	40	19453	4.14776	1	0.743031	0.723688
GOTERM_BP_DIRECT	GO:0051216~cartilage development	5	0.892857	0.0712328	SMAD1, EVC, SATB2, ZBTB16, TYMS	469	65	19453	3.19059	1	0.743031	0.723688
GOTERM_BP_DIRECT	GO:0042981~regulation of apoptotic process	11	1.96429	0.0734596	EGR1, CXCL10, CASP5, STAT1, BIRC5, NLRC4, ALPK2, CLU, BCL2L14, TGM2, BCL2L15	469	245	19453	1.86226	1	0.762971	0.743109
GOTERM_BP_DIRECT	GO:0071479~cellular response to ionizing radiation	4	0.714286	0.0753555	CDKN1A, RAD51, BRCA1, RHOB	469	41	19453	4.0466	1	0.770448	0.750391
GOTERM_BP_DIRECT	GO:0010526~negative regulation of transposition, RNA-mediated	3	0.535714	0.075453	APOBEC3H, APOBEC3A, APOBEC3B	469	19	19453	6.5491	1	0.770448	0.750391
GOTERM_BP_DIRECT	GO:0071360~cellular response to exogenous dsRNA	3	0.535714	0.075453	IFIH1, IFIT1, TLR3	469	19	19453	6.5491	1	0.770448	0.750391
GOTERM_BP_DIRECT	GO:0032695~negative regulation of interleukin-12 production	3	0.535714	0.075453	LILRB1, TIGIT, THBS1	469	19	19453	6.5491	1	0.770448	0.750391
GOTERM_BP_DIRECT	GO:0042593~glucose homeostasis	7	1.25	0.0767782	BACE2, NGFR, OAS1, FABP5, IRS1, FFAR2, FBN1	469	123	19453	2.36051	1	0.780686	0.760362
GOTERM_BP_DIRECT	GO:0007346~regulation of mitotic cell cycle	5	0.892857	0.0777575	CDC20, CDKN1A, CKS2, BIRC5, DLGAP5	469	67	19453	3.09534	1	0.787335	0.766838
GOTERM_BP_DIRECT	GO:0042531~positive regulation of tyrosine phosphorylation of STAT protein	5	0.892857	0.0811282	IL21, IFNG, CCL5, LIF, PARP9	469	68	19453	3.04982	1	0.818043	0.796746
GOTERM_BP_DIRECT	GO:0010759~positive regulation of macrophage chemotaxis	3	0.535714	0.0825442	CCL5, C3AR1, THBS1	469	20	19453	6.22164	1	0.825442	0.803953
GOTERM_BP_DIRECT	GO:0043277~apoptotic cell clearance	3	0.535714	0.0825442	MARCO, ITGB3, TGM2	469	20	19453	6.22164	1	0.825442	0.803953
GOTERM_BP_DIRECT	GO:0001895~retina homeostasis	4	0.714286	0.0842887	IGHG3, IGKC, IGHA2, LTF	469	43	19453	3.85838	1	0.835978	0.814215
GOTERM_BP_DIRECT	GO:0032733~positive regulation of interleukin-10 production	4	0.714286	0.0842887	XCL1, ISG15, LGALS9, TIGIT	469	43	19453	3.85838	1	0.835978	0.814215
GOTERM_BP_DIRECT	GO:0001819~positive regulation of cytokine production	5	0.892857	0.0880822	IL21, IFNG, CLEC5A, EIF2AK2, TLR5	469	70	19453	2.96269	1	0.854099	0.831864
GOTERM_BP_DIRECT	GO:0007259~JAK-STAT cascade	4	0.714286	0.088917	SOCS2, SOCS1, IFNG, STAT1	469	44	19453	3.77069	1	0.854099	0.831864
GOTERM_BP_DIRECT	GO:0016525~negative regulation of angiogenesis	7	1.25	0.0889715	CLDN5, CXCL10, SPARC, STAT1, ADAMTS1, THBS1, PF4	469	128	19453	2.26831	1	0.854099	0.831864
GOTERM_BP_DIRECT	GO:0035265~organ growth	3	0.535714	0.0898296	HLX, IL7, LY6E	469	21	19453	5.92537	1	0.854099	0.831864
GOTERM_BP_DIRECT	GO:0006977~DNA damage response, signal transduction by p53 class mediator resulting in cell cycle arrest	3	0.535714	0.0898296	CDKN1A, MUC1, GTSE1	469	21	19453	5.92537	1	0.854099	0.831864
GOTERM_BP_DIRECT	GO:0043032~positive regulation of macrophage activation	3	0.535714	0.0898296	IL1RL1, PLA2G4A, THBS1	469	21	19453	5.92537	1	0.854099	0.831864
GOTERM_BP_DIRECT	GO:0080111~DNA demethylation	3	0.535714	0.0898296	APOBEC3H, APOBEC3A, APOBEC3B	469	21	19453	5.92537	1	0.854099	0.831864
GOTERM_BP_DIRECT	GO:0035710~CD4-positive, alpha-beta T cell activation	2	0.357143	0.0928215	RSAD2, NKG7	469	4	19453	20.7388	1	0.854099	0.831864
GOTERM_BP_DIRECT	GO:1990086~lens fiber cell apoptotic process	2	0.357143	0.0928215	E2F1, E2F2	469	4	19453	20.7388	1	0.854099	0.831864
GOTERM_BP_DIRECT	GO:1905448~positive regulation of mitochondrial ATP synthesis coupled electron transport	2	0.357143	0.0928215	CCNB1, CDK1	469	4	19453	20.7388	1	0.854099	0.831864
GOTERM_BP_DIRECT	GO:0006663~platelet activating factor biosynthetic process	2	0.357143	0.0928215	PLA2G4C, PLA2G4A	469	4	19453	20.7388	1	0.854099	0.831864
GOTERM_BP_DIRECT	GO:0035915~pore formation in membrane of other organism	2	0.357143	0.0928215	DEFA1, DEFA1B	469	4	19453	20.7388	1	0.854099	0.831864
GOTERM_BP_DIRECT	GO:0006235~dTTP biosynthetic process	2	0.357143	0.0928215	CMPK2, TYMS	469	4	19453	20.7388	1	0.854099	0.831864
GOTERM_BP_DIRECT	GO:0007057~spindle assembly involved in female meiosis I	2	0.357143	0.0928215	CCNB2, AURKA	469	4	19453	20.7388	1	0.854099	0.831864
GOTERM_BP_DIRECT	GO:0044793~negative regulation by host of viral process	2	0.357143	0.0928215	PTX3, LTF	469	4	19453	20.7388	1	0.854099	0.831864
GOTERM_BP_DIRECT	GO:0002826~negative regulation of T-helper 1 type immune response	2	0.357143	0.0928215	IL1RL1, XCL1	469	4	19453	20.7388	1	0.854099	0.831864
GOTERM_BP_DIRECT	GO:0032119~sequestering of zinc ion	2	0.357143	0.0928215	S100A9, S100A8	469	4	19453	20.7388	1	0.854099	0.831864
GOTERM_BP_DIRECT	GO:0071659~negative regulation of IP-10 production	2	0.357143	0.0928215	OAS1, OAS3	469	4	19453	20.7388	1	0.854099	0.831864
GOTERM_BP_DIRECT	GO:2000552~negative regulation of T-helper 2 cell cytokine production	2	0.357143	0.0928215	ARG1, TBX21	469	4	19453	20.7388	1	0.854099	0.831864
GOTERM_BP_DIRECT	GO:0002548~monocyte chemotaxis	4	0.714286	0.0936496	CCL5, CCL4, XCL1, CTSG	469	45	19453	3.6869	1	0.855215	0.832951
GOTERM_BP_DIRECT	GO:0048863~stem cell differentiation	4	0.714286	0.0936496	HESX1, LIF, EPOP, IGHA2	469	45	19453	3.6869	1	0.855215	0.832951
GOTERM_BP_DIRECT	GO:1901224~positive regulation of NIK/NF-kappaB signaling	5	0.892857	0.0953139	EIF2AK2, TLR7, IFI35, LGALS9, TLR3	469	72	19453	2.88039	1	0.867142	0.844567
GOTERM_BP_DIRECT	GO:0000724~double-strand break repair via homologous recombination	6	1.07143	0.096665	FEN1, RMI2, RAD51, UHRF1, RBBP8, BRCA1	469	101	19453	2.46402	1	0.872058	0.849356
GOTERM_BP_DIRECT	GO:0001934~positive regulation of protein phosphorylation	10	1.78571	0.0967393	MARCO, CDKN1A, IFNG, ITGB3, PIK3R3, CDCA8, BIRC5, FPR2, IQGAP3, AURKB	469	226	19453	1.83529	1	0.872058	0.849356
GOTERM_BP_DIRECT	GO:0030520~intracellular estrogen receptor signaling pathway	3	0.535714	0.0972958	DEFA3, DEFA1, DEFA1B	469	22	19453	5.65604	1	0.872058	0.849356
GOTERM_BP_DIRECT	GO:0010529~negative regulation of transposition	3	0.535714	0.0972958	APOBEC3H, APOBEC3A, APOBEC3B	469	22	19453	5.65604	1	0.872058	0.849356
GOTERM_BP_DIRECT	GO:0009411~response to UV	4	0.714286	0.0984836	CASP7, PCLAF, DTL, ELANE	469	46	19453	3.60675	1	0.879448	0.856553

## Sheet: B cell
Category	Term	Count	%	PValue	Genes	List Total	Pop Hits	Pop Total	Fold Enrichment	Bonferroni	Benjamini	FDR
GOTERM_BP_DIRECT	GO:0006955~immune response	24	5.91133	5.59646e-06	IL32, CR2, FYB1, PPBP, CD1C, IGLV8-61, CXCL5, CD1A, CLEC4A, IGLV5-48, IGLV3-9, FCGR3A, IGLV5-45, CNR2, IGKV6D-21, CCL5, CCR9, ACKR3, TLR10, S1PR4, TLR4, CCR2, IGKV6-21, IGKV2-40	303	512	19462	3.01083	0.00882009	0.00885919	0.00885919
GOTERM_BP_DIRECT	GO:0006954~inflammatory response	20	4.92611	5.56296e-05	AFAP1L2, ANXA1, CD180, PPBP, NLRC4, LYZ, MSMP, LIPA, CXCL5, MIR223, FUT7, CNR2, CCL5, TLR9, TLR10, HPSE, TLR4, PF4V1, CCR2, PF4	303	436	19462	2.94638	0.0842978	0.0440308	0.0440308
GOTERM_BP_DIRECT	GO:0070098~chemokine-mediated signaling pathway	8	1.97044	0.000104984	CCL5, CCR9, ACKR3, PPBP, CXCL5, PF4V1, CCR2, PF4	303	70	19462	7.34069	0.153122	0.0553967	0.0553967
GOTERM_BP_DIRECT	GO:0019722~calcium-mediated signaling	8	1.97044	0.00057423	TREML1, RCAN1, FCGR3A, MCTP1, CCR9, ACKR3, CD3E, CCR2	303	92	19462	5.58531	0.597181	0.227252	0.227252
GOTERM_BP_DIRECT	GO:0045087~innate immune response	22	5.41872	0.000972073	IGHV3-72, ANXA1, FCER1G, CD180, RNASE6, IGHV2-70D, NLRC4, CLU, MID2, MPEG1, LILRA4, TREML1, CD6, TRIM68, TLR9, TRIM58, TLR10, TTLL12, TNFAIP8L2, IGHV5-10-1, TRIM32, TLR4	303	635	19462	2.22533	0.78552	0.307758	0.307758
GOTERM_BP_DIRECT	GO:0002377~immunoglobulin production	7	1.72414	0.00262759	IGLV5-48, IGLV3-9, IGLV5-45, IGKV6D-21, IGLV8-61, IGKV2-40, IGKV6-21	303	89	19462	5.05188	0.98447	0.598936	0.598936
GOTERM_BP_DIRECT	GO:0042742~defense response to bacterium	12	2.95567	0.00264848	IGHV3-72, MIR223, FCER1G, GNLY, TLR9, IGHV2-70D, PPBP, NLRC4, LYZ, IGHV5-10-1, TLR4, MPEG1	303	261	19462	2.95315	0.984976	0.598936	0.598936
GOTERM_BP_DIRECT	GO:0071222~cellular response to lipopolysaccharide	10	2.46305	0.00387142	MIR223, KLRK1, CD180, KLRC4-KLRK1, TLR9, PPBP, TLR4, CXCL5, PF4V1, PF4	303	198	19462	3.24399	0.997846	0.731196	0.731196
GOTERM_BP_DIRECT	GO:0051092~positive regulation of NF-kappaB transcription factor activity	9	2.21675	0.00415715	PRDX3, TRIM68, TLR9, TRIM58, NLRC4, CLU, TRIM32, TLR4, MID2	303	164	19462	3.52487	0.998632	0.731196	0.731196
GOTERM_BP_DIRECT	GO:0006809~nitric oxide biosynthetic process	4	0.985222	0.00520546	KLRK1, MTARC2, KLRC4-KLRK1, TLR4	303	23	19462	11.1706	0.999742	0.771814	0.771814
GOTERM_BP_DIRECT	GO:0002250~adaptive immune response	16	3.94089	0.0053632	ANXA1, CD1C, CD3E, IGLV8-61, CD1A, CLEC4A, IGLV5-48, IGLV3-9, KLRK1, IGLV5-45, CD6, IGKV6D-21, KLRC4-KLRK1, KLRD1, IGKV6-21, IGKV2-40	303	457	19462	2.24879	0.999799	0.771814	0.771814
GOTERM_BP_DIRECT	GO:0002283~neutrophil activation involved in immune response	3	0.738916	0.0063175	TYROBP, FCER1G, DNASE1L3	303	8	19462	24.0866	0.999956	0.826117	0.826117
GOTERM_BP_DIRECT	GO:0032760~positive regulation of tumor necrosis factor production	7	1.72414	0.00678428	FCGR3A, TYROBP, TLR9, CLU, TLR4, CCR2, PF4	303	108	19462	4.16312	0.999979	0.826117	0.826117
GOTERM_BP_DIRECT	GO:0032729~positive regulation of interferon-gamma production	6	1.47783	0.00770255	KLRK1, KLRC4-KLRK1, TLR9, CD3E, TLR4, CCR2	303	79	19462	4.87831	0.999995	0.870938	0.870938
GOTERM_BP_DIRECT	GO:0030593~neutrophil chemotaxis	6	1.47783	0.009441	FCER1G, CCL5, PPBP, CXCL5, PF4V1, PF4	303	83	19462	4.64321	1	0.99634	0.99634
GOTERM_BP_DIRECT	GO:0010508~positive regulation of autophagy	6	1.47783	0.0125276	TRIM68, TLR9, TRIM58, HPSE, TRIM32, MID2	303	89	19462	4.33018	1	1	1
GOTERM_BP_DIRECT	GO:0048661~positive regulation of smooth muscle cell proliferation	5	1.23153	0.0132564	SMPD3, CCL5, ITGB3, FGF2, TLR4	303	59	19462	5.44331	1	1	1
GOTERM_BP_DIRECT	GO:0006935~chemotaxis	7	1.72414	0.0133945	CCL5, PLAUR, CCR9, ACKR3, FGF2, CXCL5, CCR2	303	125	19462	3.59694	1	1	1
GOTERM_BP_DIRECT	GO:1902230~negative regulation of intrinsic apoptotic signaling pathway in response to DNA damage	3	0.738916	0.0220563	ACKR3, CLU, TRIM32	303	15	19462	12.8462	1	1	1
GOTERM_BP_DIRECT	GO:0030168~platelet activation	5	1.23153	0.0223452	TREML1, GP1BB, ITGB3, PF4V1, PF4	303	69	19462	4.65442	1	1	1
GOTERM_BP_DIRECT	GO:0031663~lipopolysaccharide-mediated signaling pathway	4	0.985222	0.0272069	CD6, CCL5, CD180, TLR4	303	42	19462	6.11724	1	1	1
GOTERM_BP_DIRECT	GO:2001311~lysobisphosphatidic acid metabolic process	2	0.492611	0.0307948	ACP6, ABHD6	303	2	19462	64.231	1	1	1
GOTERM_BP_DIRECT	GO:0002548~monocyte chemotaxis	4	0.985222	0.0325155	ANXA1, CCL5, MSMP, CCR2	303	45	19462	5.70942	1	1	1
GOTERM_BP_DIRECT	GO:0002223~stimulatory C-type lectin receptor signaling pathway	4	0.985222	0.0343963	KLRK1, TYROBP, KLRC4-KLRK1, KLRD1	303	46	19462	5.58531	1	1	1
GOTERM_BP_DIRECT	GO:0045429~positive regulation of nitric oxide biosynthetic process	4	0.985222	0.0363323	KLRK1, KLRC4-KLRK1, CLU, TLR4	303	47	19462	5.46647	1	1	1
GOTERM_BP_DIRECT	GO:0043277~apoptotic cell clearance	3	0.738916	0.0379399	TYROBP, LRP1, ITGB3	303	20	19462	9.63465	1	1	1
GOTERM_BP_DIRECT	GO:0061844~antimicrobial humoral immune response mediated by antimicrobial peptide	6	1.47783	0.0380882	GNLY, RNASE6, PPBP, CXCL5, PF4V1, PF4	303	119	19462	3.23854	1	1	1
GOTERM_BP_DIRECT	GO:0006952~defense response	5	1.23153	0.0448752	IL32, RNASE6, PPBP, IL17RB, CXCL5	303	86	19462	3.73436	1	1	1
GOTERM_BP_DIRECT	GO:0002755~MyD88-dependent toll-like receptor signaling pathway	3	0.738916	0.045206	TLR9, TLR10, TLR4	303	22	19462	8.75878	1	1	1
GOTERM_BP_DIRECT	GO:0042116~macrophage activation	3	0.738916	0.045206	FCGR3A, TLR4, TMEM229B	303	22	19462	8.75878	1	1	1
GOTERM_BP_DIRECT	GO:0002730~regulation of dendritic cell cytokine production	2	0.492611	0.0458359	TLR9, TLR4	303	3	19462	42.8207	1	1	1
GOTERM_BP_DIRECT	GO:2000502~negative regulation of natural killer cell chemotaxis	2	0.492611	0.0458359	KLRK1, KLRC4-KLRK1	303	3	19462	42.8207	1	1	1
GOTERM_BP_DIRECT	GO:0014911~positive regulation of smooth muscle cell migration	3	0.738916	0.0490155	CCL5, ITGB3, TLR4	303	23	19462	8.37796	1	1	1
GOTERM_BP_DIRECT	GO:0031334~positive regulation of protein complex assembly	4	0.985222	0.0537649	TCL1A, BRK1, MTLN, CLU	303	55	19462	4.67135	1	1	1
GOTERM_BP_DIRECT	GO:0006968~cellular defense response	4	0.985222	0.0561804	TYROBP, GNLY, CCR9, CCR2	303	56	19462	4.58793	1	1	1
GOTERM_BP_DIRECT	GO:0050829~defense response to Gram-negative bacterium	5	1.23153	0.0605229	RNASE6, TLR9, LYZ, TLR4, MPEG1	303	95	19462	3.38058	1	1	1
GOTERM_BP_DIRECT	GO:0038171~cannabinoid signaling pathway	2	0.492611	0.0606444	CNR2, GPR55	303	4	19462	32.1155	1	1	1
GOTERM_BP_DIRECT	GO:0036475~neuron death in response to oxidative stress	2	0.492611	0.0606444	ARL6IP5, TBC1D24	303	4	19462	32.1155	1	1	1
GOTERM_BP_DIRECT	GO:0002685~regulation of leukocyte migration	2	0.492611	0.0606444	SMPD3, ANXA1	303	4	19462	32.1155	1	1	1
GOTERM_BP_DIRECT	GO:0090303~positive regulation of wound healing	3	0.738916	0.0610971	ANXA1, ACTG1, MYLK	303	26	19462	7.41127	1	1	1
GOTERM_BP_DIRECT	GO:0030101~natural killer cell activation	3	0.738916	0.0610971	FCGR3A, KLRK1, KLRC4-KLRK1	303	26	19462	7.41127	1	1	1
GOTERM_BP_DIRECT	GO:0030099~myeloid cell differentiation	3	0.738916	0.0610971	PRDX3, LIPA, RASGRP4	303	26	19462	7.41127	1	1	1
GOTERM_BP_DIRECT	GO:0034599~cellular response to oxidative stress	5	1.23153	0.0643459	PRDX3, VKORC1L1, ALDH3B1, ARL6IP5, TBC1D24	303	97	19462	3.31088	1	1	1
GOTERM_BP_DIRECT	GO:0051928~positive regulation of calcium ion transport	3	0.738916	0.0696533	CCL5, ANK2, MYLK	303	28	19462	6.8819	1	1	1
GOTERM_BP_DIRECT	GO:0001954~positive regulation of cell-matrix adhesion	3	0.738916	0.0696533	ITGB3, HPSE, CD3E	303	28	19462	6.8819	1	1	1
GOTERM_BP_DIRECT	GO:0002224~toll-like receptor signaling pathway	3	0.738916	0.0696533	TLR9, TLR10, TLR4	303	28	19462	6.8819	1	1	1
GOTERM_BP_DIRECT	GO:0045954~positive regulation of natural killer cell mediated cytotoxicity	3	0.738916	0.0696533	KLRK1, KLRC4-KLRK1, KLRD1	303	28	19462	6.8819	1	1	1
GOTERM_BP_DIRECT	GO:0007166~cell surface receptor signaling pathway	10	2.46305	0.0710951	CLEC4A, FCRLB, MS4A6A, FCGR3A, DOK2, ANXA1, GP1BB, KLRD1, CD3E, SIRPB1	303	329	19462	1.95231	1	1	1
GOTERM_BP_DIRECT	GO:0042267~natural killer cell mediated cytotoxicity	3	0.738916	0.0740698	FCGR3A, KLRK1, KLRC4-KLRK1	303	29	19462	6.64459	1	1	1
GOTERM_BP_DIRECT	GO:0007044~cell-substrate junction assembly	2	0.492611	0.0752238	ITGB3, ITGA6	303	5	19462	25.6924	1	1	1
GOTERM_BP_DIRECT	GO:0034112~positive regulation of homotypic cell-cell adhesion	2	0.492611	0.0752238	CCL5, PLAUR	303	5	19462	25.6924	1	1	1
GOTERM_BP_DIRECT	GO:2000405~negative regulation of T cell migration	2	0.492611	0.0752238	CD200R1, CD200	303	5	19462	25.6924	1	1	1
GOTERM_BP_DIRECT	GO:0048006~antigen processing and presentation, endogenous lipid antigen via MHC class Ib	2	0.492611	0.0752238	CD1C, CD1A	303	5	19462	25.6924	1	1	1
GOTERM_BP_DIRECT	GO:0007202~activation of phospholipase C activity	3	0.738916	0.0785734	GPR55, S1PR4, RASGRP4	303	30	19462	6.4231	1	1	1
GOTERM_BP_DIRECT	GO:0034113~heterotypic cell-cell adhesion	3	0.738916	0.0785734	CD200R1, ITGB3, CD200	303	30	19462	6.4231	1	1	1
GOTERM_BP_DIRECT	GO:0032757~positive regulation of interleukin-8 production	4	0.985222	0.080138	FCN1, AFAP1L2, TLR9, TLR4	303	65	19462	3.95268	1	1	1
GOTERM_BP_DIRECT	GO:0042102~positive regulation of T cell proliferation	4	0.985222	0.0889608	ANXA1, CD6, CCL5, CD3E	303	68	19462	3.7783	1	1	1
GOTERM_BP_DIRECT	GO:0033634~positive regulation of cell-cell adhesion mediated by integrin	2	0.492611	0.0895776	CCL5, CD3E	303	6	19462	21.4103	1	1	1
GOTERM_BP_DIRECT	GO:0097350~neutrophil clearance	2	0.492611	0.0895776	ANXA1, CCR2	303	6	19462	21.4103	1	1	1
GOTERM_BP_DIRECT	GO:0002322~B cell proliferation involved in immune response	2	0.492611	0.0895776	CD180, TLR4	303	6	19462	21.4103	1	1	1
GOTERM_BP_DIRECT	GO:0042590~antigen processing and presentation of exogenous peptide antigen via MHC class I	2	0.492611	0.0895776	CLEC4A, FCER1G	303	6	19462	21.4103	1	1	1
GOTERM_BP_DIRECT	GO:0051881~regulation of mitochondrial membrane potential	3	0.738916	0.09257	PRDX3, RTL10, LIPA	303	33	19462	5.83918	1	1	1
GOTERM_BP_DIRECT	GO:0032715~negative regulation of interleukin-6 production	4	0.985222	0.0981709	CD200R1, TLR9, TLR4, CD200	303	71	19462	3.61865	1	1	1
GOTERM_BP_DIRECT	GO:0007229~integrin-mediated signaling pathway	5	1.23153	0.0992552	CEACAM1, FYB1, ITGB3, ITGA2B, ITGA6	303	113	19462	2.84208	1	1	1

## Sheet: Activated Naive B cells
Category	Term	Count	%	PValue	Genes	List Total	Pop Hits	Pop Total	Fold Enrichment	Bonferroni	Benjamini	FDR
GOTERM_BP_DIRECT	GO:0000122~negative regulation of transcription from RNA polymerase II promoter	94	5.62537	3.91832e-06	ZNF891, BTG2, RARG, ZNF296, HDAC10, TCF25, SUV39H1, ZBTB26, OTUD7B, NRARP, PRDM1, FOXM1, BACH1, TNF, MECP2, ZFP36, CCND1, PPP1R13L, KMT5A, CIC, SOX4, ZNF684, KLF10, TLE4, SREBF1, HES6, ZNF440, LMO4, ZBTB32, ARID5A, ZNF10, PROX1, ETV3, HIC1, SFPQ, ZNF93, IFI27, CCNE1, CRY2, TFEC, RARA, ATF3, DLX2, NFIX, NOTCH4, CREM, GATA3, ZNF8, NPAS1, PHF21A, HDAC7, DEAF1, MIER3, DNAJB4, HIVEP1, BEND3, HSF4, LIN…	1106	1011	19256	1.61878	0.0154933	0.0156145	0.0155832
GOTERM_BP_DIRECT	GO:0045944~positive regulation of transcription from RNA polymerase II promoter	107	6.40335	1.54364e-05	CCNT1, NRL, RORA, BACH1, CARF, TNF, NAMPT, ZNF845, ZNF841, IER5, SOX4, IER2, MEF2B, LMO4, SLC11A1, ARID5A, ZNF319, PRKD1, ATF3, DLX2, AIRE, NOTCH4, CREM, GATA3, RLF, PRDM10, HELZ2, GALR2, HIVEP1, NLRP3, RPRD1B, WNT1, ZBTB17, BORCS8-MEF2B, EGR1, MIR9-1HG, YES1, TGFB1, JUND, EGR3, EGR4, FZD5, TGFB3, FOXF1, ANKRD23, PBX2, FOSL2, NR4A2, NFKBIA, AHI1, NR4A1, BCL9, RGCC, MC1R, NR4A3, BCL3, REL, TNFSF8,…	1106	1230	19256	1.51457	0.0596609	0.0307571	0.0306954
GOTERM_BP_DIRECT	GO:0006915~apoptotic process	60	3.59066	2.818e-05	IFI27L1, CSRNP1, ERRFI1, RARG, TNFRSF6B, SRA1, TNFAIP3, BBC3, SHF, CASP9, PIDD1, PPP1R13L, ADAMTSL4, CTSK, RASSF6, BCL7B, PIM3, PHLDA1, SRGN, IL19, TRAF1, EMP3, RHOB, TRAF4, IFI27, LTA, PRKD1, CARD14, NAIP, TNFRSF21, PPP1R15A, BCL2A1, IFI6, BCL2L11, CXCR3, PAK6, NLRP3, PMAIP1, MAP2K7, MEF2D, BCL2L15, CDK11A, GADD45B, CDKN2A, GADD45A, BIK, NEK6, CDK11B, GADD45G, TNFRSF10D, NFKBIA, NR4A1, GZMM, TRI…	1106	594	19256	1.75864	0.106223	0.0374324	0.0373572
GOTERM_BP_DIRECT	GO:0043065~positive regulation of apoptotic process	37	2.21424	9.59186e-05	TOP2A, RARG, BCL2A1, HTRA4, TNF, HSPD1, BBC3, CASP9, PIDD1, MAPK8, BCL2L11, SCIN, ADAMTSL4, RASSF6, PMAIP1, ECT2, PHLDA1, SOX4, TGM2, TGFB1, GADD45B, TGFB3, CDKN2A, GADD45A, PNMA5, MIR29C, TRPV1, RHOB, GADD45G, NR4A1, LATS2, JMY, NEURL1, EEF1A2, LTA, MAP3K10, FAS	1106	321	19256	2.00682	0.317678	0.0955589	0.095367
GOTERM_BP_DIRECT	GO:0008285~negative regulation of cell proliferation	44	2.63315	0.000303104	BTG3, COL18A1, CDKN1A, IFITM1, BTG2, RARG, CCL3L3, GATA3, DLL1, FGFRL1, IFIT3, DNAJB2, BRIP1, SCIN, LMNA, SH2B3, SOX4, E2F7, IL10, KLF10, RBM38, ZBTB17, GDF11, GABBR1, TGFB1, FZD5, TGFB3, CDKN2A, NOS3, TESC, OSM, MIR29C, PROX1, ETV3, KLF4, SKI, CACNB4, RGCC, DDAH1, NEURL1, RARA, SPRY2, RAPGEF2, HSPA1A	1106	431	19256	1.7774	0.701222	0.197994	0.197596
GOTERM_BP_DIRECT	GO:0034616~response to laminar fluid shear stress	5	0.299222	0.000328197	ABCA1, TGFB1, TGFB3, ADAM9, SMAD7	1106	7	19256	12.4361	0.729662	0.197994	0.197596
GOTERM_BP_DIRECT	GO:0031076~embryonic camera-type eye development	6	0.359066	0.000347793	RARG, PPP1R13L, IFT140, RDH10, WDR19, RARA	1106	12	19256	8.70524	0.749976	0.197994	0.197596
GOTERM_BP_DIRECT	GO:0007623~circadian rhythm	13	0.777977	0.000442264	KLF10, SREBF1, TPH1, EGR3, SUV39H1, DYRK1A, PROX1, TNF, PER1, ID2, CRY2, BHLHE40, KLF9	1106	68	19256	3.32848	0.828438	0.205858	0.205444
GOTERM_BP_DIRECT	GO:0001843~neural tube closure	14	0.837822	0.000524617	BRD2, FZD3, STIL, RARG, TGFB1, LMO4, IFT172, PTCH1, FZD6, SKI, DEAF1, RARA, CC2D2A, CLUAP1	1106	79	19256	3.0854	0.876455	0.205858	0.205444
GOTERM_BP_DIRECT	GO:0071222~cellular response to lipopolysaccharide	24	1.43627	0.00057866	IL10, CD86, ABCA1, SPON2, TRIM41, ARID5A, AKAP8, TNFAIP3, NOD2, TNF, NUGGC, SLC7A5, ZFP36, MAPK8, ADAMTS13, AXL, TNIP2, CAPN2, RARA, ADAM9, NLRP3, SIRPA, MAP2K7, GBP3	1106	190	19256	2.19922	0.900403	0.205858	0.205444
GOTERM_BP_DIRECT	GO:0006468~protein phosphorylation	39	2.33393	0.000603834	LTK, RSKR, MAPK8, PPP4R1, MKNK2, NEK1, PAK6, PIM3, NEK3, MAP4K3, BRD2, CDK11A, PRKCI, YES1, TNK2, NEK6, GLYCTK, LIMK1, DYRK1A, EIF2AK3, PTK6, HIPK1, CDK11B, ACVR2B, ACVR2A, ERN1, LOC102724428, ILF3, LATS2, PEAK3, CCNE1, CDK3, MAPKAPK2, RARA, SIK1, TSSK3, SIK2, CDK16, FGFR1	1106	379	19256	1.79158	0.909915	0.205858	0.205444
GOTERM_BP_DIRECT	GO:0060042~retina morphogenesis in camera-type eye	5	0.299222	0.000626542	LRP5, PROX1, DLL1, NECTIN3, MFSD2A	1106	8	19256	10.8816	0.917714	0.205858	0.205444
GOTERM_BP_DIRECT	GO:0006357~regulation of transcription from RNA polymerase II promoter	123	7.36086	0.000671556	ZNF331, ZNF571, ZNF296, CCNT1, ZBTB24, NRL, RORA, PRDM1, BACH1, CARF, ZFP30, ZSCAN30, ZNF726, ZNF845, SNIP1, EPC2, KMT5A, CCNL1, ZNF841, ZNF684, ZNF165, ZNF440, HES6, DYRK1A, ARID5A, ZNF10, RFX1, HIC1, ZNF16, ZNF93, ZNF319, ATF3, TCF7, CREM, RLF, NPAS1, BRIP1, ZNF707, DEAF1, ATXN7, HIVEP1, ZKSCAN2, ZNF546, HIVEP3, ZNF700, ZNF540, EGR1, JUND, EGR3, EGR4, FOXF1, ZBTB10, IRF2BP2, PBX2, PBX4, FOSL2, …	1106	1599	19256	1.33927	0.931234	0.205858	0.205444
GOTERM_BP_DIRECT	GO:0000278~mitotic cell cycle	19	1.13704	0.000853589	CDK11A, CENPW, AKAP8, CDCA8, MASTL, TUBB4B, TUBA4B, CDK11B, GEM, TUBA4A, KIF15, CENPE, TUBB6, TUBB2B, TUBB2A, TUBB3, TUBGCP5, MYBL2, NEK3	1106	137	19256	2.41459	0.966727	0.242968	0.24248
GOTERM_BP_DIRECT	GO:0007346~regulation of mitotic cell cycle	12	0.718133	0.0014067	CDKN1A, CDK11A, PTCH1, NEK6, GMNN, SRA1, PIM3, SIK1, MASTL, CDK11B, ANAPC2, TMEM8B	1106	67	19256	3.1183	0.996338	0.338042	0.337363
GOTERM_BP_DIRECT	GO:0035914~skeletal muscle cell differentiation	10	0.598444	0.00144209	EGR1, NR4A1, BCL9, BTG2, HIVEP3, FOS, ANKRD52, MEF2D, EMD, ATF3	1106	48	19256	3.62719	0.99682	0.338042	0.337363
GOTERM_BP_DIRECT	GO:0000079~regulation of cyclin-dependent protein serine/threonine kinase activity	10	0.598444	0.00144209	HERC5, CDKN1A, CCND1, CCNT1, SERTAD1, CCNE1, CDKN2A, GADD45A, CDC37, CDC25C	1106	48	19256	3.62719	0.99682	0.338042	0.337363
GOTERM_BP_DIRECT	GO:0034198~cellular response to amino acid starvation	10	0.598444	0.00167812	CDKN1A, MAPK8, SESN2, EIF2AK3, FAS, PRKD1, KPTN, GPR155, SLC38A2, ATF3	1106	49	19256	3.55316	0.99876	0.371517	0.370771
GOTERM_BP_DIRECT	GO:0051085~chaperone mediated protein folding requiring cofactor	8	0.478755	0.00190891	HSPH1, DNAJB4, HSPA7, HSPA6, DNAJB13, HSPA2, HSPE1, HSPA1A	1106	32	19256	4.35262	0.999507	0.40037	0.399566
GOTERM_BP_DIRECT	GO:0051607~defense response to virus	26	1.55595	0.00220647	SPON2, IFITM1, IFI6, DDX21, CGAS, IFIT1, IFI44L, IFIT3, OASL, HERC5, NLRP9, NLRP6, DHX58, ITGAX, NLRP3, PMAIP1, MICA, GBP3, TRIM41, CXADR, RSAD2, ISG15, ILF3, IFI27, POLR3F, TBKBP1	1106	235	19256	1.92627	0.99985	0.439639	0.438757
GOTERM_BP_DIRECT	GO:0043153~entrainment of circadian clock by photoperiod	7	0.418911	0.00242984	PER1, ID2, CRY2, BHLHE40, PDE6B, SIK1, NR2F6	1106	25	19256	4.87494	0.999938	0.444148	0.443256
GOTERM_BP_DIRECT	GO:0060070~canonical Wnt signaling pathway	15	0.897666	0.00245201	WNT10A, FZD3, TCF7L1, RARG, TGFB1, WNT2B, FZD5, FZD6, TCF7, LRP5, KLF4, NR4A2, BCL9, LATS2, WNT1	1106	104	19256	2.51113	0.999944	0.444148	0.443256
GOTERM_BP_DIRECT	GO:0002028~regulation of sodium ion transport	6	0.359066	0.00281929	SPTBN4, PER1, TGFB1, P2RX4, NOS3, SIK1	1106	18	19256	5.8035	0.999987	0.488472	0.487492
GOTERM_BP_DIRECT	GO:0042149~cellular response to glucose starvation	10	0.598444	0.00294874	SLC7A5, SUV39H1, SESN2, EIF2AK3, PMAIP1, TSSK3, UPP1, KPTN, ATG14, CPEB4	1106	53	19256	3.285	0.999992	0.489614	0.488631
GOTERM_BP_DIRECT	GO:1990830~cellular response to leukemia inhibitory factor	15	0.897666	0.00348768	TLE4, NRP2, RARG, TFRC, RNMT, KLF4, ICAM1, SMAD7, SOCS3, SYNGR1, KLF5, CACNB4, SPRY2, NUP35, MYBL2	1106	108	19256	2.41812	0.999999	0.543416	0.542325
GOTERM_BP_DIRECT	GO:0042026~protein refolding	7	0.418911	0.00368186	DNAJB2, HSPA7, HSPA6, HSPB1, HSPA2, HSPD1, HSPA1A	1106	27	19256	4.51383	1	0.543416	0.542325
GOTERM_BP_DIRECT	GO:0032753~positive regulation of interleukin-4 production	7	0.418911	0.00368186	CD86, SLC7A5, IRF4, RARA, NLRP3, GATA3, ZP3	1106	27	19256	4.51383	1	0.543416	0.542325
GOTERM_BP_DIRECT	GO:0032703~negative regulation of interleukin-2 production	7	0.418911	0.00446217	ZFP36, TNFAIP3, HOMER3, GATA3, NOD2, LILRB4, HDAC7	1106	28	19256	4.35262	1	0.581348	0.580181
GOTERM_BP_DIRECT	GO:0006607~NLS-bearing protein import into nucleus	6	0.359066	0.00463653	RANBP2, RGPD6, NUP35, RGPD5, KPNA2, RGPD4	1106	20	19256	5.22315	1	0.581348	0.580181
GOTERM_BP_DIRECT	GO:0042752~regulation of circadian rhythm	11	0.658288	0.00466829	TOP2A, KLF10, PER1, SFPQ, MAPK8, ID2, NOCT, CRY2, BHLHE40, PROX1, EZH2	1106	67	19256	2.85844	1	0.581348	0.580181
GOTERM_BP_DIRECT	GO:0000082~G1/S transition of mitotic cell cycle	11	0.658288	0.00466829	CDKN1A, GPR132, LATS2, DBF4, CCND1, CCNE1, CDK3, RBBP8, CDC7, BCAT1, EZH2	1106	67	19256	2.85844	1	0.581348	0.580181
GOTERM_BP_DIRECT	GO:0070301~cellular response to hydrogen peroxide	11	0.658288	0.00466829	ERN1, KDM6B, TRPA1, AXL, PPIF, SIRPA, TNFAIP3, KLF4, ECT2, EZH2, RHOB	1106	67	19256	2.85844	1	0.581348	0.580181
GOTERM_BP_DIRECT	GO:0006396~RNA processing	48	2.87253	0.00597541	SNORA84, SNORD81, SNORD3B-1, SNORA9, SNORD13E, SNORD11B, SNORD73A, SNORD63B, SNORD13F, SNORD3C, SNORD3D, SCARNA2, SNORD3A, SNORA3B, SNORA3A, SNORD19, SNORD110, SNORD11, SNORD50B, SNORD99, SNORD56, SNORD50A, SNORA73B, SNORA11F, SNORD54, SNORA10, SNORD94, SNORA17A, SNORD70, SNORA70, SNORA2C, SNORD4A, SNORA2B, SNORD18C, SNORA70F, SNORA70G, SNORD24, SNORD69, SNORD83B, SNORA25, SNORD83A, SNORA48, SNOR…	1106	560	19256	1.49233	1	0.721575	0.720127
GOTERM_BP_DIRECT	GO:0035845~photoreceptor cell outer segment organization	5	0.299222	0.00679037	AHI1, IFT140, ROM1, NPHP4, MFSD2A	1106	14	19256	6.21803	1	0.773132	0.77158
GOTERM_BP_DIRECT	GO:0010745~negative regulation of macrophage derived foam cell differentiation	5	0.299222	0.00679037	ABCA1, NFKBIA, CETP, ABCA5, ABCG1	1106	14	19256	6.21803	1	0.773132	0.77158
GOTERM_BP_DIRECT	GO:0071479~cellular response to ionizing radiation	8	0.478755	0.00709621	CDKN1A, TGFB1, GADD45A, TNKS1BP1, ECT2, RAD9B, RHOB, BBC3	1106	40	19256	3.4821	1	0.785511	0.783934
GOTERM_BP_DIRECT	GO:0097421~liver regeneration	7	0.418911	0.00753265	IL10, SLC7A5, TGFB1, CCND1, PTCH1, TNF, EZH2	1106	31	19256	3.9314	1	0.811287	0.809658
GOTERM_BP_DIRECT	GO:0035924~cellular response to vascular endothelial growth factor stimulus	7	0.418911	0.0102806	ERN1, NR4A1, EGR3, MAPKAPK2, HSPB1, SPRY2, PRKD1	1106	33	19256	3.69313	1	1	0.998243
GOTERM_BP_DIRECT	GO:0030031~cell projection assembly	5	0.299222	0.0112655	SCIN, PDGFA, QRICH2, FGFR1, MTSS2	1106	16	19256	5.44078	1	1	0.998243
GOTERM_BP_DIRECT	GO:0032731~positive regulation of interleukin-1 beta production	10	0.598444	0.0115427	EGR1, FZD5, HOOK1, HSPB1, NLRP3, NOD2, LILRA2, AGER, TNF, NAIP	1106	65	19256	2.67854	1	1	0.998243
GOTERM_BP_DIRECT	GO:0045071~negative regulation of viral genome replication	8	0.478755	0.011965	IFITM1, ILF3, RSAD2, ISG15, PROX1, IFIT1, TNF, OASL	1106	44	19256	3.16554	1	1	0.998243
GOTERM_BP_DIRECT	GO:0031642~negative regulation of myelination	4	0.239378	0.0121926	EIF2AK3, LPIN1, TNF, TNFRSF21	1106	9	19256	7.73799	1	1	0.998243
GOTERM_BP_DIRECT	GO:0046605~regulation of centrosome cycle	4	0.239378	0.0121926	CDK11A, WDR62, CCNL1, CDK11B	1106	9	19256	7.73799	1	1	0.998243
GOTERM_BP_DIRECT	GO:0001763~morphogenesis of a branching structure	4	0.239378	0.0121926	FOXF1, NOTCH4, PRDM1, ERMN	1106	9	19256	7.73799	1	1	0.998243
GOTERM_BP_DIRECT	GO:0045786~negative regulation of cell cycle	9	0.5386	0.0126541	TSPYL2, NR4A1, ZBTB17, TGFB1, SUV39H1, TSC22D2, GMNN, GATA3, RHOB	1106	55	19256	2.84899	1	1	0.998243
GOTERM_BP_DIRECT	GO:0032729~positive regulation of interferon-gamma production	11	0.658288	0.0134732	SLC7A5, FZD5, SLC11A1, BCL3, ARID5A, LTA, ISG15, ZP3, TNF, HSPD1, IL12RB2	1106	78	19256	2.45533	1	1	0.998243
GOTERM_BP_DIRECT	GO:0043124~negative regulation of I-kappaB kinase/NF-kappaB signaling	10	0.598444	0.0139521	NFKBIA, PER1, MAPKBP1, TRIM39, NLRP6, SNIP1, TNFAIP3, OTUD7B, RORA, LILRB4	1106	67	19256	2.59858	1	1	0.998243
GOTERM_BP_DIRECT	GO:0055091~phospholipid homeostasis	5	0.299222	0.0140746	ABCA1, CETP, TGFB1, ABCA3, ABCG1	1106	17	19256	5.12073	1	1	0.998243
GOTERM_BP_DIRECT	GO:0032720~negative regulation of tumor necrosis factor production	11	0.658288	0.0146579	IL10, POMC, MC1R, AXL, BCL3, RARA, AKAP8, SIRPA, TNFAIP3, NOD2, LILRB4	1106	79	19256	2.42425	1	1	0.998243
GOTERM_BP_DIRECT	GO:0032740~positive regulation of interleukin-17 production	6	0.359066	0.0147963	SLC7A5, TGFB1, IL15, OSM, ARID5A, NOD2	1106	26	19256	4.0178	1	1	0.998243
GOTERM_BP_DIRECT	GO:0007368~determination of left/right symmetry	10	0.598444	0.0152874	STIL, FOXF1, TBC1D32, IFT140, RTTN, PIERCE2, DLL1, CC2D2A, ACVR2B, ACVR2A	1106	68	19256	2.56037	1	1	0.998243
GOTERM_BP_DIRECT	GO:0006986~response to unfolded protein	9	0.5386	0.0155384	DNAJB2, HSPH1, DNAJB4, HSPA6, HSPB1, HSPA2, HSPE1, HSPD1, HSPA1A	1106	57	19256	2.74902	1	1	0.998243
GOTERM_BP_DIRECT	GO:0035871~protein K11-linked deubiquitination	4	0.239378	0.0166838	OTUB2, TNFAIP3, OTUD7B, OTUD3	1106	10	19256	6.9642	1	1	0.998243
GOTERM_BP_DIRECT	GO:0007219~Notch signaling pathway	14	0.837822	0.016714	DLX2, TGFB1, IFT172, NOTCH4, PGAM2, PSEN2, MIB2, NRARP, DTX3, DLL1, MECP2, NFKBIA, PLN, NEURL1	1106	117	19256	2.08331	1	1	0.998243
GOTERM_BP_DIRECT	GO:0042462~eye photoreceptor cell development	5	0.299222	0.0172904	PRKCI, DZANK1, FSCN2, RDH13, PRDM1	1106	18	19256	4.83625	1	1	0.998243
GOTERM_BP_DIRECT	GO:0043691~reverse cholesterol transport	5	0.299222	0.0172904	ABCA1, CETP, ABCA5, LCAT, ABCG1	1106	18	19256	4.83625	1	1	0.998243
GOTERM_BP_DIRECT	GO:0008637~apoptotic mitochondrial changes	5	0.299222	0.0172904	CDKN2A, BIK, PPIF, ATP2A1, HSPD1	1106	18	19256	4.83625	1	1	0.998243
GOTERM_BP_DIRECT	GO:1990403~embryonic brain development	5	0.299222	0.0172904	TUBB2B, IFT140, TRA2B, WNT1, CC2D2A	1106	18	19256	4.83625	1	1	0.998243
GOTERM_BP_DIRECT	GO:0010875~positive regulation of cholesterol efflux	6	0.359066	0.0173223	ABCA1, NFKBIA, ABCA3, PTCH1, ZDHHC8, ABCG1	1106	27	19256	3.869	1	1	0.998243
GOTERM_BP_DIRECT	GO:0007507~heart development	21	1.25673	0.0182688	HEXIM1, POPDC2, KDM6B, BORCS8-MEF2B, CDKN1A, TGFB1, MEF2B, CXADR, TCF25, IFT140, ODAD4, FOXF1, ITGA3, ACVR2B, POU6F1, MECP2, TBC1D32, ID2, CC2D2A, SOX4, PDLIM7	1106	210	19256	1.74105	1	1	0.998243
GOTERM_BP_DIRECT	GO:0007017~microtubule-based process	7	0.418911	0.0201164	TUBB2B, TUBB6, TUBB2A, TUBB3, TUBB4B, DYNLL2, TUBA4A	1106	38	19256	3.2072	1	1	0.998243
GOTERM_BP_DIRECT	GO:1902895~positive regulation of pri-miRNA transcription from RNA polymerase II promoter	9	0.5386	0.0207151	IL10, SREBF1, EGR1, KLF5, TGFB1, FOS, GATA3, KLF4, TNF	1106	60	19256	2.61157	1	1	0.998243
GOTERM_BP_DIRECT	GO:0010803~regulation of tumor necrosis factor-mediated signaling pathway	5	0.299222	0.0209285	MAPKAPK2, MIB2, SPATA2, TNFAIP3, HIPK1	1106	19	19256	4.58171	1	1	0.998243
GOTERM_BP_DIRECT	GO:0048535~lymph node development	5	0.299222	0.0209285	POLB, TGFB1, IL15, SPNS2, LTA	1106	19	19256	4.58171	1	1	0.998243
GOTERM_BP_DIRECT	GO:0009615~response to virus	13	0.777977	0.0209765	IFITM1, RSAD2, IFI44, HSPB1, ISG15, GATA3, IFIT1, TNF, IFIT3, OASL, BCL3, DHX58, YJU2B	1106	108	19256	2.09571	1	1	0.998243
GOTERM_BP_DIRECT	GO:0010459~negative regulation of heart rate	4	0.239378	0.0219764	SPTBN4, PLN, TRPV1, TNF	1106	11	19256	6.33109	1	1	0.998243
GOTERM_BP_DIRECT	GO:0032675~regulation of interleukin-6 production	4	0.239378	0.0219764	EOLA1, MAPKAPK2, CAPN2, SIRPA	1106	11	19256	6.33109	1	1	0.998243
GOTERM_BP_DIRECT	GO:0015824~proline transport	4	0.239378	0.0219764	SLC36A1, SLC7A5, SLC1A4, SLC38A2	1106	11	19256	6.33109	1	1	0.998243
GOTERM_BP_DIRECT	GO:0045746~negative regulation of Notch signaling pathway	7	0.418911	0.0226553	NFKBIA, DLX2, CDK3, NEURL1, NRARP, DLL1, DLK2	1106	39	19256	3.12496	1	1	0.998243
GOTERM_BP_DIRECT	GO:0046330~positive regulation of JNK cascade	12	0.718133	0.0230654	MAPKBP1, TRAF4, GADD45B, GADD45A, MAP3K10, NOD2, MAP2K7, AGER, TNF, NAIP, GADD45G, MAPK8IP1	1106	97	19256	2.15387	1	1	0.998243
GOTERM_BP_DIRECT	GO:0006919~activation of cysteine-type endopeptidase activity involved in apoptotic process	10	0.598444	0.0234036	CASP9, PIDD1, BCL2L11, CDKN2A, EIF2AK3, HSPE1, TNF, HSPD1, BBC3, ROBO1	1106	73	19256	2.385	1	1	0.998243
GOTERM_BP_DIRECT	GO:0008284~positive regulation of cell proliferation	41	2.45362	0.0240176	CD86, RARG, DOT1L, LRP5, PDGFA, IRS2, FOXM1, DLL1, AREG, BICRA, HMGN5, SERTAD1, CXCR3, ZNF703, NAMPT, BCL7B, ITGAX, RPRD1B, BRD9, S1PR2, WNT1, SOX4, IL12RB2, TGFB1, EGR4, TGFB3, IL15, OSM, CDC7, GAB2, PROX1, HIPK1, ZNF16, RARA, FAM98B, CALR, SSBP3, ATF3, LGMN, FGFR1, EZH2	1106	504	19256	1.41633	1	1	0.998243
GOTERM_BP_DIRECT	GO:0048662~negative regulation of smooth muscle cell proliferation	6	0.359066	0.0265561	NDRG4, NOS3, OGN, TNFAIP3, KLF4, TRIB1	1106	30	19256	3.4821	1	1	0.998243
GOTERM_BP_DIRECT	GO:2001028~positive regulation of endothelial cell chemotaxis	4	0.239378	0.0280747	P2RX4, HSPB1, PRKD1, LGMN	1106	12	19256	5.8035	1	1	0.998243
GOTERM_BP_DIRECT	GO:0010936~negative regulation of macrophage cytokine production	4	0.239378	0.0280747	TGFB1, TGFB3, AXL, NOD2	1106	12	19256	5.8035	1	1	0.998243
GOTERM_BP_DIRECT	GO:0033278~cell proliferation in midbrain	3	0.179533	0.0292916	FZD3, FZD6, WNT1	1106	5	19256	10.4463	1	1	0.998243
GOTERM_BP_DIRECT	GO:0043009~chordate embryonic development	3	0.179533	0.0292916	CENPU, TRIP6, FGFR1	1106	5	19256	10.4463	1	1	0.998243
GOTERM_BP_DIRECT	GO:0071376~cellular response to corticotropin-releasing hormone stimulus	3	0.179533	0.0292916	NR4A2, NR4A1, NR4A3	1106	5	19256	10.4463	1	1	0.998243
GOTERM_BP_DIRECT	GO:0045892~negative regulation of transcription, DNA-templated	45	2.693	0.0294467	HDAC10, SPINDOC, SUV39H1, NAB1, TCF7, GMNN, GATA3, FOXM1, TNF, NPAS1, RELB, MECP2, ZMYM2, SCML4, DEAF1, DHRS7B, ZNF703, RBBP8, KMT5A, CIC, KLF10, ZNF540, HEXIM1, TGFB1, CBX4, CDKN2A, ARID5A, PROX1, KLF4, CDYL2, PER1, SFPQ, ILF3, ID2, CRY2, BCL3, BHLHE40, HSBP1L1, RARA, MAP3K10, CALR, ZP3, TRIM11, GZF1, EZH2	1106	572	19256	1.36971	1	1	0.998243
GOTERM_BP_DIRECT	GO:0060252~positive regulation of glial cell proliferation	5	0.299222	0.029519	MECP2, SLC7A5, PRKCI, LTA, TNF	1106	21	19256	4.14535	1	1	0.998243
GOTERM_BP_DIRECT	GO:0035335~peptidyl-tyrosine dephosphorylation	6	0.359066	0.0302144	DUSP4, DUSP5, DUSP10, PTPRS, DUSP8, DUSP16	1106	31	19256	3.36977	1	1	0.998243
GOTERM_BP_DIRECT	GO:0071277~cellular response to calcium ion	11	0.658288	0.033281	CPNE8, ITPKC, JUND, SYT1, PPIF, FOSB, FOS, ECT2, CARF, RYR3, LGMN	1106	90	19256	2.12795	1	1	0.998243
GOTERM_BP_DIRECT	GO:0000070~mitotic sister chromatid segregation	6	0.359066	0.0341744	KIF18A, SPAG5, NUSAP1, CDCA8, KLHL22, KNTC1	1106	32	19256	3.26447	1	1	0.998243
GOTERM_BP_DIRECT	GO:0060325~face morphogenesis	6	0.359066	0.0341744	SKI, CSRNP1, TGFB1, TGFB3, TIPARP, ANKRD11	1106	32	19256	3.26447	1	1	0.998243
GOTERM_BP_DIRECT	GO:0008217~regulation of blood pressure	10	0.598444	0.034204	POMC, P2RX4, SCNN1D, ACSM3, NOS3, P2RX1, LRP5, HBB, DLL1, RENBP	1106	78	19256	2.23211	1	1	0.998243
GOTERM_BP_DIRECT	GO:2000059~negative regulation of protein ubiquitination involved in ubiquitin-dependent protein catabolic process	5	0.299222	0.0344878	TRIM39, CDKN2A, SGTA, QRICH2, WNT1	1106	22	19256	3.95693	1	1	0.998243
GOTERM_BP_DIRECT	GO:0003073~regulation of systemic arterial blood pressure	4	0.239378	0.0349736	PLCB3, DDAH1, ADM5, SLC4A5	1106	13	19256	5.35707	1	1	0.998243
GOTERM_BP_DIRECT	GO:0034605~cellular response to heat	8	0.478755	0.036932	CDKN1A, HSP90AB4P, BAG3, TFEC, HSPA6, TRPV1, IER5, HSPA1A	1106	55	19256	2.53243	1	1	0.998243
GOTERM_BP_DIRECT	GO:0043066~negative regulation of apoptotic process	40	2.39378	0.0377276	CDKN1A, LTK, TNFRSF6B, BCL2A1, TFRC, PSEN2, IFI6, HSPB1, TNF, NUGGC, IFIT3, HSPD1, PTMS, PIDD1, SOCS3, MAPK8, HMGN5, BAG3, MICAL1, PIM3, WNT1, TGM2, TXNDC5, IL10, PRKCI, STIL, EGR3, CBX4, ZNF16, TNFRSF10D, SUPV3L1, AHI1, AXL, BCL3, PPIF, SPRY2, FAS, CARD14, NAIP, HSPA1A	1106	506	19256	1.37632	1	1	0.998243
GOTERM_BP_DIRECT	GO:0070269~pyroptosis	6	0.359066	0.0384411	NLRP9, IFI27, NLRP6, NINJ1, NLRP3, NAIP	1106	33	19256	3.16554	1	1	0.998243
GOTERM_BP_DIRECT	GO:0003341~cilium movement	7	0.418911	0.0385629	ODAD1, RSPH4A, TTLL3, ODAD4, CFAP91, PIERCE2, CYB5D1	1106	44	19256	2.76985	1	1	0.998243
GOTERM_BP_DIRECT	GO:0046470~phosphatidylcholine metabolic process	5	0.299222	0.0399117	MECP2, CETP, PLA2G2D, ABCA3, LCAT	1106	23	19256	3.78489	1	1	0.998243
GOTERM_BP_DIRECT	GO:0043406~positive regulation of MAP kinase activity	8	0.478755	0.0402019	ADAM9, PDGFA, TNF, PIK3R6, EZH2, FGFR1, ROBO1, PIK3R5	1106	56	19256	2.48721	1	1	0.998243
GOTERM_BP_DIRECT	GO:0018406~protein C-linked glycosylation via 2'-alpha-mannosyl-L-tryptophan	3	0.179533	0.0422844	DPY19L2, DPY19L4, DPY19L2P2	1106	6	19256	8.70524	1	1	0.998243
GOTERM_BP_DIRECT	GO:0046079~dUMP catabolic process	3	0.179533	0.0422844	NT5M, UPP1, UPB1	1106	6	19256	8.70524	1	1	0.998243
GOTERM_BP_DIRECT	GO:0002925~positive regulation of humoral immune response mediated by circulating immunoglobulin	3	0.179533	0.0422844	LTA, NOD2, TNF	1106	6	19256	8.70524	1	1	0.998243
GOTERM_BP_DIRECT	GO:0030316~osteoclast differentiation	7	0.418911	0.0424208	FARP2, TGFB1, TFRC, FOS, GAB2, TNF, FOSL2	1106	45	19256	2.7083	1	1	0.998243
GOTERM_BP_DIRECT	GO:0032526~response to retinoic acid	7	0.418911	0.0424208	RXRB, SREBF1, RARG, TFRC, PTCH1, RARA, GDAP1	1106	45	19256	2.7083	1	1	0.998243
GOTERM_BP_DIRECT	GO:0051310~metaphase plate congression	4	0.239378	0.0426599	CENPE, KIF2C, FAM83D, GEM	1106	14	19256	4.97443	1	1	0.998243
GOTERM_BP_DIRECT	GO:0033120~positive regulation of RNA splicing	4	0.239378	0.0426599	ERN1, DYRK1A, SLC38A2, HSPA1A	1106	14	19256	4.97443	1	1	0.998243
GOTERM_BP_DIRECT	GO:0006617~SRP-dependent cotranslational protein targeting to membrane, signal sequence recognition	4	0.239378	0.0426599	BHLHE40-AS1, ZNF205-AS1, RN7SL2, RN7SL1	1106	14	19256	4.97443	1	1	0.998243
GOTERM_BP_DIRECT	GO:0032570~response to progesterone	6	0.359066	0.0430186	SREBF1, ERRFI1, TGFB1, TGFB3, FOSB, FOS	1106	34	19256	3.07244	1	1	0.998243
GOTERM_BP_DIRECT	GO:0048705~skeletal system morphogenesis	6	0.359066	0.0430186	CSRNP1, TIPARP, ANKRD11, ZFAND5, ACVR2B, FGFR1	1106	34	19256	3.07244	1	1	0.998243
GOTERM_BP_DIRECT	GO:0030522~intracellular receptor signaling pathway	6	0.359066	0.0430186	NR4A2, SREBF1, NR4A1, NR4A3, RORA, NR2F6	1106	34	19256	3.07244	1	1	0.998243
GOTERM_BP_DIRECT	GO:0043547~positive regulation of GTPase activity	15	0.897666	0.0432128	RTN4R, CCL3L3, RGS16, RAPGEFL1, ALS2, RGS1, RASGEF1B, TBC1D7-LOC100130357, RAPGEF2, EVI5L, ECT2, AGRN, RALGDS, EZH2, TGM2	1106	147	19256	1.77658	1	1	0.998243
GOTERM_BP_DIRECT	GO:0090398~cellular senescence	8	0.478755	0.0436548	H2AX, CDKN1A, MAPK8, CDKN2A, ID2, LMNA, CALR, MAP2K7	1106	57	19256	2.44358	1	1	0.998243
GOTERM_BP_DIRECT	GO:0006997~nucleus organization	5	0.299222	0.0457922	GOLM1, ATXN7, CHMP1B, IRAG2, CHMP4B	1106	24	19256	3.62719	1	1	0.998243
GOTERM_BP_DIRECT	GO:0017015~regulation of transforming growth factor beta receptor signaling pathway	5	0.299222	0.0457922	TGFB1, LATS2, ITGA3, ZNF703, SMAD7	1106	24	19256	3.62719	1	1	0.998243
GOTERM_BP_DIRECT	GO:0019933~cAMP-mediated signaling	7	0.418911	0.0465127	KSR1, PDE1B, PDE4A, CGAS, RAPGEF2, PDE6B, TGM2	1106	46	19256	2.64942	1	1	0.998243
GOTERM_BP_DIRECT	GO:0048286~lung alveolus development	7	0.418911	0.0465127	MECP2, ERRFI1, TGFB1, TGFB3, FOXF1, PDGFA, CIC	1106	46	19256	2.64942	1	1	0.998243
GOTERM_BP_DIRECT	GO:0032689~negative regulation of interferon-gamma production	7	0.418911	0.0465127	IL10, NLRP6, AXL, RARA, GATA3, NOD2, LILRB4	1106	46	19256	2.64942	1	1	0.998243
GOTERM_BP_DIRECT	GO:0071300~cellular response to retinoic acid	9	0.5386	0.0465697	ABCA1, LTK, RARG, YES1, TESC, RARA, PTK6, KLF4, TNF	1106	70	19256	2.23849	1	1	0.998243
GOTERM_BP_DIRECT	GO:0042981~regulation of apoptotic process	21	1.25673	0.0473438	USP36, CDK11A, BIK, LRP5, OSGIN1, SRA1, NOD2, CDK11B, CASP9, BCL2L11, TRAF4, BCL3, RARA, FAS, EPC2, CALR, CCNL1, CARD14, NAIP, TGM2, BCL2L15	1106	233	19256	1.56919	1	1	0.998243
GOTERM_BP_DIRECT	GO:0016310~phosphorylation	47	2.81269	0.0477469	IPPK, MAPKBP1, CDKN1A, PANK1, AK1, PIK3R6, PAPSS2, RSKR, PIK3R5, MAPK8, MKNK2, PAK6, CKB, NEK3, TK1, MAP2K7, MAP4K3, PSTK, CDK11A, PRKCI, YES1, KSR1, CDKN2A, TNK2, LIMK1, DYRK1A, EIF2AK3, CDC7, TRAF1, MASTL, HIPK1, CDK11B, ACVR2B, ACVR2A, MAPK8IP1, CLK1, ITPKC, LOC102724428, SBK1, AXL, GKAP1, CDK3, ADCK5, PRKD1, PI4K2A, DGKH, FGFR1	1106	623	19256	1.31347	1	1	0.998243
GOTERM_BP_DIRECT	GO:0050729~positive regulation of inflammatory response	12	0.718133	0.048264	NFKBIA, TGFB1, NLRP6, IL15, NINJ1, OSM, NLRP3, MIR22, ZP3, NEAT1, TNF, NAIP	1106	109	19256	1.91675	1	1	0.998243
GOTERM_BP_DIRECT	GO:0032922~circadian regulation of gene expression	9	0.5386	0.0499619	PER1, EGR1, ID2, NOCT, CRY2, NAMPT, BHLHE40, RORA, RELB	1106	71	19256	2.20696	1	1	0.998243
GOTERM_BP_DIRECT	GO:0048745~smooth muscle tissue development	4	0.239378	0.0511137	TIPARP, PTCH1, ZFAND5, FOSL2	1106	15	19256	4.6428	1	1	0.998243
GOTERM_BP_DIRECT	GO:0032688~negative regulation of interferon-beta production	4	0.239378	0.0511137	PTPRS, REL, SIRPA, RELB	1106	15	19256	4.6428	1	1	0.998243
GOTERM_BP_DIRECT	GO:0032736~positive regulation of interleukin-13 production	4	0.239378	0.0511137	IRF4, RARA, NLRP3, GATA3	1106	15	19256	4.6428	1	1	0.998243
GOTERM_BP_DIRECT	GO:0060348~bone development	8	0.478755	0.0511194	SLC10A7, MIGA2, IFT172, SPNS2, OGN, WNT1, PAPSS2, TGM2	1106	59	19256	2.36074	1	1	0.998243
GOTERM_BP_DIRECT	GO:0045444~fat cell differentiation	10	0.598444	0.0511735	NR4A2, SREBF1, NR4A1, SOCS1, NR4A3, CCND1, KLF4, METRNL, WNT1, FOSL2	1106	84	19256	2.07268	1	1	0.998243
GOTERM_BP_DIRECT	GO:0017148~negative regulation of translation	11	0.658288	0.0514066	ZNF540, BTG2, ILF3, RGS2, ENC1, EIF4A3, INPP5E, RARA, EIF2AK3, CALR, PATL2	1106	97	19256	1.97439	1	1	0.998243
GOTERM_BP_DIRECT	GO:0002053~positive regulation of mesenchymal cell proliferation	5	0.299222	0.052128	FOXF1, LRP5, PDGFA, IRS2, FGFR1	1106	25	19256	3.4821	1	1	0.998243
GOTERM_BP_DIRECT	GO:0071108~protein K48-linked deubiquitination	5	0.299222	0.052128	OTUD4, OTUB2, TNFAIP3, OTUD7B, OTUD3	1106	25	19256	3.4821	1	1	0.998243
GOTERM_BP_DIRECT	GO:0009410~response to xenobiotic stimulus	22	1.31658	0.0521633	IL10, SREBF1, COL18A1, ERRFI1, CDKN1A, FZD3, TGFB1, CCNT1, RHBDD3, TRPA1, ITGA3, ABCA3, PTCH1, PTPRM, FOS, TENT4A, TNF, FOSL2, CCND1, LTA, FOSB, CALR	1106	250	19256	1.53212	1	1	0.998243
GOTERM_BP_DIRECT	GO:0042130~negative regulation of T cell proliferation	7	0.418911	0.0554073	IL10, CD86, PLA2G2D, TGFB1, PELI1, LILRB4, TNFRSF21	1106	48	19256	2.53903	1	1	0.998243
GOTERM_BP_DIRECT	GO:0061469~regulation of type B pancreatic cell proliferation	3	0.179533	0.0569824	NR4A1, NR4A3, SGPP2	1106	7	19256	7.46164	1	1	0.998243
GOTERM_BP_DIRECT	GO:0000578~embryonic axis specification	3	0.179533	0.0569824	STIL, FZD5, WNT1	1106	7	19256	7.46164	1	1	0.998243
GOTERM_BP_DIRECT	GO:0010874~regulation of cholesterol efflux	3	0.179533	0.0569824	CETP, ABCA5, YJEFN3	1106	7	19256	7.46164	1	1	0.998243
GOTERM_BP_DIRECT	GO:0007435~salivary gland morphogenesis	3	0.179533	0.0569824	POLB, TGFB1, TGFB3	1106	7	19256	7.46164	1	1	0.998243
GOTERM_BP_DIRECT	GO:0032328~alanine transport	3	0.179533	0.0569824	SLC36A1, SLC7A5, SLC38A2	1106	7	19256	7.46164	1	1	0.998243
GOTERM_BP_DIRECT	GO:0045630~positive regulation of T-helper 2 cell differentiation	3	0.179533	0.0569824	CD86, RARA, NLRP3	1106	7	19256	7.46164	1	1	0.998243
GOTERM_BP_DIRECT	GO:0009791~post-embryonic development	9	0.5386	0.0572153	NR4A2, MECP2, CSRNP1, BCL2L11, PPP1R13L, TIPARP, GATA3, PRDM1, ACVR2B	1106	73	19256	2.1465	1	1	0.998243
GOTERM_BP_DIRECT	GO:0007224~smoothened signaling pathway	10	0.598444	0.0578721	STIL, FOXF1, IFT172, PTCH1, MAP3K10, WDPCP, IFT80, HIPK1, CLUAP1, CC2D2A	1106	86	19256	2.02448	1	1	0.998243
GOTERM_BP_DIRECT	GO:0006954~inflammatory response	33	1.97487	0.0581642	SEMA7A, NRROS, CCL3L3, TNFAIP3, GATA3, TNF, AGER, LTB4R, FUT4, RELB, POLB, ADGRE2, NLRP9, ADGRE5, CXCR3, DHRS7B, NLRP3, ABCF1, PLA2G2D, TGFB1, SLC11A1, NFAM1, FOS, NR4A1, HOOK1, AXL, TNIP2, MAPKAPK2, REL, PRKD1, MGLL, CHST2, NAIP	1106	417	19256	1.37781	1	1	0.998243
GOTERM_BP_DIRECT	GO:0045787~positive regulation of cell cycle	6	0.359066	0.0586369	IL10, BCL2L11, RARA, PTK6, CALR, PROX1	1106	37	19256	2.82332	1	1	0.998243
GOTERM_BP_DIRECT	GO:0060412~ventricular septum morphogenesis	6	0.359066	0.0586369	NOS3, PROX1, SOX4, FGFRL1, ROBO1, SMAD7	1106	37	19256	2.82332	1	1	0.998243
GOTERM_BP_DIRECT	GO:0032717~negative regulation of interleukin-8 production	6	0.359066	0.0586369	IL10, MAPKBP1, BCL3, OTUD7B, KLF4, MIR106B	1106	37	19256	2.82332	1	1	0.998243
GOTERM_BP_DIRECT	GO:0045943~positive regulation of transcription from RNA polymerase I promoter	5	0.299222	0.0589155	DHX33, HEATR1, RASL11A, EIF2AK3, DDX21	1106	26	19256	3.34817	1	1	0.998243
GOTERM_BP_DIRECT	GO:0051171~regulation of nitrogen compound metabolic process	5	0.299222	0.0589155	TOP2A, CDKN1A, HSP90AB4P, EIF2AK3, ACVR2B	1106	26	19256	3.34817	1	1	0.998243
GOTERM_BP_DIRECT	GO:0099560~synaptic membrane adhesion	5	0.299222	0.0589155	NTNG1, NTNG2, LRFN4, PTPRS, ITGA3	1106	26	19256	3.34817	1	1	0.998243
GOTERM_BP_DIRECT	GO:0007254~JNK cascade	8	0.478755	0.0593416	MAPK8, MAP3K10, NOD2, MAP2K7, TRIB1, TNF, MAP4K3, MAPK8IP1	1106	61	19256	2.28334	1	1	0.998243
GOTERM_BP_DIRECT	GO:0030154~cell differentiation	49	2.93238	0.0597385	RARG, DAZAP1, SUV39H1, TNFAIP2, SRA1, SPATA20, ANPEP, BCL7B, CEMP1, SOX4, HES6, MEF2B, TESC, CFAP91, C3ORF62, ETV3, RHOB, RARA, TSSK3, PRKD1, ASF1B, ANAPC2, SEMA7A, DLX2, NDRG4, NOTCH4, CREM, ABHD5, DLL1, RXRB, SOCS3, ECT2, MEF2D, PDLIM7, HES4, RBM38, BORCS8-MEF2B, YES1, GADD45B, SYT1, SMURF1, SPAG4, OSGIN1, PTK6, NR2F6, GADD45G, SMAD7, ID2, AGRN	1106	665	19256	1.28288	1	1	0.998243
GOTERM_BP_DIRECT	GO:0002221~pattern recognition receptor signaling pathway	4	0.239378	0.0603095	NLRP3, CGAS, NOD2, NAIP	1106	16	19256	4.35262	1	1	0.998243
GOTERM_BP_DIRECT	GO:0001702~gastrulation with mouth forming second	4	0.239378	0.0603095	ZBTB17, LRP5, ACVR2B, ACVR2A	1106	16	19256	4.35262	1	1	0.998243
GOTERM_BP_DIRECT	GO:0006325~chromatin organization	20	1.19689	0.0638985	USP36, BRD2, TCF7L1, CBX4, HDAC10, SUV39H1, KMT2B, TONSL, ZZEF1, PHF21A, MMS22L, H4C16, HMGN5, H4C15, H4C14, EPC2, EZH2, PHF19, ASF1B, H4C5	1106	227	19256	1.53396	1	1	0.998243
GOTERM_BP_DIRECT	GO:0060271~cilium assembly	20	1.19689	0.066142	RSPH4A, IFT140, IFT172, WDR19, CEP164, IFT80, AHI1, TTLL3, IFT81, KIF3A, KIAA0753, NEK1, WDPCP, TRAPPC14, CEP41, B9D2, CIBAR1, CC2D2A, CLUAP1, RILP	1106	228	19256	1.52724	1	1	0.998243
GOTERM_BP_DIRECT	GO:0032200~telomere organization	5	0.299222	0.0661491	H4C16, H4C15, H4C14, DOT1L, H4C5	1106	27	19256	3.22416	1	1	0.998243
GOTERM_BP_DIRECT	GO:0006355~regulation of transcription, DNA-templated	68	4.06942	0.0669197	ZNF331, ZNF891, ZNF571, HDAC10, NAB1, RORA, ZNF44, BACH1, HMGN5, ZFP30, PPP1R13L, ZNF726, RBAK-RBAKDN, ZNF818P, ZNF841, ZNF763, SOX4, ZNF684, TLE4, HES6, ZNF440, ZNF10, ZNF75D, PROX1, ZNF57, HIC1, MAPK8IP1, SFPQ, ZNF93, TFEC, SNORD86, AIRE, NOTCH4, TCF7, KMT2B, CREM, ZNF66, ZNF8, KRBA1, RXRB, ZNF707, ZNF628, ZNF703, ZKSCAN2, PAK6, ZNF502, ZNF700, ZNF546, HES4, ZNF783, ZNF540, CDK11A, TCF7L1, EAF1…	1106	972	19256	1.21802	1	1	0.998243
GOTERM_BP_DIRECT	GO:0071230~cellular response to amino acid stimulus	8	0.478755	0.0683316	SOCS1, SESN2, NEURL1, CAPN2, KLHL22, NSMF, TNF, CPEB4	1106	63	19256	2.21086	1	1	0.998243
GOTERM_BP_DIRECT	GO:0006959~humoral immune response	8	0.478755	0.0683316	CD83, AIRE, TFE3, LTA, GATA3, PDCD1, TNF, TNFRSF21	1106	63	19256	2.21086	1	1	0.998243
GOTERM_BP_DIRECT	GO:0034375~high-density lipoprotein particle remodeling	4	0.239378	0.070217	CETP, ABCA5, LCAT, ABCG1	1106	17	19256	4.09659	1	1	0.998243
GOTERM_BP_DIRECT	GO:1904491~protein localization to ciliary transition zone	3	0.179533	0.0731474	NPHP4, CC2D2A, CC2D2B	1106	8	19256	6.52893	1	1	0.998243
GOTERM_BP_DIRECT	GO:0070234~positive regulation of T cell apoptotic process	3	0.179533	0.0731474	BCL2L11, PDCD1, ICAM1	1106	8	19256	6.52893	1	1	0.998243
GOTERM_BP_DIRECT	GO:0051444~negative regulation of ubiquitin-protein transferase activity	3	0.179533	0.0731474	CDKN2A, LIMK1, SMAD7	1106	8	19256	6.52893	1	1	0.998243
GOTERM_BP_DIRECT	GO:0019222~regulation of metabolic process	5	0.299222	0.073821	MC1R, GPR3, S1PR2, BACH1, ACVR2B	1106	28	19256	3.10902	1	1	0.998243
GOTERM_BP_DIRECT	GO:0045662~negative regulation of myoblast differentiation	5	0.299222	0.073821	TGFB1, SRA1, DLL1, TNF, SOX4	1106	28	19256	3.10902	1	1	0.998243
GOTERM_BP_DIRECT	GO:0019722~calcium-mediated signaling	11	0.658288	0.0751303	POMC, P2RX4, TRPA1, CXCR3, EIF2AK3, TRPV1, PPP1R9A, TNF, MCOLN2, RYR3, TPCN2	1106	104	19256	1.84149	1	1	0.998243
GOTERM_BP_DIRECT	GO:0042127~regulation of cell proliferation	14	0.837822	0.0768384	LTK, TGFB1, JUND, KSR1, TGFB3, OSGIN1, PRDM1, FOXM1, TBX19, NFKBIA, CCDC88A, TRAPPC14, PLCD3, IER5	1106	146	19256	1.6695	1	1	0.998243
GOTERM_BP_DIRECT	GO:0009408~response to heat	6	0.359066	0.0770833	NOS3, DNAJB4, HSPB1, HSPA2, MAP2K7, MICA	1106	40	19256	2.61157	1	1	0.998243
GOTERM_BP_DIRECT	GO:0031175~neuron projection development	12	0.718133	0.0800179	BTG2, GALR2, CDNF, PTPRM, RAPGEF2, BICDL1, PPP1R9A, AGER, AREG, HDGFL3, FGFR1, CDK16	1106	119	19256	1.75568	1	1	0.998243
GOTERM_BP_DIRECT	GO:0012501~programmed cell death	4	0.239378	0.0808023	NINJ1, HTRA4, PJVK, TGM2	1106	18	19256	3.869	1	1	0.998243
GOTERM_BP_DIRECT	GO:0045926~negative regulation of growth	4	0.239378	0.0808023	MT2A, MT1X, PTK6, BBC3	1106	18	19256	3.869	1	1	0.998243
GOTERM_BP_DIRECT	GO:0060749~mammary gland alveolus development	4	0.239378	0.0808023	TPH1, CCND1, ID2, AREG	1106	18	19256	3.869	1	1	0.998243
GOTERM_BP_DIRECT	GO:0045591~positive regulation of regulatory T cell differentiation	4	0.239378	0.0808023	TGFB1, DUSP10, SOCS1, LILRB4	1106	18	19256	3.869	1	1	0.998243
GOTERM_BP_DIRECT	GO:0061644~protein localization to CENP-A containing chromatin	4	0.239378	0.0808023	H4C16, H4C15, H4C14, H4C5	1106	18	19256	3.869	1	1	0.998243
GOTERM_BP_DIRECT	GO:0046426~negative regulation of JAK-STAT cascade	4	0.239378	0.0808023	SOCS3, SOCS1, BCL3, SH2B3	1106	18	19256	3.869	1	1	0.998243
GOTERM_BP_DIRECT	GO:0001666~response to hypoxia	16	0.95751	0.081574	EGR1, TGFB1, TFRC, TGFB3, PSEN2, PLOD1, AGER, TNF, USF1, FOSL2, NR4A2, CASP9, MECP2, LTA, CAPN2, SOX4	1106	176	19256	1.58277	1	1	0.998243
GOTERM_BP_DIRECT	GO:0046488~phosphatidylinositol metabolic process	5	0.299222	0.0819215	PLCB3, GALR2, DDHD1, MTMR6, PIK3R5	1106	29	19256	3.00181	1	1	0.998243
GOTERM_BP_DIRECT	GO:0009409~response to cold	5	0.299222	0.0819215	TRPA1, GMPR, HSPA2, METRNL, HSPD1	1106	29	19256	3.00181	1	1	0.998243
GOTERM_BP_DIRECT	GO:0060021~palate development	8	0.478755	0.0832629	SKI, CSRNP1, GDF11, TIPARP, TBC1D32, IFT172, WDPCP, ACVR2B	1106	66	19256	2.11036	1	1	0.998243
GOTERM_BP_DIRECT	GO:0051301~cell division	30	1.79533	0.0835404	CCNT1, CEP164, CDCA8, CCND1, CHMP1B, RBBP8, NEK1, KNTC1, NEK3, KMT5A, FAM83D, CENPW, SPAG5, NEK6, HAUS3, CABLES1, KLHL22, CDC7, MASTL, ATAD3B, CDC25C, ZNF16, CENPE, LATS2, CCNE1, UBE2S, CDK3, KIF2C, LLGL2, ANAPC2	1106	386	19256	1.35315	1	1	0.998243
GOTERM_BP_DIRECT	GO:0045087~innate immune response	39	2.33393	0.0875427	OTUD4, SPON2, AKAP8, IFI6, HMGB3, DDX21, CGAS, GATA3, PRDM1, NOD2, LILRA2, RELB, OASL, HERC5, NLRP9, DHX58, NLRP3, N4BP3, GBP3, HEXIM1, YES1, RSAD2, ARID5A, ISG15, PTK6, MCOLN2, FOSL2, SFPQ, GZMM, TRAF4, IFI27, HOOK1, AXL, REL, POLR3F, SPIRE1, PRKD1, TRIM11, NAIP	1106	528	19256	1.286	1	1	0.998243
GOTERM_BP_DIRECT	GO:0007018~microtubule-based movement	9	0.5386	0.0876332	DNAH3, CENPE, KIF18A, DNAH1, KIF3A, DNAH8, STARD9, KIF2C, KIF15	1106	80	19256	1.95868	1	1	0.998243
GOTERM_BP_DIRECT	GO:0021987~cerebral cortex development	9	0.5386	0.0876332	H2AX, MECP2, TUBB2B, TUBB2A, PTPRS, CCDC85C, PHACTR1, WDR62, SLC38A2	1106	80	19256	1.95868	1	1	0.998243
GOTERM_BP_DIRECT	GO:0001817~regulation of cytokine production	8	0.478755	0.0886241	IL10, ZBTB17, SOCS1, LOC102723996, ZBTB26, ZBTB32, GATA3, ICOSLG	1106	67	19256	2.07886	1	1	0.998243
GOTERM_BP_DIRECT	GO:0070536~protein K63-linked deubiquitination	5	0.299222	0.0904392	OTUD4, OTUB2, SPATA2, TNFAIP3, OTUD7B	1106	30	19256	2.90175	1	1	0.998243
GOTERM_BP_DIRECT	GO:0048513~animal organ development	5	0.299222	0.0904392	BORCS8-MEF2B, MEF2B, SPRY2, MEF2D, FGFR1	1106	30	19256	2.90175	1	1	0.998243
GOTERM_BP_DIRECT	GO:0007026~negative regulation of microtubule depolymerization	5	0.299222	0.0904392	WDR47, ATXN7, BMERB1, HDGFL3, ANAPC2	1106	30	19256	2.90175	1	1	0.998243
GOTERM_BP_DIRECT	GO:0035082~axoneme assembly	5	0.299222	0.0904392	RSPH4A, TTLL3, PIERCE2, CLUAP1, CC2D2A	1106	30	19256	2.90175	1	1	0.998243
GOTERM_BP_DIRECT	GO:0090394~negative regulation of excitatory postsynaptic potential	3	0.179533	0.0905631	TMEM25, EIF4A3, S1PR2	1106	9	19256	5.8035	1	1	0.998243
GOTERM_BP_DIRECT	GO:0060856~establishment of blood-brain barrier	3	0.179533	0.0905631	LRP5, LSR, MFSD2A	1106	9	19256	5.8035	1	1	0.998243
GOTERM_BP_DIRECT	GO:2000553~positive regulation of T-helper 2 cell cytokine production	3	0.179533	0.0905631	RSAD2, NLRP3, GATA3	1106	9	19256	5.8035	1	1	0.998243
GOTERM_BP_DIRECT	GO:1903351~cellular response to dopamine	3	0.179533	0.0905631	SULT1A4, SULT1A3, TGM2	1106	9	19256	5.8035	1	1	0.998243
GOTERM_BP_DIRECT	GO:0090129~positive regulation of synapse maturation	3	0.179533	0.0905631	NEURL1, ADGRL1, ANAPC2	1106	9	19256	5.8035	1	1	0.998243
GOTERM_BP_DIRECT	GO:0032471~negative regulation of endoplasmic reticulum calcium ion concentration	3	0.179533	0.0905631	ATP2A1, BBC3, TGM2	1106	9	19256	5.8035	1	1	0.998243
GOTERM_BP_DIRECT	GO:0032733~positive regulation of interleukin-10 production	6	0.359066	0.09092	CD83, IRF4, BCL3, ISG15, NOD2, HSPD1	1106	42	19256	2.48721	1	1	0.998243
GOTERM_BP_DIRECT	GO:0051604~protein maturation	6	0.359066	0.09092	CASP9, TESC, NLRP3, HSPD1, LMF1, LGMN	1106	42	19256	2.48721	1	1	0.998243
GOTERM_BP_DIRECT	GO:0080090~regulation of primary metabolic process	6	0.359066	0.09092	TOP2A, PRKCI, CDKN1A, HSP90AB4P, EIF2AK3, ACVR2B	1106	42	19256	2.48721	1	1	0.998243
GOTERM_BP_DIRECT	GO:0007076~mitotic chromosome condensation	4	0.239378	0.0920286	NUSAP1, AKAP8, KMT5A, TENT4A	1106	19	19256	3.66537	1	1	0.998243
GOTERM_BP_DIRECT	GO:0071318~cellular response to ATP	4	0.239378	0.0920286	P2RX4, TRPV1, RYR3, SSH1	1106	19	19256	3.66537	1	1	0.998243
GOTERM_BP_DIRECT	GO:0048193~Golgi vesicle transport	4	0.239378	0.0920286	SLC10A7, TRAPPC10, SPIRE1, PRKD1	1106	19	19256	3.66537	1	1	0.998243
GOTERM_BP_DIRECT	GO:0035720~intraciliary anterograde transport	4	0.239378	0.0920286	IFT81, IFT172, IFT80, CLUAP1	1106	19	19256	3.66537	1	1	0.998243
GOTERM_BP_DIRECT	GO:0030324~lung development	9	0.5386	0.0926214	SREBF1, ODAD4, FOXF1, ITGA3, NOS3, ABCA3, PROX1, ACVR2B, CLCN2	1106	81	19256	1.9345	1	1	0.998243
GOTERM_BP_DIRECT	GO:0045165~cell fate commitment	7	0.418911	0.0940622	KDM6B, WNT10A, WNT2B, SPRY2, GATA3, PRDM1, WNT1	1106	55	19256	2.21588	1	1	0.998243
GOTERM_BP_DIRECT	GO:0032355~response to estradiol	9	0.5386	0.0977692	CASP9, MECP2, ERRFI1, TGFB1, PTCH1, RARA, CALR, AREG, EZH2	1106	82	19256	1.91091	1	1	0.998243
GOTERM_BP_DIRECT	GO:1900745~positive regulation of p38MAPK cascade	5	0.299222	0.0993614	GADD45B, GADD45A, RELL2, AGER, GADD45G	1106	31	19256	2.80814	1	1	0.998243
GOTERM_BP_DIRECT	GO:0007249~I-kappaB kinase/NF-kappaB signaling	8	0.478755	0.0999162	NFKBIA, BCL3, REL, SNIP1, TBKBP1, NOD2, TNF, RELB	1106	69	19256	2.01861	1	1	0.998243

## Sheet: Antigen Secreting cells
Category	Term	Count	%	PValue	Genes	List Total	Pop Hits	Pop Total	Fold Enrichment	Bonferroni	Benjamini	FDR
GOTERM_BP_DIRECT	GO:0006955~immune response	89	5.05395	7.71309e-19	IFITM3, ADAMDEC1, CIITA, IL1RN, IFITM2, CXCL8, GPR65, CD80, CBLB, IL1RAP, CXCL13, IFI44L, LTB4R, TNFSF13B, IGLV4-60, IGLV2-33, VPREB3, VPREB1, RGS1, CTSK, IGLV4-3, ENPP2, TNFSF11, CCR7, HLA-DOB, TRIM22, HLA-DPA1, IL10, FCRL2, CD96, IL15, FCRL3, SERPINB9, RFX1, HLA-F, TGFBR3, IFNG, IGHD, IRF8, LTB, HLA-DQB2, HLA-DQB1, PTGER4, CD274, SEMA7A, MARCHF1, CCL3L3, TCF7, PTAFR, CXCR5, IFI6, CXCR4, CD1D, I…	1229	496	19256	2.8114	3.02893e-15	3.02893e-15	3.01736e-15
GOTERM_BP_DIRECT	GO:0002503~peptide antigen assembly with MHC class II protein complex	13	0.738217	6.15722e-12	HLA-DRB5, HLA-DMA, HLA-DMB, HLA-DPB1, HLA-DRA, HLA-DOA, HLA-DOB, HLA-DQA2, HLA-DQA1, HLA-DQB2, HLA-DRB1, HLA-DPA1, HLA-DQB1	1229	16	19256	12.7303	2.41793e-08	1.20897e-08	1.20435e-08
GOTERM_BP_DIRECT	GO:0002504~antigen processing and presentation of peptide or polysaccharide antigen via MHC class II	13	0.738217	3.35253e-10	HLA-DRB5, HLA-DMA, HLA-DMB, HLA-DPB1, HLA-DRA, HLA-DOA, HLA-DOB, HLA-DQA2, HLA-DQA1, HLA-DQB2, HLA-DRB1, HLA-DPA1, HLA-DQB1	1229	20	19256	10.1842	1.31654e-06	3.1161e-07	3.1042e-07
GOTERM_BP_DIRECT	GO:0050870~positive regulation of T cell activation	16	0.908575	3.75875e-10	HLA-DRB5, SIRPB1, HLA-DMA, HLA-DMB, HLA-DPB1, HLA-DRA, TNFSF11, PRKCQ, HLA-DOA, HLA-DOB, HLA-DQA2, HLA-DQA1, HLA-DQB2, HLA-DRB1, HLA-DPA1, HLA-DQB1	1229	33	19256	7.59662	1.47606e-06	3.1161e-07	3.1042e-07
GOTERM_BP_DIRECT	GO:0050778~positive regulation of immune response	17	0.965361	3.96753e-10	HLA-DRB5, IGLC7, RSAD2, IL15, CFP, HLA-DMA, HLA-DMB, HLA-DPB1, HLA-DRA, HLA-DOA, HLA-DOB, HLA-DQA2, HLA-DQA1, HLA-DQB2, HLA-DRB1, HLA-DPA1, HLA-DQB1	1229	38	19256	7.00938	1.55805e-06	3.1161e-07	3.1042e-07
GOTERM_BP_DIRECT	GO:0019886~antigen processing and presentation of exogenous peptide antigen via MHC class II	15	0.851789	1.62541e-09	CD74, HLA-DRB5, HLA-DMA, HLA-DMB, HLA-DPB1, HLA-DRA, CTSF, HLA-DOA, HLA-DOB, HLA-DQA2, HLA-DQA1, HLA-DQB2, HLA-DRB1, HLA-DPA1, HLA-DQB1	1229	31	19256	7.5813	6.38298e-06	1.06383e-06	1.05977e-06
GOTERM_BP_DIRECT	GO:0006357~regulation of transcription from RNA polymerase II promoter	155	8.80182	1.0448e-07	ZNF331, JMJD1C, ARID4B, JADE2, AHR, BACH1, SPIB, ZNF606, ZNF605, ZSCAN32, ZNF449, ZNF845, ZNF569, SNIP1, EPC1, HOXA1, CCNL2, ZNF567, CCNL1, ZNF169, JUNB, ZNF565, SOX5, ZNF17, ZNF287, ZNF165, OSR2, NKX6-2, EBF1, ARID5A, RFX3, ARID5B, RFX1, POU3F1, FOXP4, RUNX1, FOXP1, ZNF717, DDIT3, ZNF799, HOXB7, ZNF433, ATF3, ZNF154, ZNF550, ZNF391, TCF7, CREM, BAZ2B, FOXO4, RLF, ZNF26, ZBTB3, PGBD1, ZNF549, HIV…	1229	1599	19256	1.51879	0.000410209	5.86133e-05	5.83894e-05
GOTERM_BP_DIRECT	GO:0006355~regulation of transcription, DNA-templated	102	5.79216	7.02015e-07	ZNF331, WWC1, NAB2, JMJD1C, JADE2, AHR, BACH1, RPS6KA4, HMGN5, ZNF606, ZSCAN32, MYB, ZNF569, ZNF567, ZNF169, ZNF565, TRIM22, ZNF17, ZNF287, TLE2, NKX6-2, TLE1, ZNF281, RFX3, ZNF542P, ZNF717, SAP25, DDIT3, PRKCQ, SNORD86, HOXB7, ZNF433, KMT2E, ZNF550, CASZ1, L3MBTL3, CRABP2, TCF7, CREM, AEBP1, FOXO4, ZNF26, SBNO2, ZNF549, ZKSCAN5, ZNF425, ZNF700, ZNF783, ZNF540, ZNF782, DENND4A, EAF1, SMAD7, ZNF55…	1229	972	19256	1.64418	0.00275302	0.000344601	0.000343285
GOTERM_BP_DIRECT	GO:0019882~antigen processing and presentation	14	0.795003	4.95339e-06	CD74, HLA-DRB5, HLA-F, HLA-DMA, HLA-DMB, HLA-DPB1, HLA-DRA, HLA-DOB, WDFY4, HLA-DQA2, HLA-DQA1, HLA-DRB1, HLA-DPA1, HLA-DQB1	1229	47	19256	4.66707	0.019264	0.00216133	0.00215307
GOTERM_BP_DIRECT	GO:0006954~inflammatory response	51	2.89608	1.26083e-05	ECM1, CXCL8, TNFAIP3, ADM, IL1RAP, CXCL13, LTB4R, RPS6KA4, PSTPIP1, GPER1, ZC3H12A, CCR7, LGALS9, CD96, ANXA1, PLA2G4B, PLA2G4C, FOS, TICAM1, HCK, DPEP1, PRKCQ, SMPDL3B, S100A9, S100A8, PTGER4, SEMA7A, CCL3L3, PTAFR, CXCR4, PLD4, NOD1, AGER, C5, CNR2, CXCR3, CCL5, CCL4, CCL3, CCR1, LY86, NKG7, NR4A1, IL6, BCL6, TNIP2, CAMK4, TNFSF4, REL, FOLR2, NFKBID	1229	417	19256	1.91623	0.0483074	0.00495129	0.00493238
GOTERM_BP_DIRECT	GO:0045944~positive regulation of transcription from RNA polymerase II promoter	116	6.58717	1.95511e-05	CRTC2, MAML2, CRTC1, ARID4B, AHR, BACH1, ABRA, RPS6KA4, SPIB, ZNF606, ZC3H12A, NAMPT, MYB, ZNF845, TNFSF11, EPC1, HOXA1, IER5, JUNB, IER2, OSR2, MEF2B, ARID5A, RFX3, LMO7, RUNX1, ZNF717, TFR2, DDIT3, HOXB4, FIZ1, HOXB7, ATF3, CASZ1, CREM, FOXO4, RLF, SBNO2, HIVEP1, BCL9L, ZNF782, EGR1, JUN, YES1, JUND, TFAP2E, TGFB3, ZBTB16, SS18L1, POU2F2, ELL3, FOSL2, NR4A2, NFKBIA, AHI1, NR4A1, IL6, NR4A3, MAF…	1229	1230	19256	1.47763	0.0739044	0.00697973	0.00695307
GOTERM_BP_DIRECT	GO:0042102~positive regulation of T cell proliferation	15	0.851789	2.26975e-05	CD274, ANXA1, IL15, CD80, TNFRSF13C, CD1D, LILRB2, TNFSF13B, IL6, HLA-DMB, CCL5, TNFSF4, HLA-DPB1, IL6ST, HLA-DPA1	1229	61	19256	3.85279	0.0852771	0.00742776	0.00739939
GOTERM_BP_DIRECT	GO:0000122~negative regulation of transcription from RNA polymerase II promoter	98	5.56502	3.2267e-05	WWC1, ARID4B, BACH1, ZFP36, MYB, TNFSF11, EPC1, ZNF169, OSR2, ZBTB39, MORC3, NKX6-2, ZNF281, ARID5A, ARID5B, FOXP4, RUNX1, FOXP1, IFI27, BIN1, DDIT3, HOXB4, DPEP2, BCORL1, ATF3, ZNF550, ZBTB1, CREM, AEBP1, MIER3, NACC2, HIVEP1, HEXIM1, CBX8, EGR1, PLK3, JUN, JUND, GADD45A, ZBTB16, ZBTB10, TRPV1, PARP15, HOPX, POU6F1, SMAD7, NR4A2, EFNA1, ZNF559-ZNF177, ZFP69, NR4A3, MAFB, BCL6, ID2, ID1, BHLHE40,…	1229	1011	19256	1.51876	0.119015	0.00974711	0.00970988
GOTERM_BP_DIRECT	GO:0032496~response to lipopolysaccharide	22	1.24929	0.000194143	PTGER4, NQO1, CD96, ACE, GCH1, NOS3, IL10RA, ADM, FOS, FOXP1, FOSL2, IL18BP, CYP27B1, DUSP10, CNR2, NOCT, PELI1, LTA, CCR7, LGALS9, S100A9, S100A8	1229	139	19256	2.47983	0.53349	0.0544572	0.0542492
GOTERM_BP_DIRECT	GO:0032755~positive regulation of interleukin-6 production	18	1.02215	0.000235163	CD74, SPON2, UCN, PTAFR, ARID5A, NOD1, IL1RAP, LILRB2, NOD2, POU2F2, LILRA2, TICAM1, SCIMP, AGER, IL6, IFNG, TNFSF4, LGALS9	1229	102	19256	2.76495	0.602911	0.0615657	0.0613305
GOTERM_BP_DIRECT	GO:0006915~apoptotic process	61	3.46394	0.000281251	CSRNP1, STEAP3, PLEKHF1, RTKN, GPR65, PRF1, TNFAIP3, AHR, BBC3, SHF, CTSK, ZC3H12A, PEA15, PIM1, CAPN3, PIM3, MAP3K9, PHLDA1, TNFRSF12A, MAGI3, PRKCE, TRAF1, TGFBR2, RNF144B, IFNG, TRAF4, IFI27, DDIT4, TRAF5, LTA, RARB, S100A9, S100A8, BIRC3, PPP1R15A, PHLPP1, BCL2A1, IFI6, CXCR4, NOD1, ZFP36L1, DRAM1, GRK5, CXCR3, PMAIP1, RELT, MEF2D, BCL2L15, PLK3, GADD45B, GADD45A, ZBTB16, NEK6, TNFSF12, TNFRS…	1229	594	19256	1.60901	0.668666	0.0690296	0.0687659
GOTERM_BP_DIRECT	GO:0009615~response to virus	18	1.02215	0.000470699	IFITM3, IFITM1, IFITM2, RSAD2, MX2, IFI44, CXCR4, HSPB1, ISG15, DDX60, IFIT3, IFNG, CCL5, TBX21, TNFSF4, CCL4, BCL3, TRIM22	1229	108	19256	2.61134	0.842585	0.10855	0.108135
GOTERM_BP_DIRECT	GO:0051607~defense response to virus	30	1.70358	0.000497555	IFITM3, SPON2, IFITM1, IFITM2, NLRC5, IFI6, PRF1, DDX60L, DDX60, IFI44L, IFIT3, ZC3H12A, ITGAX, PMAIP1, GBP2, TRIM22, DTX3L, RSAD2, MX2, ISG15, PARP9, TICAM1, AGBL4, IL6, IFNG, IFI27, ATG16L1, DDIT4, MAP3K14, TRIM34	1229	235	19256	2.00017	0.858349	0.10855	0.108135
GOTERM_BP_DIRECT	GO:0045892~negative regulation of transcription, DNA-templated	58	3.29358	0.0005507	RERE, CIITA, THRA, MIDEAS, SUMO4, AHR, CHD3, HHEX, LBH, SCML4, MYB, CAPN3, EPC1, TRIM22, TLE2, NKX6-2, TLE1, ZNF281, ARID5A, ARID5B, RFX3, FOXP1, ZFTA, ELF2, IFNG, DDIT3, DPEP2, CRY1, L3MBTL4, L3MBTL3, ZNF350, TCF7, STRN3, SBNO2, RASD1, NACC2, TBX21, ZNF425, BEND5, FZD1, ZNF540, HEXIM1, JUN, PHC2, ZBTB16, KLF4, PER1, BCL6, ID2, TNFSF4, ZNF219, ID1, BCL3, BHLHE40, ID3, ZNF777, BMAL1, CDK5R1	1229	572	19256	1.58872	0.885043	0.109486	0.109067
GOTERM_BP_DIRECT	GO:0046597~negative regulation of viral entry into host cell	8	0.454287	0.000557605	IFITM3, FCN1, CD74, CIITA, IFITM1, IFITM2, GSN, LY6E	1229	24	19256	5.22267	0.888119	0.109486	0.109067
GOTERM_BP_DIRECT	GO:0071222~cellular response to lipopolysaccharide	25	1.41965	0.00105488	CD274, SPON2, CXCL8, CD80, TNFAIP3, NOD2, CXCL13, ZFP36, SBNO2, CARD17P, ZC3H12A, GBP2, IL10, ABCA1, NFKBIL1, ARID5A, LILRB2, TICAM1, ASS1, IL6, TNIP2, TNFSF4, IRF8, CMPK2, CD68	1229	190	19256	2.06158	0.984152	0.196916	0.196164
GOTERM_BP_DIRECT	GO:0045893~positive regulation of transcription, DNA-templated	68	3.86144	0.00110317	RERE, CIITA, CD80, WWC1, AHR, CHD3, MED17, HHEX, HMGN5, LBH, CDH1, MYB, PIM1, CAPN3, EPC1, TEAD2, TRIM22, IL10, ZNF287, OSR2, DTX3L, ZNF281, TFE3, ARID5B, RFX3, FOS, POU3F1, PARP9, RUNX1, ELF1, ELF2, PSRC1, ASPH, DDIT3, DPEP2, MAPRE3, KMT2E, CD274, CASZ1, RLF, SERTAD2, TBX21, TP53INP2, TNNI2, HIVEP3, FZD1, EGR1, CD74, JUN, TGFB3, ZBTB16, SS18L1, PBX4, KLF4, TBX19, MLLT11, KLF6, IL6, MAFB, POU2AF3…	1229	718	19256	1.48388	0.986892	0.196916	0.196164
GOTERM_BP_DIRECT	GO:0043065~positive regulation of apoptotic process	36	2.04429	0.00137447	PRR7, BCL2A1, DCUN1D3, ADM, NOD1, BBC3, FLCN, CALHM2, GPER1, EMILIN2, PMAIP1, EMILIN1, MAP3K9, PHLDA1, JUN, ACE, TNFRSF12A, GADD45B, TGFB3, GADD45A, ZBTB16, TNFRSF10B, TRPV1, DUSP6, MLLT11, DNAJA1, NR4A1, IL6, BCL6, BIN1, LTA, IRF8, ID3, RARB, MNDA, RNF122	1229	321	19256	1.75716	0.995489	0.234676	0.233779
GOTERM_BP_DIRECT	GO:0032735~positive regulation of interleukin-12 production	10	0.567859	0.0015779	MAPK11, IFNG, TNFSF4, IRF8, CCR7, LTB, LGALS9, NOD2, SCIMP, AGER	1229	44	19256	3.56091	0.997973	0.255329	0.254354
GOTERM_BP_DIRECT	GO:0045765~regulation of angiogenesis	9	0.511073	0.00162547	EFNA1, IL6, ERBB2, PDE3B, HMOX1, VASH1, CXCL13, RECK, RAPGEF3	1229	36	19256	3.91701	0.998319	0.255329	0.254354
GOTERM_BP_DIRECT	GO:0007165~signal transduction	106	6.01931	0.00216651	IL1RN, CD83, RTKN, CSF3R, CHRM4, CBLB, METRNL, ARHGAP44, RASSF1, RPS6KA6, RGS1, RASSF4, GRAP2, NAMPT, TOM1, MAP3K6, PDE8B, SRGAP2B, TLE2, TLE1, MAGI3, PRKCE, ULK2, IGFALS, PLPP3, HDGFL3, BEX3, CD274, CRABP2, CREM, ARHGAP17, GRK5, MAP3K21, ASIC3, TNFSF12, TNFRSF10B, BRAF, MCC, NR4A2, ARHGAP33, NR4A1, NR4A3, GNAL, LOC102723996, TNFSF4, CDK3, OGN, TNFSF9, TNFSF8, HLA-DRB1, LGALS3BP, ECM1, CXCL8, LRR…	1229	1251	19256	1.32759	0.9998	0.318066	0.316851
GOTERM_BP_DIRECT	GO:0032689~negative regulation of interferon-gamma production	10	0.567859	0.00218686	IL10, CD96, CD274, PGLYRP2, DDIT3, TNFSF4, ZC3H12A, LGALS9, NOD2, HLA-DRB1	1229	46	19256	3.40609	0.999815	0.318066	0.316851
GOTERM_BP_DIRECT	GO:0019722~calcium-mediated signaling	16	0.908575	0.00243124	CCR1, RYR1, CXCL8, MCTP1, PLA2G4B, LRRK2, CXCR5, HTR2B, CXCR4, TRPV1, GRIN2C, MCOLN2, CXCR3, CCL3, TNFSF11, CCR7	1229	104	19256	2.41047	0.999929	0.340981	0.339678
GOTERM_BP_DIRECT	GO:0071356~cellular response to tumor necrosis factor	19	1.07893	0.00275132	CXCL8, CCL3L3, LRRK2, FOS, TRPV1, ASS1, ZFP36L1, FOXP1, IL18BP, NFKBIA, ZFP36, TCL1A, GPER1, CTSK, CCL5, CCL4, ZC3H12A, CCL3, GBP2	1229	137	19256	2.17294	0.99998	0.372567	0.371144
GOTERM_BP_DIRECT	GO:0035556~intracellular signal transduction	43	2.44179	0.00304295	BLK, CXCL8, MAST4, DGKA, MAST2, CD80, LRRK2, NLRC5, HSPB1, NOD1, CBLB, NOD2, RPS6KA4, SOCS3, TCL1A, SOCS1, ERBB2, HMOX1, STK32C, MAP4K3, RALGPS1, MAGI3, PRKCE, PLCL1, PLA2G4C, GMIP, CORO2A, TGFBR3, LOC102724428, MAPK11, HCK, NR4A3, DNMBP, CAMK4, DDIT4, CLNK, SIK1, PRKCQ, SIK2, PLCH2, RAPGEF5, PLCB2, RAPGEF3	1229	424	19256	1.58897	0.999994	0.398322	0.396801
GOTERM_BP_DIRECT	GO:0070371~ERK1 and ERK2 cascade	10	0.567859	0.00343571	PTGER4, FLCN, HTR2B, TNFSF11, BRAF, NOD1, LGALS9, NOD2, DUSP6, ZFP36L1	1229	49	19256	3.19756	0.999999	0.435227	0.433565
GOTERM_BP_DIRECT	GO:0002250~adaptive immune response	45	2.55537	0.00391672	CD274, CD84, PRR7, RNF19B, TNFRSF13C, NOD2, CD1C, IGLV4-60, IGLV2-33, IGLV5-48, HLA-DMA, HLA-DMB, IGLV2-14, IGLV3-22, IGLV4-3, IGKV1-33, HLA-DOA, HLA-DOB, HLA-DQA2, HLA-DQA1, HLA-DPA1, HLA-DRB5, LAG3, ANXA1, IGKV3-7, IGKV1-8, IGLC7, TFE3, SIGLEC10, LILRB2, MCOLN2, TRGV5, LILRB5, CLEC4C, IFNG, LOC102723996, IGLV3-32, CAMK4, IGHD, HLA-DPB1, HLA-DRA, RAPGEF3, HLA-DQB2, HLA-DRB1, HLA-DQB1	1229	455	19256	1.54958	1	0.480655	0.478819
GOTERM_BP_DIRECT	GO:0051928~positive regulation of calcium ion transport	7	0.397501	0.00506851	CCR1, HOMER1, CCL5, CCL4, CCL3, LILRA2, MYLK	1229	26	19256	4.21831	1	0.587487	0.585243
GOTERM_BP_DIRECT	GO:0043123~positive regulation of I-kappaB kinase/NF-kappaB signaling	25	1.41965	0.00510483	ECM1, HTR2B, NOD1, NOD2, S100A13, TNFSF11, HMOX1, CCR7, LGALS9, TRIM22, CD74, UNC5CL, PRKCE, NEK6, TNFRSF10B, RHOC, TICAM1, TNIP2, TRAF5, PELI1, REL, LTB, HLA-DRB1, BIRC3, TRIM34	1229	214	19256	1.83038	1	0.587487	0.585243
GOTERM_BP_DIRECT	GO:0032722~positive regulation of chemokine production	9	0.511073	0.00524589	EGR1, CD74, IL6, C5, IFNG, TNFSF4, HMOX1, TICAM1, AGER	1229	43	19256	3.27935	1	0.587487	0.585243
GOTERM_BP_DIRECT	GO:0016045~detection of bacterium	5	0.28393	0.00538567	PGLYRP2, NOD1, CD1D, NOD2, HLA-DRB1	1229	12	19256	6.52834	1	0.587487	0.585243
GOTERM_BP_DIRECT	GO:0034341~response to interferon-gamma	7	0.397501	0.00617118	IFITM3, CYP27B1, CD74, CIITA, IFITM1, IFITM2, GCH1	1229	27	19256	4.06208	1	0.643106	0.640649
GOTERM_BP_DIRECT	GO:0006959~humoral immune response	11	0.624645	0.00622307	IL6, CD83, IFNG, ALOX5, EBI3, TFE3, LTA, POU2F2, MS4A1, HLA-DRB1, HLA-DQB1	1229	63	19256	2.73569	1	0.643106	0.640649
GOTERM_BP_DIRECT	GO:0006396~RNA processing	52	2.95287	0.00658907	SNORA84, SNORA40, SNORA4, SNORA9, SNORD13E, SNORA58B, SNORD73A, SNORD13F, SNORA8, SNORD139, SNORA3B, SNORD16, SNORD11, SNORA73B, SNORA1, SNORD52, SNORD14B, SNORD14D, SNORA70, SNORD14C, SNORD38A, SNORA70F, SNORA70G, SNORD102, SNHG12, SNORA29, SNORA27, SNORA67, SNORD86, SNORA68, SNORA63, SNORA64, SNORD59B, SCARNA12, SNORD35B, NUFIP1, SCARNA16, SNORD50B, SNORA63B, SNORA55, SNORD36A, SNORA51, RBM39, …	1229	560	19256	1.45489	1	0.649332	0.646852
GOTERM_BP_DIRECT	GO:0006468~protein phosphorylation	38	2.15786	0.00661403	BLK, EPHB6, DYRK3, DYRK2, MAST2, LRRK2, PKMYT1, MYLK, RPS6KA4, GRK5, ERBB2, PIM1, MAP3K21, PIM3, MAP3K8, MAP3K9, MAP3K6, FNIP2, MAP4K3, BRD2, PLK3, MORC3, YES1, DMPK, PRKCE, NEK6, BRAF, ACVR2A, TGFBR2, LOC102724428, HCK, PEAK3, PEAK1, CAMK4, CDK3, SIK1, PRKCQ, SIK2	1229	379	19256	1.57094	1	0.649332	0.646852
GOTERM_BP_DIRECT	GO:0042832~defense response to protozoan	7	0.397501	0.00743846	IL10, BCL3, NKG7, IRF8, GBP2, GBP4, TSPAN32	1229	28	19256	3.91701	1	0.665384	0.662842
GOTERM_BP_DIRECT	GO:0002606~positive regulation of dendritic cell antigen processing and presentation	4	0.227144	0.00745528	CD74, CCR7, NOD1, NOD2	1229	7	19256	8.95316	1	0.665384	0.662842
GOTERM_BP_DIRECT	GO:0050871~positive regulation of B cell activation	4	0.227144	0.00745528	IL6, TNIP2, TNFSF4, NOD2	1229	7	19256	8.95316	1	0.665384	0.662842
GOTERM_BP_DIRECT	GO:0034616~response to laminar fluid shear stress	4	0.227144	0.00745528	ABCA1, ACE, TGFB3, SMAD7	1229	7	19256	8.95316	1	0.665384	0.662842
GOTERM_BP_DIRECT	GO:0051092~positive regulation of NF-kappaB transcription factor activity	18	1.02215	0.00844315	NOD1, IL1RAP, TRAF1, NOD2, TICAM1, AGER, RPS6KA4, TRAF5, TNFSF11, CAPN3, PRKCQ, LGALS9, RHEBL1, S100A9, S100A8, HSPA1B, TRIM22, TRIM34	1229	141	19256	2.00017	1	0.721956	0.719198
GOTERM_BP_DIRECT	GO:0045087~innate immune response	49	2.78251	0.00845683	SPON2, CD84, PGLYRP2, ITGAM, IL1RAP, PSTPIP1, GPER1, TRIM22, ANXA1, RSAD2, DTX3L, ARID5A, TICAM1, PARP9, TRGV5, HCK, PLPP6, TRAF4, IFI27, SMPDL3B, S100A9, S100A8, BLK, NLRC5, IFI6, ZBTB1, PLD4, NOD1, CD1D, NOD2, LILRA2, DDX60, C5, GBP2, SLC15A3, SLC15A4, HEXIM1, NQO1, YES1, IGLC7, MX2, SIGLEC10, LY86, ISG15, MCOLN2, FOSL2, NEDD4, REL, TRIM34	1229	528	19256	1.45404	1	0.721956	0.719198
GOTERM_BP_DIRECT	GO:1990830~cellular response to leukemia inhibitory factor	15	0.851789	0.00868276	ARID5B, TEX14, KLF4, BSPRY, ICAM1, SMAD7, SOCS3, PTP4A3, SBNO2, SYNGR1, KLF5, SPOCK2, B3GNT2, TNFSF11, POLR1F	1229	108	19256	2.17611	1	0.725473	0.722702
GOTERM_BP_DIRECT	GO:0048278~vesicle docking	6	0.340716	0.00901977	SYT1, CAV2, TSNARE1, STX2, BVES, STX11	1229	21	19256	4.47658	1	0.73793	0.735111
GOTERM_BP_DIRECT	GO:0007166~cell surface receptor signaling pathway	33	1.87394	0.00936634	CD274, IFITM1, LAMA1, CHRM4, CD80, MS4A7, CBLB, CXCL13, AGER, SIRPB1, C5, CXCR3, ERBB2, STAT4, KIR3DX1, IL13RA1, FZD1, CCR1, LINC02210-CRHR1, FCRL2, LAG3, ANXA1, FCRL3, TNFRSF10B, TRPV1, LILRB2, LILRB5, ADGRF3, IFNG, ADGRL1, MS4A1, BIRC3, LY6E	1229	324	19256	1.59582	1	0.750645	0.747778
GOTERM_BP_DIRECT	GO:0045744~negative regulation of G-protein coupled receptor protein signaling pathway	5	0.28393	0.00983178	RGS2, CXCL8, RGS13, CCL5, CRY1	1229	14	19256	5.59572	1	0.772188	0.769238
GOTERM_BP_DIRECT	GO:0032760~positive regulation of tumor necrosis factor production	15	0.851789	0.0109576	SPON2, CD84, LRRK2, PTAFR, ARID5A, HSPB1, NOD1, NOD2, LILRA2, TICAM1, AGER, IL6, IFNG, CCL3, LGALS9	1229	111	19256	2.1173	1	0.843734	0.840511
GOTERM_BP_DIRECT	GO:0019852~L-ascorbic acid metabolic process	4	0.227144	0.0113669	GSTO2, SLC23A1, SLC2A1, SLC2A3	1229	8	19256	7.83401	1	0.854251	0.850988
GOTERM_BP_DIRECT	GO:0002790~peptide secretion	3	0.170358	0.0116739	ABCA1, TRPV1, S100A8	1229	3	19256	15.668	1	0.854251	0.850988
GOTERM_BP_DIRECT	GO:0007249~I-kappaB kinase/NF-kappaB signaling	11	0.624645	0.0117468	NFKBIA, NFKBIL1, BCL3, REL, TNFSF11, SNIP1, NOD1, NOD2, TICAM1, MAP3K14, BIRC3	1229	69	19256	2.4978	1	0.854251	0.850988
GOTERM_BP_DIRECT	GO:0071639~positive regulation of monocyte chemotactic protein-1 production	5	0.28393	0.0127408	CD84, LGALS9, NOD2, AGER, MCOLN2	1229	15	19256	5.22267	1	0.909693	0.906218
GOTERM_BP_DIRECT	GO:0071346~cellular response to interferon-gamma	14	0.795003	0.0138339	CIITA, GSN, CCL3L3, ASS1, CCL5, CCL4, CCL3, IRF8, FLNB, LGALS9, GBP2, GBP4, HLA-DQB2, HLA-DPA1	1229	103	19256	2.12963	1	0.970103	0.966398
GOTERM_BP_DIRECT	GO:0032922~circadian regulation of gene expression	11	0.624645	0.0142323	PER1, EGR1, ID2, NOCT, ID1, NAMPT, BHLHE40, CRY1, ID3, AHR, BMAL1	1229	71	19256	2.42744	1	0.980533	0.976787
GOTERM_BP_DIRECT	GO:0032733~positive regulation of interleukin-10 production	8	0.454287	0.015984	CD274, IL6, CD83, TNFSF4, BCL3, ISG15, LGALS9, NOD2	1229	42	19256	2.98439	1	1	0.996434
GOTERM_BP_DIRECT	GO:0030031~cell projection assembly	5	0.28393	0.0161457	GSN, PARVG, CAPG, QRICH2, MTSS2	1229	16	19256	4.89626	1	1	0.996434
GOTERM_BP_DIRECT	GO:0046323~glucose import	5	0.28393	0.0161457	SLC2A14, RAB4B, MIA-RAB4B, SLC2A1, SLC2A3	1229	16	19256	4.89626	1	1	0.996434
GOTERM_BP_DIRECT	GO:0070837~dehydroascorbic acid transport	4	0.227144	0.0162504	SLC2A14, SLC23A1, SLC2A1, SLC2A3	1229	9	19256	6.96357	1	1	0.996434
GOTERM_BP_DIRECT	GO:0042088~T-helper 1 type immune response	4	0.227144	0.0162504	EBI3, BCL3, HLA-DRB1, IL18BP	1229	9	19256	6.96357	1	1	0.996434
GOTERM_BP_DIRECT	GO:0006935~chemotaxis	16	0.908575	0.0163611	CCR1, ROBO3, CXCL8, CMTM3, PTAFR, CXCR5, PLAUR, CXCR4, TYMP, C5, CCL5, CXCR3, CCL3, ENPP2, CCR7, LGALS9	1229	128	19256	1.9585	1	1	0.996434
GOTERM_BP_DIRECT	GO:0030225~macrophage differentiation	7	0.397501	0.0166824	L3MBTL3, SOCS1, IFNG, IL15, GAB3, HLA-DRB1, FOSL2	1229	33	19256	3.32352	1	1	0.996434
GOTERM_BP_DIRECT	GO:0050727~regulation of inflammatory response	13	0.738217	0.0174989	SEMA7A, ANXA1, PGLYRP2, NOD2, USP18, AGER, FOXP1, HCK, SBNO2, BCL6, ALOX5, TNFSF4, BIRC3	1229	95	19256	2.14405	1	1	0.996434
GOTERM_BP_DIRECT	GO:0034976~response to endoplasmic reticulum stress	13	0.738217	0.0174989	PPP1R15A, JUN, CXCL8, TMTC3, TNFRSF10B, NOD1, NOD2, BBC3, MARCKS, DDIT3, CREBRF, ERP27, ATF3	1229	95	19256	2.14405	1	1	0.996434
GOTERM_BP_DIRECT	GO:0043153~entrainment of circadian clock by photoperiod	6	0.340716	0.0190722	PER1, CRTC1, ID2, BHLHE40, CRY1, SIK1	1229	25	19256	3.76033	1	1	0.996434
GOTERM_BP_DIRECT	GO:0060907~positive regulation of macrophage cytokine production	6	0.340716	0.0190722	SPON2, CD74, SEMA7A, NOD1, NOD2, TICAM1	1229	25	19256	3.76033	1	1	0.996434
GOTERM_BP_DIRECT	GO:0031663~lipopolysaccharide-mediated signaling pathway	7	0.397501	0.0191947	NFKBIA, HCK, NOS3, PRKCE, PTAFR, LY86, TICAM1	1229	34	19256	3.22577	1	1	0.996434
GOTERM_BP_DIRECT	GO:0042119~neutrophil activation	5	0.28393	0.0200699	KMT2E, CXCL8, ANXA1, IL15, CCL5	1229	17	19256	4.60824	1	1	0.996434
GOTERM_BP_DIRECT	GO:0032731~positive regulation of interleukin-1 beta production	10	0.567859	0.0216026	EGR1, IL6, IFNG, CCL3, HSPB1, NOD1, LGALS9, NOD2, LILRA2, AGER	1229	65	19256	2.41047	1	1	0.996434
GOTERM_BP_DIRECT	GO:0002467~germinal center formation	4	0.227144	0.0221296	BCL6, BCL3, CXCL13, TNFSF13B	1229	10	19256	6.26721	1	1	0.996434
GOTERM_BP_DIRECT	GO:0007567~parturition	4	0.227144	0.0221296	PLA2G4B, MAFF, PTAFR, PLA2G4C	1229	10	19256	6.26721	1	1	0.996434
GOTERM_BP_DIRECT	GO:0045064~T-helper 2 cell differentiation	4	0.227144	0.0221296	BCL6, HLX, MYB, BCL3	1229	10	19256	6.26721	1	1	0.996434
GOTERM_BP_DIRECT	GO:0007267~cell-cell signaling	24	1.36286	0.0227822	FZD1, CCR1, FCRL2, IL15, GUCA1B, SEMA4F, LILRB2, CXCL13, AREG, PHEX, PTHLH, TSPAN32, EFNA1, CCL5, GRAP2, CCL4, NAMPT, CCL3, LTA, TNFSF9, TNFSF8, LTB, S100A9, SIGLEC6	1229	231	19256	1.62785	1	1	0.996434
GOTERM_BP_DIRECT	GO:0042127~regulation of cell proliferation	17	0.965361	0.0239758	JUN, ANXA1, JUND, TFAP2E, TGFB3, BRAF, TBX19, TGFBR2, NFKBIA, BCL6, ERBB2, STAT4, EMILIN2, CHRNA10, EMILIN1, IER5, JUNB	1229	146	19256	1.82436	1	1	0.996434
GOTERM_BP_DIRECT	GO:0007229~integrin-mediated signaling pathway	14	0.795003	0.0244089	SEMA7A, ADAMDEC1, ITGAM, FYB1, ITGB5, DST, ITGA2B, ISG15, TSPAN32, HCK, CEACAM1, ITGAX, PLPP3, BCAR1	1229	111	19256	1.97615	1	1	0.996434
GOTERM_BP_DIRECT	GO:0007179~transforming growth factor beta receptor signaling pathway	13	0.738217	0.0252173	JUN, ITGB5, TGFB3, CAV2, TGFBRAP1, LTBP4, FOS, TGFBR2, SMAD7, TGFBR3, FLCN, ID1, GCNT2	1229	100	19256	2.03684	1	1	0.996434
GOTERM_BP_DIRECT	GO:0019221~cytokine-mediated signaling pathway	17	0.965361	0.0253723	CCR1, CSF3R, IL11RA, IL10RA, EBI3, LILRB2, LILRA2, OSMR, GH1, HCK, IL6, SOCS1, IL21R, STAT4, TNFSF11, IL6ST, IL13RA1	1229	147	19256	1.81195	1	1	0.996434
GOTERM_BP_DIRECT	GO:0030890~positive regulation of B cell proliferation	8	0.454287	0.0254705	CD74, CDKN1A, BCL6, FCRL3, PELI1, TNFRSF13C, TICAM1, TNFSF13B	1229	46	19256	2.72487	1	1	0.996434
GOTERM_BP_DIRECT	GO:0070301~cellular response to hydrogen peroxide	10	0.567859	0.0258268	CBX8, OSER1, KDM6B, NQO1, IL6, ANXA1, MYB, TNFAIP3, KLF4, IL18BP	1229	67	19256	2.33851	1	1	0.996434
GOTERM_BP_DIRECT	GO:0001817~regulation of cytokine production	10	0.567859	0.0258268	IL10, ZNF287, BTNL9, ZBTB39, ELF1, SOCS1, LOC102723996, BCL6, ZBTB49, ZBTB1	1229	67	19256	2.33851	1	1	0.996434
GOTERM_BP_DIRECT	GO:0043124~negative regulation of I-kappaB kinase/NF-kappaB signaling	10	0.567859	0.0258268	NFKBIA, TGFBR3, PER1, TLE1, PPM1N, NFKBIL1, ZC3H12A, SNIP1, TNFAIP3, RHOH	1229	67	19256	2.33851	1	1	0.996434
GOTERM_BP_DIRECT	GO:0070373~negative regulation of ERK1 and ERK2 cascade	11	0.624645	0.0260646	DUSP4, FLCN, RPS6KA6, DUSP10, GPER1, CHRNA10, EMILIN1, C3ORF33, SYNJ2BP, ATF3, DUSP6	1229	78	19256	2.20959	1	1	0.996434
GOTERM_BP_DIRECT	GO:0071277~cellular response to calcium ion	12	0.681431	0.0277704	RYR1, JUND, SYT1, ASPH, SYT11, FOSB, DPEP1, CAPN3, BRAF, FOS, JUNB, SLC25A24	1229	90	19256	2.08907	1	1	0.996434
GOTERM_BP_DIRECT	GO:2001244~positive regulation of intrinsic apoptotic signaling pathway	7	0.397501	0.0282432	FLCN, PLEKHF1, DDIT3, PMAIP1, S100A9, S100A8, BBC3	1229	37	19256	2.96422	1	1	0.996434
GOTERM_BP_DIRECT	GO:0007517~muscle organ development	13	0.738217	0.0289142	MEF2B, FHL1, FHL3, FOXO4, POU6F1, EVC, MYH3, LMNA, ID3, CAPN3, ITGB1BP2, BVES, MEF2D	1229	102	19256	1.9969	1	1	0.996434
GOTERM_BP_DIRECT	GO:0035456~response to interferon-beta	4	0.227144	0.0290108	IFITM3, IFITM1, IFITM2, XAF1	1229	11	19256	5.69746	1	1	0.996434
GOTERM_BP_DIRECT	GO:0048251~elastic fiber assembly	4	0.227144	0.0290108	EFEMP2, LOX, LTBP4, EMILIN1	1229	11	19256	5.69746	1	1	0.996434
GOTERM_BP_DIRECT	GO:1901731~positive regulation of platelet aggregation	4	0.227144	0.0290108	IL6, EMILIN2, EMILIN1, IL6ST	1229	11	19256	5.69746	1	1	0.996434
GOTERM_BP_DIRECT	GO:0035455~response to interferon-alpha	4	0.227144	0.0290108	IFITM3, IFITM1, IFITM2, MX2	1229	11	19256	5.69746	1	1	0.996434
GOTERM_BP_DIRECT	GO:0061001~regulation of dendritic spine morphogenesis	5	0.28393	0.0295452	ARHGAP33, ARHGAP44, LRRK2, LZTS3, CDK5R1	1229	19	19256	4.12316	1	1	0.996434
GOTERM_BP_DIRECT	GO:0031397~negative regulation of protein ubiquitination	9	0.511073	0.0300239	MINAR1, DNAJA1, BEX3, PRKCE, CRY1, TNFAIP3, ISG15, HSPA1B, SMAD7	1229	58	19256	2.43124	1	1	0.996434
GOTERM_BP_DIRECT	GO:1902042~negative regulation of extrinsic apoptotic signaling pathway via death domain receptors	6	0.340716	0.0301524	ITPRIP, NOS3, PEA15, TNFAIP3, HMOX1, ICAM1	1229	28	19256	3.35743	1	1	0.996434
GOTERM_BP_DIRECT	GO:0035914~skeletal muscle cell differentiation	8	0.454287	0.0314153	EGR1, NR4A1, MAFF, HIVEP3, FOS, MEF2D, ATF3, BCL9L	1229	48	19256	2.61134	1	1	0.996434
GOTERM_BP_DIRECT	GO:0070098~chemokine-mediated signaling pathway	10	0.567859	0.0332093	CCR1, CXCL8, GPR35, CCL5, CXCR3, CCL3L3, CCL4, CXCR5, CCL3, CXCL13	1229	70	19256	2.23829	1	1	0.996434
GOTERM_BP_DIRECT	GO:0000165~MAPK cascade	14	0.795003	0.0335092	PRKCE, LRRK2, BRAF, DUSP6, ZFP36L1, ZFP36, ZDHHC9, PEA15, CCL3, MAP3K21, MAP3K8, MAP3K9, MAP3K6, MAP3K14	1229	116	19256	1.89097	1	1	0.996434
GOTERM_BP_DIRECT	GO:0006952~defense response	11	0.624645	0.0353504	CD84, CSF3R, CD83, LOC102723996, MX2, STAT4, NOD1, NOD2, CXCL13, LILRA2, LILRB5	1229	82	19256	2.10181	1	1	0.996434
GOTERM_BP_DIRECT	GO:0033627~cell adhesion mediated by integrin	7	0.397501	0.0356169	ITGAM, ITGB5, ITGA2B, ITGAX, EMILIN2, EMILIN1, ICAM1	1229	39	19256	2.81221	1	1	0.996434
GOTERM_BP_DIRECT	GO:0001937~negative regulation of endothelial cell proliferation	7	0.397501	0.0356169	CAV2, ALOX5, CXCR3, PTPRM, MIR22, VASH1, SYNJ2BP	1229	39	19256	2.81221	1	1	0.996434
GOTERM_BP_DIRECT	GO:0033602~negative regulation of dopamine secretion	3	0.170358	0.0357056	GABBR1, SYT11, ABAT	1229	5	19256	9.40081	1	1	0.996434
GOTERM_BP_DIRECT	GO:0045629~negative regulation of T-helper 2 cell differentiation	3	0.170358	0.0357056	ANXA1, BCL6, HLX	1229	5	19256	9.40081	1	1	0.996434
GOTERM_BP_DIRECT	GO:0071376~cellular response to corticotropin-releasing hormone stimulus	3	0.170358	0.0357056	NR4A2, NR4A1, NR4A3	1229	5	19256	9.40081	1	1	0.996434
GOTERM_BP_DIRECT	GO:0034112~positive regulation of homotypic cell-cell adhesion	3	0.170358	0.0357056	CCL5, PLAUR, TNFSF11	1229	5	19256	9.40081	1	1	0.996434
GOTERM_BP_DIRECT	GO:0010972~negative regulation of G2/M transition of mitotic cell cycle	4	0.227144	0.0368858	GPR132, MIIP, FHL1, PKMYT1	1229	12	19256	5.22267	1	1	0.996434
GOTERM_BP_DIRECT	GO:0048662~negative regulation of smooth muscle cell proliferation	6	0.340716	0.0393965	IFNG, NOS3, OGN, TNFAIP3, HMOX1, KLF4	1229	30	19256	3.1336	1	1	0.996434
GOTERM_BP_DIRECT	GO:0035025~positive regulation of Rho protein signal transduction	7	0.397501	0.0397263	GPR199P, GPR174, GPR35, GPR65, ERBB2, ABRA, GPR18	1229	40	19256	2.7419	1	1	0.996434
GOTERM_BP_DIRECT	GO:0031175~neuron projection development	14	0.795003	0.0400182	PSD, UCN, CNTNAP2, LAMA1, PTPRM, BICDL1, FRY, AGER, AREG, IL6, CDH1, NEDD4, HDGFL3, CDK5R1	1229	119	19256	1.8433	1	1	0.996434
GOTERM_BP_DIRECT	GO:0035335~peptidyl-tyrosine dephosphorylation	6	0.340716	0.0445968	DUSP4, DUSP2, DUSP10, DUSP1, DUSP8, DUSP6	1229	31	19256	3.03252	1	1	0.996434
GOTERM_BP_DIRECT	GO:0050795~regulation of behavior	4	0.227144	0.0457343	AHI1, CCL3, HTR2B, HOXA1	1229	13	19256	4.82093	1	1	0.996434
GOTERM_BP_DIRECT	GO:0043922~negative regulation by host of viral transcription	4	0.227144	0.0457343	JUN, CCL5, CCL4, CCL3	1229	13	19256	4.82093	1	1	0.996434
GOTERM_BP_DIRECT	GO:0046839~phospholipid dephosphorylation	4	0.227144	0.0457343	PLPP6, PLPPR2, PLPP3, SGPP2	1229	13	19256	4.82093	1	1	0.996434
GOTERM_BP_DIRECT	GO:0006809~nitric oxide biosynthetic process	5	0.28393	0.0479701	NQO1, GCH1, SPR, NOS3, TICAM1	1229	22	19256	3.56091	1	1	0.996434
GOTERM_BP_DIRECT	GO:0007420~brain development	20	1.13572	0.0492265	CNTNAP2, AMIGO3, ODAD4, SLC23A1, SETD1A, ROGDI, CXCR4, TULP3, PBX4, GRIN2C, TGFBR2, POU6F1, DDIT4, PLXNB2, MACROD2, ZNF335, MDGA1, GAS8, MFSD2A, CDK5R1	1229	198	19256	1.58263	1	1	0.996434
GOTERM_BP_DIRECT	GO:0070374~positive regulation of ERK1 and ERK2 cascade	22	1.24929	0.0495881	CCR1, CD74, SEMA7A, CCL3L3, HTR2B, BRAF, NOD1, NOD2, SCIMP, AGER, MTURN, ICAM1, GPER1, CCL5, CCL4, PRXL2C, CCL3, GCNT2, CCR7, LGALS9, PDE8B, HLA-DRB1	1229	224	19256	1.53882	1	1	0.996434
GOTERM_BP_DIRECT	GO:0032757~positive regulation of interleukin-8 production	9	0.511073	0.0498113	FCN1, CD74, IL6, DDIT3, NOD1, LGALS9, NOD2, LILRA2, HSPA1B	1229	64	19256	2.20332	1	1	0.996434
GOTERM_BP_DIRECT	GO:0060325~face morphogenesis	6	0.340716	0.0501877	CSRNP1, MYH3, ASPH, TGFB3, ANKRD11, ARID5B	1229	32	19256	2.93775	1	1	0.996434
GOTERM_BP_DIRECT	GO:0043122~regulation of I-kappaB kinase/NF-kappaB signaling	6	0.340716	0.0501877	TRAF4, TRAF5, HSPB1, CAPN3, SUMO4, TRAF1	1229	32	19256	2.93775	1	1	0.996434
GOTERM_BP_DIRECT	GO:0045627~positive regulation of T-helper 1 cell differentiation	3	0.170358	0.0513227	ANXA1, HLX, CD80	1229	6	19256	7.83401	1	1	0.996434
GOTERM_BP_DIRECT	GO:2001269~positive regulation of cysteine-type endopeptidase activity involved in apoptotic signaling pathway	3	0.170358	0.0513227	PRR7, GSN, LGALS9	1229	6	19256	7.83401	1	1	0.996434
GOTERM_BP_DIRECT	GO:0043372~positive regulation of CD4-positive, alpha-beta T cell differentiation	3	0.170358	0.0513227	SOCS1, CD83, TNFSF4	1229	6	19256	7.83401	1	1	0.996434
GOTERM_BP_DIRECT	GO:2000503~positive regulation of natural killer cell chemotaxis	3	0.170358	0.0513227	CCL5, CCL4, CCL3	1229	6	19256	7.83401	1	1	0.996434
GOTERM_BP_DIRECT	GO:0070434~positive regulation of nucleotide-binding oligomerization domain containing 2 signaling pathway	3	0.170358	0.0513227	SLC15A3, SLC15A4, HSPA1B	1229	6	19256	7.83401	1	1	0.996434
GOTERM_BP_DIRECT	GO:2000323~negative regulation of glucocorticoid receptor signaling pathway	3	0.170358	0.0513227	PER1, CRY1, BMAL1	1229	6	19256	7.83401	1	1	0.996434
GOTERM_BP_DIRECT	GO:0021955~central nervous system neuron axonogenesis	3	0.170358	0.0513227	ARHGEF28, B4GALT6, B4GALT5	1229	6	19256	7.83401	1	1	0.996434
GOTERM_BP_DIRECT	GO:0032701~negative regulation of interleukin-18 production	3	0.170358	0.0513227	IL10, CD84, NOD2	1229	6	19256	7.83401	1	1	0.996434
GOTERM_BP_DIRECT	GO:0002830~positive regulation of type 2 immune response	3	0.170358	0.0513227	CD74, TNFSF4, NOD2	1229	6	19256	7.83401	1	1	0.996434
GOTERM_BP_DIRECT	GO:0014856~skeletal muscle cell proliferation	3	0.170358	0.0513227	CAV2, MYB, FOS	1229	6	19256	7.83401	1	1	0.996434
GOTERM_BP_DIRECT	GO:0048870~cell motility	7	0.397501	0.0537992	CTTN, DST, BCL6, ENPP2, PHACTR1, IER2, GAS8	1229	43	19256	2.55061	1	1	0.996434
GOTERM_BP_DIRECT	GO:0048661~positive regulation of smooth muscle cell proliferation	8	0.454287	0.054572	IL6, NR4A3, CCL5, ID2, MYB, PTAFR, HMOX1, FOXP1	1229	54	19256	2.32119	1	1	0.996434
GOTERM_BP_DIRECT	GO:0070498~interleukin-1-mediated signaling pathway	5	0.28393	0.0552439	NFKBIA, RPS6KA4, EGR1, TNIP2, IL1RAP	1229	23	19256	3.40609	1	1	0.996434
GOTERM_BP_DIRECT	GO:0030595~leukocyte chemotaxis	4	0.227144	0.0555259	IL10, CNR2, CXCR5, SBDS	1229	14	19256	4.47658	1	1	0.996434
GOTERM_BP_DIRECT	GO:0002281~macrophage activation involved in immune response	4	0.227144	0.0555259	SBNO2, IFNG, PRKCE, TICAM1	1229	14	19256	4.47658	1	1	0.996434
GOTERM_BP_DIRECT	GO:0022010~central nervous system myelination	4	0.227144	0.0555259	NKX6-2, B4GALT6, GPM6B, B4GALT5	1229	14	19256	4.47658	1	1	0.996434
GOTERM_BP_DIRECT	GO:0045580~regulation of T cell differentiation	4	0.227144	0.0555259	IL15, TBX21, BRAF, HLA-DOA	1229	14	19256	4.47658	1	1	0.996434
GOTERM_BP_DIRECT	GO:0060287~epithelial cilium movement involved in determination of left/right asymmetry	4	0.227144	0.0555259	ODAD4, RFX3, NPHP3, CFAP45	1229	14	19256	4.47658	1	1	0.996434
GOTERM_BP_DIRECT	GO:0005513~detection of calcium ion	4	0.227144	0.0555259	SYT1, ASPH, KCNMB3, KCNMB4	1229	14	19256	4.47658	1	1	0.996434
GOTERM_BP_DIRECT	GO:0006325~chromatin organization	22	1.24929	0.0556514	KMT2E, H4C8, CBX8, USP36, BRD2, H2AC8, L3MBTL3, TCF7L1, SATB1, SS18L1, HDAC11, DEK, CHD3, H4C16, HMGN5, KANSL2, H2BC11, PWWP3A, H3C3, BCORL1, L3MBTL4, H3C4	1229	227	19256	1.51849	1	1	0.996434
GOTERM_BP_DIRECT	GO:0050769~positive regulation of neurogenesis	6	0.340716	0.0561708	ACE, IFNG, GPER1, JADE2, ZNF335, ELL3	1229	33	19256	2.84873	1	1	0.996434
GOTERM_BP_DIRECT	GO:0042771~intrinsic apoptotic signaling pathway in response to DNA damage by p53 class mediator	6	0.340716	0.0561708	CDKN1A, DYRK2, BCL3, DDIT4, ELL3, BBC3	1229	33	19256	2.84873	1	1	0.996434
GOTERM_BP_DIRECT	GO:0002377~immunoglobulin production	11	0.624645	0.0567045	VPREB3, IGLV2-33, IGLV5-48, VPREB1, IGKV3-7, IGKV1-8, IGLV3-32, IGLV2-14, IGLV3-22, IGLV4-3, IGLV4-60	1229	89	19256	1.9365	1	1	0.996434
GOTERM_BP_DIRECT	GO:0045766~positive regulation of angiogenesis	17	0.965361	0.0567829	ECM1, CXCL8, NOS3, TNFSF12, HSPB1, ADM, TGFBR2, RUNX1, LRG1, CXCR3, NINJ1, ZC3H12A, ITGAX, EMILIN2, HMOX1, EMILIN1, RAPGEF3	1229	163	19256	1.63409	1	1	0.996434
GOTERM_BP_DIRECT	GO:0034605~cellular response to heat	8	0.454287	0.0592461	CDKN1A, HSP90AB4P, BAG3, TFEC, HMOX1, TRPV1, IER5, HSPA1B	1229	55	19256	2.27899	1	1	0.996434
GOTERM_BP_DIRECT	GO:0032729~positive regulation of interferon-gamma production	10	0.567859	0.0596712	TNFSF4, EBI3, BCL3, ARID5A, LTA, HLA-DPB1, IRF8, ISG15, LGALS9, HLA-DPA1	1229	78	19256	2.00872	1	1	0.996434
GOTERM_BP_DIRECT	GO:0009636~response to toxic substance	10	0.567859	0.0596712	ARHGAP33, NQO1, CDKN1A, CDH1, CCL5, SLC23A1, CCL4, CCL3, FOS, AHR	1229	78	19256	2.00872	1	1	0.996434
GOTERM_BP_DIRECT	GO:0051726~regulation of cell cycle	23	1.30608	0.0617847	PPP1R15A, CDKN1A, JUN, JUND, GADD45B, GADD45A, ZBTB49, MX2, CABLES1, JADE2, VASH1, TBRG1, RASSF1, GRK5, PCBP4, GPER1, DDIT3, EPC1, CCNL2, CCNL1, JUNB, BMAL1, BIRC3	1229	243	19256	1.48298	1	1	0.996434
GOTERM_BP_DIRECT	GO:0000395~mRNA 5'-splice site recognition	5	0.28393	0.0630764	RNVU1-15, RNVU1-14, RNVU1-4, RNVU1-6, RNVU1-7	1229	24	19256	3.26417	1	1	0.996434
GOTERM_BP_DIRECT	GO:2000147~positive regulation of cell motility	5	0.28393	0.0630764	BCL6, SPOCK2, TALAM1, CCR7, MALAT1	1229	24	19256	3.26417	1	1	0.996434
GOTERM_BP_DIRECT	GO:0090200~positive regulation of release of cytochrome c from mitochondria	5	0.28393	0.0630764	MLLT11, GPER1, PLAUR, PMAIP1, BBC3	1229	24	19256	3.26417	1	1	0.996434
GOTERM_BP_DIRECT	GO:0001932~regulation of protein phosphorylation	8	0.454287	0.0641589	FLCN, SOCS3, SOCS1, LOX, HSPB1, PLXNB2, ATG14, FNIP2	1229	56	19256	2.23829	1	1	0.996434
GOTERM_BP_DIRECT	GO:0002548~monocyte chemotaxis	7	0.397501	0.064662	IL6, ANXA1, CCL5, CCL3L3, CCL4, CCL3, TNFSF11	1229	45	19256	2.43725	1	1	0.996434
GOTERM_BP_DIRECT	GO:0038066~p38MAPK cascade	4	0.227144	0.0662222	MAPK11, ZFP36, LGALS9, ZFP36L1	1229	15	19256	4.17814	1	1	0.996434
GOTERM_BP_DIRECT	GO:0007565~female pregnancy	10	0.567859	0.0679334	UCN, CLIC5, ACE, TGFB3, SLC2A1, FOSB, ADM, FOS, LGALS9, PTHLH	1229	80	19256	1.9585	1	1	0.996434
GOTERM_BP_DIRECT	GO:0043066~negative regulation of apoptotic process	42	2.38501	0.0686402	CDKN1A, DYRK3, BCL2A1, HTR2B, IFI6, HSPB1, IFIT3, PTMS, SOCS3, TCL1A, HMGN5, GRK5, CBS, BAG3, ERBB2, PIM1, CAPN3, PIM3, TIMP1, IL10, NQO1, CD74, PLK3, ANXA1, ANXA4, PLAUR, SERPINB9, BRAF, WDR73, LOC102724560, MAPK8IP3, DNAJA1, RNF144B, AHI1, ARHGAP10, HCK, IL6, BCL3, DPEP1, IL6ST, HSPA1B, BIRC3	1229	506	19256	1.30051	1	1	0.996434
GOTERM_BP_DIRECT	GO:0043367~CD4-positive, alpha-beta T cell differentiation	3	0.170358	0.0688697	CD83, RSAD2, BRAF	1229	7	19256	6.71487	1	1	0.996434
GOTERM_BP_DIRECT	GO:0035425~autocrine signaling	3	0.170358	0.0688697	FZD1, S100A9, S100A8	1229	7	19256	6.71487	1	1	0.996434
GOTERM_BP_DIRECT	GO:0061469~regulation of type B pancreatic cell proliferation	3	0.170358	0.0688697	NR4A1, NR4A3, SGPP2	1229	7	19256	6.71487	1	1	0.996434
GOTERM_BP_DIRECT	GO:1900744~regulation of p38MAPK cascade	3	0.170358	0.0688697	PER1, PHLPP1, AGER	1229	7	19256	6.71487	1	1	0.996434
GOTERM_BP_DIRECT	GO:0030099~myeloid cell differentiation	5	0.28393	0.0714582	ZFP36, ZBTB16, IRF8, HOXB7, RUNX1	1229	25	19256	3.1336	1	1	0.996434
GOTERM_BP_DIRECT	GO:0032088~negative regulation of NF-kappaB transcription factor activity	10	0.567859	0.07232	NFKBIA, DDIT3, ANXA4, NFKBIL1, ZC3H12A, BCL3, NLRC5, TNFAIP3, KLF4, MTURN	1229	81	19256	1.93432	1	1	0.996434
GOTERM_BP_DIRECT	GO:0051209~release of sequestered calcium ion into cytosol	7	0.397501	0.0767168	RYR1, DDIT3, HTR2B, CCR7, PLCH2, PLCB2, BBC3	1229	47	19256	2.33354	1	1	0.996434
GOTERM_BP_DIRECT	GO:0010508~positive regulation of autophagy	10	0.567859	0.0768778	FLCN, PLEKHF1, IFNG, ATG16L1, LRRK2, ZC3H12A, ULK2, TICAM1, TRIM22, TRIM34	1229	82	19256	1.91073	1	1	0.996434
GOTERM_BP_DIRECT	GO:0051770~positive regulation of nitric-oxide synthase biosynthetic process	4	0.227144	0.0777783	IFNG, LRRK2, NAMPT, NOD2	1229	16	19256	3.91701	1	1	0.996434
GOTERM_BP_DIRECT	GO:0002407~dendritic cell chemotaxis	4	0.227144	0.0777783	CCR1, CCL5, CXCR4, CCR7	1229	16	19256	3.91701	1	1	0.996434
GOTERM_BP_DIRECT	GO:0007204~positive regulation of cytosolic calcium ion concentration	15	0.851789	0.0793019	PTGER4, CCR1, CD52, GPR35, CXCR5, CXCR4, CIB2, ADM, TRPV1, CXCL13, GNAT2, GPER1, CXCR3, CHRNA10, CCR7	1229	145	19256	1.62083	1	1	0.996434
GOTERM_BP_DIRECT	GO:0032740~positive regulation of interleukin-17 production	5	0.28393	0.0803767	IL6, IL15, ARID5A, PRKCQ, NOD2	1229	26	19256	3.01308	1	1	0.996434
GOTERM_BP_DIRECT	GO:0006906~vesicle fusion	5	0.28393	0.0803767	SYT11, CAV2, VAMP1, TSNARE1, VAMP2	1229	26	19256	3.01308	1	1	0.996434
GOTERM_BP_DIRECT	GO:0003009~skeletal muscle contraction	5	0.28393	0.0803767	MYH3, HOMER1, CCDC78, STAC3, TNNI2	1229	26	19256	3.01308	1	1	0.996434
GOTERM_BP_DIRECT	GO:0010608~posttranscriptional regulation of gene expression	5	0.28393	0.0803767	PER1, ACE, GCNT2, PARP9, ATG14	1229	26	19256	3.01308	1	1	0.996434
GOTERM_BP_DIRECT	GO:0030593~neutrophil chemotaxis	10	0.567859	0.0816074	CSF3R, CXCL8, CCL5, CCL3L3, CCL4, CCL3, DPEP1, CXCL13, S100A9, S100A8	1229	83	19256	1.88771	1	1	0.996434
GOTERM_BP_DIRECT	GO:0042130~negative regulation of T cell proliferation	7	0.397501	0.0831885	IL10, CD274, CD80, PELI1, LILRB2, HLA-DRB1, TSPAN32	1229	48	19256	2.28492	1	1	0.996434
GOTERM_BP_DIRECT	GO:0000079~regulation of cyclin-dependent protein serine/threonine kinase activity	7	0.397501	0.0831885	CDKN2D, CDKN1A, CCNJ, GADD45A, CCNI2, PKMYT1, CDK5R1	1229	48	19256	2.28492	1	1	0.996434
GOTERM_BP_DIRECT	GO:0001525~angiogenesis	23	1.30608	0.0838395	MINAR1, ECM1, CXCL8, TNFRSF12A, NOS3, CEMIP2, TNFSF12, PDE3B, ITGA2B, VASH1, SAT1, TYMP, FMNL3, EFNA1, CEACAM1, KLF5, CXCR3, ID1, NINJ1, ZC3H12A, HMOX1, THSD7A, RAPGEF3	1229	252	19256	1.43002	1	1	0.996434
GOTERM_BP_DIRECT	GO:0097193~intrinsic apoptotic signaling pathway	6	0.340716	0.0839985	MLLT11, FLCN, CDKN1A, IFI6, PMAIP1, BBC3	1229	37	19256	2.54076	1	1	0.996434
GOTERM_BP_DIRECT	GO:0045595~regulation of cell differentiation	6	0.340716	0.0839985	BCL6, SPOCK2, SIK1, KLF4, TBX19, RUNX1	1229	37	19256	2.54076	1	1	0.996434
GOTERM_BP_DIRECT	GO:0030336~negative regulation of cell migration	18	1.02215	0.085883	CD74, KANK1, IFITM1, TCAF1, MCTP1, MIIP, FUZ, ARID4B, SMAD7, TGFBR3, FLCN, DUSP10, CDH1, EMILIN2, DPEP1, EMILIN1, RECK, SRGAP2B	1229	186	19256	1.51626	1	1	0.996434
GOTERM_BP_DIRECT	GO:0031640~killing of cells of other organism	8	0.454287	0.0862067	GSDMB, C5, IGLC7, H2BC11, NINJ1, PRF1, NKG7, GZMH	1229	60	19256	2.08907	1	1	0.996434
GOTERM_BP_DIRECT	GO:0045444~fat cell differentiation	10	0.567859	0.0865086	NR4A2, NR4A1, SOCS1, NR4A3, MAFB, GRK5, ARID5B, KLF4, METRNL, FOSL2	1229	84	19256	1.86524	1	1	0.996434
GOTERM_BP_DIRECT	GO:0018105~peptidyl-serine phosphorylation	16	0.908575	0.0865751	MORC3, DYRK3, DYRK2, DMPK, MAST4, MAST2, PRKCE, LRRK2, NEK6, RPS6KA4, RPS6KA6, CAMK4, ULK2, PRKCQ, STK32C, CDK5R1	1229	160	19256	1.5668	1	1	0.996434
GOTERM_BP_DIRECT	GO:0050729~positive regulation of inflammatory response	12	0.681431	0.0875043	PTGER4, NFKBIA, IFNG, IL15, TNFSF4, NINJ1, CCL3, NKG7, MIR22, NEAT1, S100A9, S100A8	1229	109	19256	1.72492	1	1	0.996434
GOTERM_BP_DIRECT	GO:0003417~growth plate cartilage development	3	0.170358	0.0880373	RARB, FOSL2, THBS3	1229	8	19256	5.87551	1	1	0.996434
GOTERM_BP_DIRECT	GO:0030311~poly-N-acetyllactosamine biosynthetic process	3	0.170358	0.0880373	B3GNT7, B3GNT2, B4GALT5	1229	8	19256	5.87551	1	1	0.996434
GOTERM_BP_DIRECT	GO:0010828~positive regulation of glucose transport	3	0.170358	0.0880373	GH1, NR4A3, BRAF	1229	8	19256	5.87551	1	1	0.996434
GOTERM_BP_DIRECT	GO:0046330~positive regulation of JNK cascade	11	0.624645	0.0897891	UNC5CL, TRAF4, GADD45B, GADD45A, TNFSF11, CCR7, NOD1, NOD2, AGER, MAPK8IP3, MTURN	1229	97	19256	1.77679	1	1	0.996434
GOTERM_BP_DIRECT	GO:0010033~response to organic substance	5	0.28393	0.0898167	CDH1, CDK3, XRCC3, ABCG1, TJP2	1229	27	19256	2.90149	1	1	0.996434
GOTERM_BP_DIRECT	GO:0032967~positive regulation of collagen biosynthetic process	5	0.28393	0.0898167	CBX8, UCN, TGFB3, MYB, RUNX1	1229	27	19256	2.90149	1	1	0.996434
GOTERM_BP_DIRECT	GO:0032200~telomere organization	5	0.28393	0.0898167	H4C8, H4C16, H3C3, H3C4, H3-3B	1229	27	19256	2.90149	1	1	0.996434
GOTERM_BP_DIRECT	GO:0032753~positive regulation of interleukin-4 production	5	0.28393	0.0898167	TNFSF4, PRG2, PRKCQ, IL1RAP, LGALS9	1229	27	19256	2.90149	1	1	0.996434
GOTERM_BP_DIRECT	GO:0002437~inflammatory response to antigenic stimulus	5	0.28393	0.0898167	KDM6B, IL1RN, CD68, HLA-DRB1, FOSL2	1229	27	19256	2.90149	1	1	0.996434
GOTERM_BP_DIRECT	GO:0051384~response to glucocorticoid	7	0.397501	0.089953	IL10, UCN, IL6, IL1RN, ADM, AREG, FOSL2	1229	49	19256	2.23829	1	1	0.996434
GOTERM_BP_DIRECT	GO:0060271~cilium assembly	21	1.1925	0.0922716	GSN, CFAP70, ARMC9, RFX3, FUZ, TTC39C, TMEM231, ATAT1, AHI1, DUSP23, IFT22, DNMBP, TTLL3, RILPL2, IFT81, RILPL1, TCTN1, KIAA0753, NPHP3, DISC1, CIBAR2	1229	228	19256	1.44311	1	1	0.996434
GOTERM_BP_DIRECT	GO:0051091~positive regulation of sequence-specific DNA binding transcription factor activity	11	0.624645	0.0945977	FZD1, IL10, IL6, DDIT3, TRAF5, TNFSF11, ARID5B, PLPP3, ABRA, TRIM22, TRIM34	1229	98	19256	1.75866	1	1	0.996434
GOTERM_BP_DIRECT	GO:0060326~cell chemotaxis	9	0.511073	0.0983329	CCR1, C5, LOX, CXCR3, CXCR5, CXCR4, CCR7, PRKCQ, BCAR1	1229	74	19256	1.90557	1	1	0.996434
GOTERM_BP_DIRECT	GO:0007155~cell adhesion	44	2.49858	0.0989377	LGALS3BP, SPON2, CNTNAP2, CSF3R, ITGAM, AMIGO3, PCDHGB5, ITGB5, FAM24B-CUZD1, LAMA1, ITGA2B, PTPRM, NID2, AGER, COL19A1, THBS3, ICAM1, PSTPIP1, PDZD2, CXCR3, CCL4, CLDN23, ITGAX, EMILIN1, CCR1, CD96, SIGLEC14, TNFRSF12A, DST, PCDH9, PRKCE, PCDHGC3, SIGLEC10, MTSS1, HCK, VCAN, CEACAM1, CLDN15, NINJ1, IGFALS, FOLR2, BCAR1, CD22, SIGLEC6	1229	551	19256	1.25117	1	1	0.996434
GOTERM_BP_DIRECT	GO:0032703~negative regulation of interleukin-2 production	5	0.28393	0.0997608	ZFP36, LAG3, TBX21, TNFAIP3, NOD2	1229	28	19256	2.79786	1	1	0.996434
GOTERM_BP_DIRECT	GO:0045776~negative regulation of blood pressure	5	0.28393	0.0997608	UCN, GCH1, NOS3, PTAFR, ABAT	1229	28	19256	2.79786	1	1	0.996434
GOTERM_BP_DIRECT	GO:0038061~NIK/NF-kappaB signaling	5	0.28393	0.0997608	NFKBIA, REL, NOD2, MAP3K14, BIRC3	1229	28	19256	2.79786	1	1	0.996434
GOTERM_BP_DIRECT	GO:0016310~phosphorylation	49	2.78251	0.0998931	CDKN1A, CIITA, DYRK3, DYRK2, MAST4, LRRK2, DGKA, MAST2, AKAP8L, HTR2B, CIB2, MYLK, RPS6KA4, RPS6KA6, MAP3K8, MAP3K9, STK32C, RPS6KL1, PRKCE, PLAUR, TRAF1, MAPK8IP3, TGFBR2, LOC102724428, HCK, CMPK2, ULK2, BLK, P3R3URF-PIK3R3, PKMYT1, AK8, TTN, GRK5, ERBB2, MAP4K3, PLK3, YES1, DMPK, BRAF, CLK4, ACVR2A, CLK1, MAPK11, FCSK, CAMK4, CDK3, PKIG, MAP3K14, CDK5R1	1229	623	19256	1.23232	1	1	0.996434
