# Supplementary material for: Mapping integral cell-type-specific interferon-induced gene regulatory networks (GRNs) involved in systemic lupus erythematosus using systems and computational analysis
Source: Heliyon. 2024 Dec 18;11(1):e41342. doi: 10.1016/j.heliyon.2024.e41342 (PMC11751531; doi:10.1016/j.heliyon.2024.e41342)
Supplement: Multimedia component 5 [file mmc5.xlsx]

## Sheet: Neutrophils
Category	Term	Count	%	PValue	Genes	List Total	Pop Hits	Pop Total	Fold Enrichment	Bonferroni	Benjamini	FDR
KEGG_PATHWAY	hsa05322:Systemic lupus erythematosus	30	3.52113	2.05958e-16	H2AC19, H2AC15, H2AC18, C3, H2AC12, C5, H2AC14, H3C13, H2BC21, H3C10, H4C2, H3C4, HLA-DOB, H2BC9, H4C8, H2AC8, H2BC7, H2BC8, H2BC5, H2AC6, H2AC7, H2BC6, H2AC4, H2BC4, H2BC17, H2BC18, H4C14, H2BC10, H2BC11, HLA-DQB1	277	137	8586	6.78753	6.03961e-14	5.60205e-14	5.27252e-14
KEGG_PATHWAY	hsa04613:Neutrophil extracellular trap formation	30	3.52113	1.95907e-12	H2AC19, H2AC15, H2AC18, C3, H2AC12, C5, H2AC14, H3C13, H2BC21, H3C10, H4C2, H3C4, H2BC9, H4C8, H2AC8, H2BC7, H2BC8, H2BC5, H2AC6, H2AC7, H2BC6, H2AC4, H2BC4, MAPK14, H2BC17, H2BC18, H4C14, H2BC10, H2BC11, PADI4	277	191	8586	4.86854	5.32875e-10	2.66433e-10	2.50761e-10
KEGG_PATHWAY	hsa05034:Alcoholism	27	3.16901	2.45868e-10	H2AC19, H2AC15, H2AC18, H2AC12, H2AC14, H3C13, H2BC21, H3C10, H4C2, H3C4, H2BC9, H4C8, H2AC8, H2BC7, H2BC8, H2BC5, H2AC6, H2AC7, H2BC6, H2AC4, H2BC4, H2BC17, H2BC18, ADORA2A, H4C14, H2BC10, H2BC11	277	188	8586	4.45161	6.6876e-08	2.2292e-08	2.09807e-08
KEGG_PATHWAY	hsa05203:Viral carcinogenesis	22	2.58216	2.25348e-06	H4C8, H2BC9, CDKN1A, CDKN2B, JUN, H2BC7, H2BC8, H2BC5, H2BC6, H2BC4, EIF2AK2, H2BC17, H2BC18, C3, NFKBIA, KAT2A, H4C14, H2BC10, H2BC21, H2BC11, IRF7, H4C2	277	204	8586	3.34275	0.000612758	0.000153236	0.000144222
KEGG_PATHWAY	hsa04217:Necroptosis	18	2.11268	1.29009e-05	ZBP1, H2AC8, H2AC6, H2AC7, H2AC4, STAT2, H2AC19, EIF2AK2, TNFAIP3, H2AC15, H2AC18, H2AC12, H2AC14, TNFSF10, CAPN2, NLRP3, JAK2, BIRC3	277	159	8586	3.50903	0.00350292	0.00070181	0.000660527
KEGG_PATHWAY	hsa04668:TNF signaling pathway	15	1.76056	1.58225e-05	JUN, IL15, LIF, TNFAIP3, NOD2, MAPK14, CXCL2, MMP9, NFKBIA, SOCS3, CASP10, BCL3, IL18R1, MAP2K6, BIRC3	277	114	8586	4.07847	0.00429451	0.000717288	0.000675094
KEGG_PATHWAY	hsa04621:NOD-like receptor signaling pathway	19	2.23005	2.83008e-05	GBP5, JUN, RIPK2, STAT2, MAP1LC3B2, TNFAIP3, NOD2, MAPK14, CXCL2, NFKBIA, TRPM2, AIM2, IFI16, IRF7, NLRP3, GBP1, GBP4, BIRC3, GBP3	277	186	8586	3.1663	0.00766836	0.00109969	0.001035
KEGG_PATHWAY	hsa03250:Viral life cycle - HIV-1	9	1.05634	0.000859963	BST2, KAT2A, APOBEC3F, APOBEC3G, TRIM5, APOBEC3H, MX1, APOBEC3A, APOBEC3B	277	63	8586	4.42806	0.208647	0.0292387	0.0275188
KEGG_PATHWAY	hsa05164:Influenza A	15	1.76056	0.00119537	RSAD2, STAT2, MX1, EIF2AK2, PML, IFIH1, NFKBIA, SOCS3, TNFSF10, IRF7, NLRP3, JAK2, HLA-DOB, RIGI, HLA-DQB1	277	171	8586	2.71898	0.277714	0.0361266	0.0340015
KEGG_PATHWAY	hsa04064:NF-kappa B signaling pathway	11	1.29108	0.00182122	NFKBIA, GADD45B, TNFAIP3, PRKCQ, TNFRSF11A, CARD14, CXCL2, GADD45G, TNFSF13B, RIGI, BIRC3	277	104	8586	3.27846	0.390931	0.0450923	0.0424398
KEGG_PATHWAY	hsa04622:RIG-I-like receptor signaling pathway	9	1.05634	0.00189364	IFIH1, NFKBIA, CASP10, DHX58, IRF7, ISG15, AZI2, MAPK14, RIGI	277	71	8586	3.92912	0.402833	0.0450923	0.0424398
KEGG_PATHWAY	hsa05169:Epstein-Barr virus infection	16	1.87793	0.0021514	CDKN1A, JUN, GADD45B, STAT2, EIF2AK2, TNFAIP3, ISG15, MAPK14, GADD45G, NFKBIA, IRF7, NFKBIE, HLA-DOB, RIGI, MAP2K6, HLA-DQB1	277	202	8586	2.45516	0.443346	0.0450923	0.0424398
KEGG_PATHWAY	hsa05235:PD-L1 expression and PD-1 checkpoint pathway in cancer	10	1.17371	0.00215515	NFKBIA, BATF3, JUN, PRKCQ, JAK2, MAPK14, NFKBIE, HIF1A, MAP2K6, BATF	277	89	8586	3.48274	0.443914	0.0450923	0.0424398
KEGG_PATHWAY	hsa04659:Th17 cell differentiation	11	1.29108	0.00241508	NFKBIA, JUN, IL23A, IRF4, PRKCQ, JAK2, MAPK14, NFKBIE, HIF1A, HLA-DOB, HLA-DQB1	277	108	8586	3.15704	0.481956	0.0469215	0.0441614
KEGG_PATHWAY	hsa04210:Apoptosis	12	1.40845	0.00430912	NFKBIA, JUN, GADD45B, CASP10, TNFSF10, CAPN2, GZMB, SEPTIN4, CTSD, GADD45G, LMNB1, BIRC3	277	136	8586	2.73498	0.691062	0.0781387	0.0735423
KEGG_PATHWAY	hsa04625:C-type lectin receptor signaling pathway	10	1.17371	0.00614134	NFKBIA, JUN, CLEC4D, IL23A, STAT2, CLEC6A, BCL3, NLRP3, MAPK14, CLEC4E	277	104	8586	2.98042	0.812803	0.104403	0.0982614
KEGG_PATHWAY	hsa04658:Th1 and Th2 cell differentiation	9	1.05634	0.00930269	NFKBIA, JUN, IL5, PRKCQ, JAK2, MAPK14, NFKBIE, HLA-DOB, HLA-DQB1	277	92	8586	3.03226	0.921305	0.140754	0.132474
KEGG_PATHWAY	hsa05202:Transcriptional misregulation in cancer	14	1.64319	0.00931458	CDKN1A, GADD45B, JUP, GZMB, MMP9, PML, GADD45G, NR4A3, H3C13, NFKBIZ, H3C10, NUPR1, H3C4, BIRC3	277	193	8586	2.24844	0.921561	0.140754	0.132474
KEGG_PATHWAY	hsa05133:Pertussis	8	0.938967	0.0108443	C3, C5, JUN, IL23A, CFL2, NLRP3, SERPING1, MAPK14	277	76	8586	3.26278	0.948478	0.155244	0.146112
KEGG_PATHWAY	hsa03082:ATP-dependent chromatin remodeling	10	1.17371	0.0128895	H2AC12, H2AC8, H2AC14, SMARCD3, H2AC6, H2AC7, H2AC4, H2AC19, H2AC15, H2AC18	277	117	8586	2.64926	0.970658	0.175297	0.164986
KEGG_PATHWAY	hsa05161:Hepatitis B	12	1.40845	0.0152423	IFIH1, NFKBIA, CDKN1A, JUN, CASP10, STAT2, IRF7, JAK2, MAPK14, MMP9, RIGI, MAP2K6	277	162	8586	2.29603	0.984668	0.197424	0.18581
KEGG_PATHWAY	hsa05321:Inflammatory bowel disease	7	0.821596	0.0176692	JUN, IL5, IL23A, NOD2, HLA-DOB, IL18R1, HLA-DQB1	277	65	8586	3.33807	0.992164	0.218456	0.205606
KEGG_PATHWAY	hsa05167:Kaposi sarcoma-associated herpesvirus infection	13	1.52582	0.0225258	CDKN1A, JUN, STAT2, MAP1LC3B2, EIF2AK2, MAPK14, CXCL2, HIF1A, C3, NFKBIA, IRF7, JAK2, MAP2K6	277	194	8586	2.07708	0.997965	0.266392	0.250722
KEGG_PATHWAY	hsa05323:Rheumatoid arthritis	8	0.938967	0.0297739	JUN, IL15, IL23A, TNFRSF11A, CXCL2, HLA-DOB, TNFSF13B, HLA-DQB1	277	93	8586	2.66636	0.999731	0.331583	0.312078
KEGG_PATHWAY	hsa05152:Tuberculosis	12	1.40845	0.0304764	C3, IRAK2, IL23A, CASP10, RIPK2, NOD2, JAK2, MAPK14, CLEC4E, CTSD, HLA-DOB, HLA-DQB1	277	180	8586	2.06643	0.999779	0.331583	0.312078
KEGG_PATHWAY	hsa04623:Cytosolic DNA-sensing pathway	7	0.821596	0.0331105	ZBP1, NFKBIA, AIM2, TREX1, IRF7, NLRP3, RIGI	277	75	8586	2.893	0.999895	0.346387	0.326011
KEGG_PATHWAY	hsa05171:Coronavirus disease - COVID-19	14	1.64319	0.0364569	JUN, STAT2, MX1, EIF2AK2, ISG15, MAPK14, IFIH1, C3, NFKBIA, C5, C3AR1, NLRP3, RIGI, HBEGF	277	232	8586	1.87047	0.999959	0.359401	0.33826
KEGG_PATHWAY	hsa05140:Leishmaniasis	7	0.821596	0.0369972	NFKBIA, C3, JUN, JAK2, MAPK14, HLA-DOB, HLA-DQB1	277	77	8586	2.81785	0.999965	0.359401	0.33826
KEGG_PATHWAY	hsa05170:Human immunodeficiency virus 1 infection	13	1.52582	0.0407041	JUN, APOBEC3F, APOBEC3G, APOBEC3H, MAPK14, BST2, NFKBIA, CCNB1, TRIM5, CFL2, APOBEC3A, MAP2K6, APOBEC3B	277	212	8586	1.90072	0.999988	0.381776	0.359319
KEGG_PATHWAY	hsa05131:Shigellosis	14	1.64319	0.0553485	JUN, RIPK2, PRKCE, MAP1LC3B2, MAPK14, C3, NFKBIA, H3C13, CAPN2, H3C10, ELMO2, NLRP3, PRKCQ, H3C4	277	247	8586	1.75688	1	0.489863	0.461047
KEGG_PATHWAY	hsa04060:Cytokine-cytokine receptor interaction	16	1.87793	0.05583	IL1RN, BMP10, BMPR2, TNFSF15, IL15, LIF, OSM, TNFRSF11A, CXCL2, TNFSF13B, IFNL2, IL5, IL23A, TNFSF10, TNFSF8, IL18R1	277	297	8586	1.66984	1	0.489863	0.461047
KEGG_PATHWAY	hsa05160:Hepatitis C	10	1.17371	0.0682786	NFKBIA, SOCS3, CDKN1A, RSAD2, STAT2, MX1, IRF7, EIF2AK2, IFIT1, RIGI	277	158	8586	1.9618	1	0.573681	0.539935
KEGG_PATHWAY	hsa04920:Adipocytokine signaling pathway	6	0.704225	0.0704662	NFKBIA, SOCS3, ACSL1, PRKCQ, JAK2, NFKBIE	277	69	8586	2.69534	1	0.573681	0.539935
KEGG_PATHWAY	hsa04672:Intestinal immune network for IgA production	5	0.586854	0.0717102	IL5, IL15, HLA-DOB, TNFSF13B, HLA-DQB1	277	49	8586	3.1629	1	0.573681	0.539935
KEGG_PATHWAY	hsa05222:Small cell lung cancer	7	0.821596	0.0753291	NFKBIA, CDKN1A, CDKN2B, COL4A2, GADD45B, GADD45G, BIRC3	277	92	8586	2.35842	1	0.577573	0.543598
KEGG_PATHWAY	hsa05162:Measles	9	1.05634	0.0764435	IFIH1, NFKBIA, JUN, STAT2, MX1, IRF7, TNFAIP3, EIF2AK2, RIGI	277	138	8586	2.0215	1	0.577573	0.543598
KEGG_PATHWAY	hsa04657:IL-17 signaling pathway	7	0.821596	0.0816856	NFKBIA, JUN, IL5, TNFAIP3, MAPK14, CXCL2, MMP9	277	94	8586	2.30824	1	0.600499	0.565176
KEGG_PATHWAY	hsa04630:JAK-STAT signaling pathway	10	1.17371	0.0867978	SOCS3, CDKN1A, IFNL2, IL5, IL15, IL23A, STAT2, OSM, LIF, JAK2	277	166	8586	1.86725	1	0.612437	0.576412
KEGG_PATHWAY	hsa05417:Lipid and atherosclerosis	12	1.40845	0.0878127	ABCA1, NFKBIA, JUN, IRF7, TNFSF10, NLRP3, HSPA2, JAK2, MAPK14, CXCL2, MMP9, MAP2K6	277	215	8586	1.73003	1	0.612437	0.576412
KEGG_PATHWAY	hsa01522:Endocrine resistance	7	0.821596	0.095267	CDKN1A, JUN, ADCY3, ABCB11, MAPK14, MMP9, HBEGF	277	98	8586	2.21403	1	0.647815	0.609709

## Sheet: Dendritic cells
Category	Term	Count	%	PValue	Genes	List Total	Pop Hits	Pop Total	Fold Enrichment	Bonferroni	Benjamini	FDR
KEGG_PATHWAY	hsa05164:Influenza A	17	4.87106	8.15591e-09	RSAD2, CHUK, STAT1, MX2, MX1, EIF2AK2, ADAR, IFIH1, OAS1, OAS2, OAS3, CCL5, TNFSF10, IRF7, TLR4, HLA-DQA1, RIGI	136	171	8644	6.31871	1.82692e-06	1.82692e-06	1.75352e-06
KEGG_PATHWAY	hsa05160:Hepatitis C	14	4.01146	9.90525e-07	RSAD2, CHUK, STAT1, MX2, MX1, EIF2AK2, NR1H3, IFIT1, OAS1, OAS2, OAS3, IRF7, RIPK1, RIGI	136	158	8644	5.63179	0.000221853	0.000109708	0.0001053
KEGG_PATHWAY	hsa05162:Measles	13	3.72493	1.4693e-06	CHUK, STAT1, MX2, MX1, EIF2AK2, ADAR, IFIH1, OAS1, OAS2, OAS3, IRF7, TLR4, RIGI	136	138	8644	5.98743	0.000329069	0.000109708	0.0001053
KEGG_PATHWAY	hsa05171:Coronavirus disease - COVID-19	15	4.29799	1.45269e-05	C1QB, CHUK, STAT1, MX2, MX1, EIF2AK2, ISG15, ADAR, IFIH1, OAS1, OAS2, OAS3, C3AR1, TLR4, RIGI	136	232	8644	4.10941	0.00324877	0.000813508	0.000780822
KEGG_PATHWAY	hsa04623:Cytosolic DNA-sensing pathway	9	2.5788	2.01253e-05	CHUK, CCL5, POLR3D, CCL4, IRF7, POLR3F, RIPK1, ADAR, RIGI	136	75	8644	7.62706	0.00449798	0.000901615	0.00086539
KEGG_PATHWAY	hsa05168:Herpes simplex virus 1 infection	22	6.30372	4.06047e-05	ZNF562, ZNF331, ZNF273, ZNF251, POU2F1, ZNF383, CHUK, STAT1, TAP2, EIF2AK2, IFIH1, ZNF92, OAS1, OAS2, OAS3, CCL5, IRF7, ZNF623, ZNF347, ZNF763, HLA-DQA1, RIGI	136	512	8644	2.73104	0.0090544	0.00151591	0.001455
KEGG_PATHWAY	hsa05169:Epstein-Barr virus infection	13	3.72493	7.12868e-05	CHUK, STAT1, TAP2, EIF2AK2, ISG15, OAS1, OAS2, OAS3, MDM2, IRF7, RIPK1, HLA-DQA1, RIGI	136	202	8644	4.09042	0.015842	0.00228118	0.00218952
KEGG_PATHWAY	hsa04622:RIG-I-like receptor signaling pathway	8	2.29226	0.00011223	IFIH1, CHUK, DHX58, IRF7, RIPK1, ISG15, ADAR, RIGI	136	71	8644	7.16156	0.0248275	0.00314243	0.00301617
KEGG_PATHWAY	hsa04621:NOD-like receptor signaling pathway	11	3.15186	0.000642467	PANX1, GABARAPL1, OAS1, CHUK, STAT1, OAS2, CCL5, OAS3, IRF7, RIPK1, TLR4	136	186	8644	3.75886	0.134077	0.0159903	0.0153478
KEGG_PATHWAY	hsa04620:Toll-like receptor signaling pathway	8	2.29226	0.00145937	TICAM2, CHUK, STAT1, CCL5, CCL4, IRF7, RIPK1, TLR4	136	108	8644	4.70806	0.279016	0.03269	0.0313765
KEGG_PATHWAY	hsa05165:Human papillomavirus infection	14	4.01146	0.00195078	CHUK, STAT1, MX2, TCF7, MX1, EIF2AK2, ISG15, THBS1, PTK2, OASL, MDM2, ITGA7, ITGAV, MAML3	136	331	8644	2.68829	0.354287	0.0397249	0.0381288
KEGG_PATHWAY	hsa04936:Alcoholic liver disease	8	2.29226	0.00672524	C1QB, CHUK, TCF7, C3AR1, RIPK1, MLYCD, TLR4, ACACA	136	142	8644	3.58078	0.779431	0.125538	0.120494
KEGG_PATHWAY	hsa00640:Propanoate metabolism	4	1.14613	0.0132765	SUCLG2, MLYCD, HIBCH, ACACA	136	32	8644	7.94485	0.949906	0.228764	0.219573
KEGG_PATHWAY	hsa04064:NF-kappa B signaling pathway	6	1.7192	0.0231827	TICAM2, CHUK, CCL4, RIPK1, TLR4, RIGI	136	104	8644	3.66686	0.994774	0.370924	0.356021
KEGG_PATHWAY	hsa04145:Phagosome	7	2.00573	0.031588	TAP2, ITGAV, FCGR1A, THBS1, TLR4, HLA-DQA1, TUBA4A	136	152	8644	2.92705	0.999246	0.471714	0.452762
KEGG_PATHWAY	hsa04148:Efferocytosis	7	2.00573	0.0352152	PANX1, C1QB, AXL, NR1H3, ITGAV, THBS1, PTK2	136	156	8644	2.852	0.999675	0.493013	0.473204
KEGG_PATHWAY	hsa05161:Hepatitis B	7	2.00573	0.0411437	IFIH1, TICAM2, CHUK, STAT1, IRF7, TLR4, RIGI	136	162	8644	2.74637	0.999918	0.524132	0.503073
KEGG_PATHWAY	hsa05412:Arrhythmogenic right ventricular cardiomyopathy	5	1.43266	0.0421177	JUP, TCF7, ITGA7, ITGAV, SNTB1	136	84	8644	3.78326	0.999935	0.524132	0.503073
KEGG_PATHWAY	hsa05417:Lipid and atherosclerosis	8	2.29226	0.0511645	TICAM2, POU2F1, CHUK, CCL5, IRF7, TNFSF10, TLR4, PTK2	136	215	8644	2.36498	0.999992	0.603202	0.578966
KEGG_PATHWAY	hsa04210:Apoptosis	6	1.7192	0.0615334	CHUK, TNFSF10, RIPK1, SPTAN1, TUBA4A, LMNB1	136	136	8644	2.80407	0.999999	0.664678	0.637972
KEGG_PATHWAY	hsa05163:Human cytomegalovirus infection	8	2.29226	0.0623136	CHUK, CCL5, CCL4, MDM2, TAP2, RIPK1, ITGAV, PTK2	136	225	8644	2.25987	0.999999	0.664678	0.637972
KEGG_PATHWAY	hsa03250:Viral life cycle - HIV-1	4	1.14613	0.0752324	MX2, MX1, APOBEC3A, APOBEC3B	136	63	8644	4.03548	1	0.766002	0.735225
KEGG_PATHWAY	hsa05221:Acute myeloid leukemia	4	1.14613	0.0868534	JUP, CHUK, TCF7, FCGR1A	136	67	8644	3.79456	1	0.845877	0.811891

## Sheet: T cells
Category	Term	Count	%	PValue	Genes	List Total	Pop Hits	Pop Total	Fold Enrichment	Bonferroni	Benjamini	FDR
KEGG_PATHWAY	hsa04110:Cell cycle	28	5	1.01128e-13	CDKN1A, PCNA, CDCA5, BUB1B, TTK, PKMYT1, AURKB, CDC20, CCNB2, CCNB1, CDC45, ORC1, E2F1, E2F2, BUB1, CDT1, CDKN2B, ESCO2, CDC6, KNL1, CDC25A, TICRR, CCNA2, ESPL1, CDK1, MCM4, TRIP13, MCM2	260	157	8644	5.92925	2.68024e-11	2.6799e-11	2.49787e-11
KEGG_PATHWAY	hsa05160:Hepatitis C	18	3.21429	4.66292e-06	CDKN1A, RSAD2, STAT1, MX2, MX1, EIF2AK2, PIK3R3, IFIT1, CXCL10, CLDN5, IFNG, OAS1, OAS2, OAS3, E2F1, IRF7, E2F2, TLR3	260	158	8644	3.78754	0.00123491	0.000450495	0.000419895
KEGG_PATHWAY	hsa05150:Staphylococcus aureus infection	14	2.5	5.09994e-06	C1QB, C1QA, DEFA4, DEFA3, FPR3, DEFA1, FPR2, C2, FCGR3B, LOC102723407, C3AR1, DEFA1B, FCGR1A, CFB	260	96	8644	4.8484	0.00135057	0.000450495	0.000419895
KEGG_PATHWAY	hsa04060:Cytokine-cytokine receptor interaction	24	4.28571	2.71116e-05	CCR1, CX3CR1, IL21, NGFR, IL1RN, CD70, TNFRSF19, LIF, PPBP, CXCR6, CXCL10, IL1RL1, IL18RAP, IFNG, CXCR1, IL7, CCL5, CCL4, TNFSF10, CCR9, XCL1, CCR5, IL12RB2, PF4	260	297	8644	2.68656	0.00715892	0.00179614	0.00167414
KEGG_PATHWAY	hsa04061:Viral protein interaction with cytokine and cytokine receptor	13	2.32143	4.0892e-05	CCR1, CX3CR1, PPBP, CXCL10, IL18RAP, CXCR1, CCL5, CCL4, TNFSF10, CCR9, XCL1, CCR5, PF4	260	100	8644	4.322	0.0107781	0.00216728	0.00202006
KEGG_PATHWAY	hsa05164:Influenza A	17	3.03571	5.13913e-05	RSAD2, STAT1, MX2, MX1, EIF2AK2, PIK3R3, IFIH1, CXCL10, IFNG, OAS1, OAS2, OAS3, CCL5, TNFSF10, IRF7, TLR7, TLR3	260	171	8644	3.30517	0.0135267	0.00226978	0.00211561
KEGG_PATHWAY	hsa04613:Neutrophil extracellular trap formation	17	3.03571	0.000190717	H2AC6, ITGB3, NCF4, ITGA2B, PIK3R3, FPR3, FPR2, AZU1, MPO, H2BC18, FCGR3B, LOC102723407, CLCN4, CTSG, TLR7, FCGR1A, ELANE	260	191	8644	2.95908	0.0492886	0.00633957	0.00590896
KEGG_PATHWAY	hsa05171:Coronavirus disease - COVID-19	19	3.39286	0.000201116	C1QB, C1QA, STAT1, MX2, MX1, EIF2AK2, PIK3R3, ISG15, C2, IFIH1, CXCL10, LOC102723407, OAS1, OAS2, OAS3, C3AR1, TLR7, CFB, TLR3	260	232	8644	2.72275	0.0519055	0.00633957	0.00590896
KEGG_PATHWAY	hsa05202:Transcriptional misregulation in cancer	17	3.03571	0.000215306	NGFR, SMAD1, CDKN1A, JUP, DEFA4, ZBTB16, LMO2, DEFA3, DEFA1, MPO, ETV7, CCNA2, LOC102723407, DEFA1B, FCGR1A, CDK14, ELANE	260	193	8644	2.92842	0.0554647	0.00633957	0.00590896
KEGG_PATHWAY	hsa04062:Chemokine signaling pathway	15	2.67857	0.00185524	CCR1, CX3CR1, STAT1, PIK3R3, PPBP, CXCR6, GNG11, CXCL10, CXCR1, CCL5, CCL4, CCR9, XCL1, CCR5, PF4	260	192	8644	2.59736	0.388656	0.0491639	0.0458244
KEGG_PATHWAY	hsa05322:Systemic lupus erythematosus	12	2.14286	0.00266805	C1QB, C1QA, LOC102723407, FCGR3B, IFNG, H2AC6, CD80, CTSG, FCGR1A, H2BC18, ELANE, C2	260	137	8644	2.91207	0.507361	0.0634485	0.0591388
KEGG_PATHWAY	hsa05169:Epstein-Barr virus infection	15	2.67857	0.00296835	CDKN1A, STAT1, EIF2AK2, PIK3R3, ISG15, SAP30, CCNA2, CXCL10, LOC102723407, OAS1, OAS2, OAS3, E2F1, IRF7, E2F2	260	202	8644	2.46877	0.545148	0.0634485	0.0591388
KEGG_PATHWAY	hsa05321:Inflammatory bowel disease	8	1.42857	0.00315951	IL21, IL18RAP, IFNG, STAT1, TBX21, TLR5, FOXP3, IL12RB2	260	65	8644	4.09183	0.567682	0.0634485	0.0591388
KEGG_PATHWAY	hsa05161:Hepatitis B	13	2.32143	0.00339338	CDKN1A, EGR2, EGR3, PCNA, STAT1, PIK3R3, IFIH1, CCNA2, E2F1, IRF7, BIRC5, E2F2, TLR3	260	162	8644	2.6679	0.593746	0.0634485	0.0591388
KEGG_PATHWAY	hsa05144:Malaria	7	1.25	0.00359142	KLRK1, IFNG, KLRC4-KLRK1, HBB, HBA2, HBA1, THBS1	260	50	8644	4.65446	0.614587	0.0634485	0.0591388
KEGG_PATHWAY	hsa04621:NOD-like receptor signaling pathway	14	2.5	0.00385447	STAT1, DEFA4, DEFA3, DEFA1, NLRC4, AIM2, CASP5, OAS1, OAS2, OAS3, CCL5, IRF7, DEFA1B, GBP1	260	186	8644	2.5024	0.640632	0.0638397	0.0595034
KEGG_PATHWAY	hsa05143:African trypanosomiasis	6	1.07143	0.00462134	LOC102723407, IFNG, HBB, HBA2, HBA1, APOL1	260	37	8644	5.39127	0.706974	0.0720385	0.0671453
KEGG_PATHWAY	hsa04620:Toll-like receptor signaling pathway	10	1.78571	0.00500035	CXCL10, STAT1, CCL5, CD80, CCL4, IRF7, PIK3R3, TLR7, TLR5, TLR3	260	108	8644	3.07835	0.735104	0.0734831	0.0684918
KEGG_PATHWAY	hsa04814:Motor proteins	14	2.5	0.0052686	DNAI3, DNAH8, KIF14, KIF23, KIF11, KIF15, MYO1B, KIF18B, TNNT1, KIFC1, KIF4A, TUBB1, KIF2C, KIF20A	260	193	8644	2.41164	0.753371	0.0734831	0.0684918
KEGG_PATHWAY	hsa05162:Measles	11	1.96429	0.0084056	IFIH1, OAS1, STAT1, OAS2, MX2, OAS3, MX1, IRF7, PIK3R3, EIF2AK2, TLR7	260	138	8644	2.65006	0.893211	0.111374	0.103809
KEGG_PATHWAY	hsa03250:Viral life cycle - HIV-1	7	1.25	0.0111288	BST2, APOBEC3H, MX2, MX1, CCR5, APOBEC3A, APOBEC3B	260	63	8644	3.69402	0.948474	0.136194	0.126943
KEGG_PATHWAY	hsa04914:Progesterone-mediated oocyte maturation	9	1.60714	0.0113067	CCNA2, CCNB2, CCNB1, CDK1, PIK3R3, PKMYT1, BUB1, CDC25A, AURKA	260	102	8644	2.93348	0.950873	0.136194	0.126943
KEGG_PATHWAY	hsa04610:Complement and coagulation cascades	8	1.42857	0.0143757	C1QB, C1QA, F2R, C3AR1, SERPING1, CLU, CFB, C2	260	86	8644	3.09267	0.978446	0.165633	0.154382
KEGG_PATHWAY	hsa04218:Cellular senescence	11	1.96429	0.0187131	CCNA2, CCNB2, CDKN1A, CDKN2B, CCNB1, CDK1, E2F1, PIK3R3, E2F2, MYBL2, CDC25A	260	156	8644	2.34428	0.993302	0.206624	0.192589
KEGG_PATHWAY	hsa04514:Cell adhesion molecules	11	1.96429	0.0202654	CLDN5, NTNG2, SDC4, CD80, SDC3, SIGLEC1, PDCD1, PDCD1LG2, TIGIT, L1CAM, NECTIN2	260	158	8644	2.31461	0.995597	0.214814	0.200223
KEGG_PATHWAY	hsa04115:p53 signaling pathway	7	1.25	0.0231542	CCNB2, CDKN1A, CCNB1, RRM2, CDK1, THBS1, GTSE1	260	74	8644	3.14491	0.997987	0.235995	0.219965
KEGG_PATHWAY	hsa04630:JAK-STAT signaling pathway	11	1.96429	0.0274251	SOCS2, IL21, CDKN1A, SOCS1, CISH, IFNG, STAT1, IL7, LIF, PIK3R3, IL12RB2	260	166	8644	2.20306	0.99937	0.269173	0.250889
KEGG_PATHWAY	hsa05219:Bladder cancer	5	0.892857	0.0334896	CDKN1A, E2F1, E2F2, THBS1, TYMP	260	41	8644	4.05441	0.99988	0.316955	0.295426
KEGG_PATHWAY	hsa04650:Natural killer cell mediated cytotoxicity	9	1.60714	0.0367534	LOC102723407, KLRK1, FCGR3B, IFNG, KLRC4-KLRK1, TNFSF10, PRF1, PIK3R3, KLRD1	260	127	8644	2.35603	0.999951	0.33585	0.313038
KEGG_PATHWAY	hsa05203:Viral carcinogenesis	12	2.14286	0.0428262	CCNA2, CDC20, CDKN1A, CDKN2B, EGR2, EGR3, IRF7, CDK1, PIK3R3, EIF2AK2, CCR5, H2BC18	260	204	8644	1.95566	0.999991	0.378298	0.352602
KEGG_PATHWAY	hsa04380:Osteoclast differentiation	9	1.60714	0.0497034	FCGR3B, SOCS1, IFNG, STAT1, ITGB3, NCF4, PIK3R3, LILRB1, FCGR1A	260	135	8644	2.21641	0.999999	0.413121	0.38506
KEGG_PATHWAY	hsa05221:Acute myeloid leukemia	6	1.07143	0.0498863	CCNA2, JUP, ZBTB16, PIK3R3, FCGR1A, MPO	260	67	8644	2.97727	0.999999	0.413121	0.38506
KEGG_PATHWAY	hsa05222:Small cell lung cancer	7	1.25	0.057518	CDKN1A, CDKN2B, ITGA2B, CKS2, E2F1, PIK3R3, E2F2	260	92	8644	2.5296	1	0.461887	0.430513
KEGG_PATHWAY	hsa05167:Kaposi sarcoma-associated herpesvirus infection	11	1.96429	0.0663829	CCR1, CDKN1A, STAT1, IRF7, E2F1, PIK3R3, EIF2AK2, E2F2, CCR5, GNG11, TLR3	260	194	8644	1.88509	1	0.517396	0.482252
KEGG_PATHWAY	hsa05166:Human T-cell leukemia virus 1 infection	12	2.14286	0.0707642	CCNA2, CDC20, EGR1, CCNB2, CDKN1A, CDKN2B, EGR2, ESPL1, E2F1, PIK3R3, BUB1B, E2F2	260	222	8644	1.79709	1	0.535786	0.499393
KEGG_PATHWAY	hsa04623:Cytosolic DNA-sensing pathway	6	1.07143	0.0738379	CXCL10, CASP7, AIM2, CCL5, CCL4, IRF7	260	75	8644	2.65969	1	0.543529	0.50661
KEGG_PATHWAY	hsa05212:Pancreatic cancer	6	1.07143	0.0772053	CDKN1A, RAD51, STAT1, E2F1, PIK3R3, E2F2	260	76	8644	2.6247	1	0.552957	0.515398
KEGG_PATHWAY	hsa05140:Leishmaniasis	6	1.07143	0.0806545	LOC102723407, FCGR3B, IFNG, STAT1, NCF4, FCGR1A	260	77	8644	2.59061	1	0.562459	0.524254
KEGG_PATHWAY	hsa04145:Phagosome	9	1.60714	0.0861304	MARCO, LOC102723407, FCGR3B, ITGB3, NCF4, TUBB1, FCGR1A, MPO, THBS1	260	152	8644	1.96852	1	0.585245	0.545493
KEGG_PATHWAY	hsa03030:DNA replication	4	0.714286	0.0921251	FEN1, PCNA, MCM4, MCM2	260	36	8644	3.69402	1	0.605472	0.564345
KEGG_PATHWAY	hsa00240:Pyrimidine metabolism	5	0.892857	0.0952881	RRM2, CMPK2, TK1, TYMS, TYMP	260	58	8644	2.86605	1	0.605472	0.564345
KEGG_PATHWAY	hsa04148:Efferocytosis	9	1.60714	0.0965045	CX3CR1, C1QB, DUSP5, C1QA, CASP7, ARG1, ITGB3, CD24, THBS1	260	156	8644	1.91805	1	0.605472	0.564345
KEGG_PATHWAY	hsa04114:Oocyte meiosis	8	1.42857	0.0982463	CDC20, CCNB2, CCNB1, ESPL1, CDK1, PKMYT1, BUB1, AURKA	260	131	8644	2.0303	1	0.605472	0.564345

## Sheet: B cells
Category	Term	Count	%	PValue	Genes	List Total	Pop Hits	Pop Total	Fold Enrichment	Bonferroni	Benjamini	FDR
KEGG_PATHWAY	hsa04640:Hematopoietic cell lineage	8	1.97044	0.00161691	CR2, GP1BB, ITGB3, ITGA2B, ITGA6, CD3E, CD1C, CD1A	150	99	8586	4.62545	0.328392	0.210799	0.210799
KEGG_PATHWAY	hsa04061:Viral protein interaction with cytokine and cytokine receptor	8	1.97044	0.00171381	CCL5, CCR9, ACKR3, PPBP, CXCL5, PF4V1, CCR2, PF4	150	100	8586	4.5792	0.344239	0.210799	0.210799
KEGG_PATHWAY	hsa04810:Regulation of actin cytoskeleton	11	2.70936	0.00644607	LPAR5, ITGB3, ITGA2B, BRK1, ITGA6, ARPC5, FGF2, PFN2, ACTG1, CRKL, MYLK	150	229	8586	2.74952	0.796251	0.528577	0.528577
KEGG_PATHWAY	hsa05144:Malaria	5	1.23153	0.0108089	KLRK1, LRP1, KLRC4-KLRK1, TLR9, TLR4	150	50	8586	5.724	0.930986	0.664744	0.664744
KEGG_PATHWAY	hsa01240:Biosynthesis of cofactors	8	1.97044	0.0170181	VKORC1L1, UGDH, DHFR2, ALDH1B1, COX15, UGT2B15, NMNAT3, MAT2B	150	153	8586	2.99294	0.985338	0.757852	0.757852
KEGG_PATHWAY	hsa04062:Chemokine signaling pathway	9	2.21675	0.0184842	CCL5, CCR9, PPBP, GNG11, CXCL5, PF4V1, CCR2, CRKL, PF4	150	192	8586	2.68312	0.989844	0.757852	0.757852
KEGG_PATHWAY	hsa03010:Ribosome	8	1.97044	0.0260695	RNA18SN5, RNA18SN3, RNA18SN4, RNA18SN1, RNA18SN2, MRPL19, MRPL15, MRPL35	150	167	8586	2.74204	0.998494	0.916156	0.916156
KEGG_PATHWAY	hsa04060:Cytokine-cytokine receptor interaction	11	2.70936	0.0337203	IL32, CCL5, CCR9, ACKR3, PPBP, IL17RB, CXCL5, PF4V1, CCR2, GDF7, PF4	150	297	8586	2.12	0.999784	1	1
KEGG_PATHWAY	hsa05168:Herpes simplex virus 1 infection	15	3.69458	0.0605518	ZNF132, RNASEL, ZNF285, ITGB3, ZNF2, ZNF718, ZNF619, ZNF419, ZNF616, CCL5, TLR9, ZNF613, ZNF225, ZNF234, ZIK1	150	512	8586	1.67695	1	1	1
KEGG_PATHWAY	hsa04610:Complement and coagulation cascades	5	1.23153	0.0621029	CFD, CR2, PLAUR, F13A1, CLU	150	86	8586	3.32791	1	1	1
KEGG_PATHWAY	hsa04611:Platelet activation	6	1.47783	0.0643188	FCER1G, GP1BB, ITGB3, ITGA2B, ACTG1, MYLK	150	124	8586	2.76968	1	1	1
KEGG_PATHWAY	hsa04512:ECM-receptor interaction	5	1.23153	0.0686789	GP1BB, ITGB3, ITGA2B, ITGA6, LAMC1	150	89	8586	3.21573	1	1	1
KEGG_PATHWAY	hsa04650:Natural killer cell mediated cytotoxicity	6	1.47783	0.0697623	FCGR3A, KLRK1, TYROBP, FCER1G, KLRC4-KLRK1, KLRD1	150	127	8586	2.70425	1	1	1
KEGG_PATHWAY	hsa04015:Rap1 signaling pathway	8	1.97044	0.072759	FYB1, LPAR5, ITGB3, ITGA2B, FGF2, PFN2, ACTG1, CRKL	150	210	8586	2.18057	1	1	1
KEGG_PATHWAY	hsa05135:Yersinia infection	6	1.47783	0.0896826	FYB1, NLRC4, ARPC5, TLR4, ACTG1, CRKL	150	137	8586	2.50686	1	1	1
KEGG_PATHWAY	hsa00053:Ascorbate and aldarate metabolism	3	0.738916	0.0949321	UGDH, ALDH1B1, UGT2B15	150	30	8586	5.724	1	1	1

## Sheet: Activated Naive B cells
Category	Term	Count	%	PValue	Genes	List Total	Pop Hits	Pop Total	Fold Enrichment	Bonferroni	Benjamini	FDR
KEGG_PATHWAY	hsa05210:Colorectal cancer	17	1.01735	3.94296e-05	CDKN1A, TCF7L1, TGFB1, GADD45B, TGFB3, GADD45A, TCF7, FOS, AREG, GADD45G, BBC3, CASP9, MAPK8, BCL2L11, CCND1, PMAIP1, RALGDS	517	86	8662	3.31191	0.0123048	0.0123809	0.0119866
KEGG_PATHWAY	hsa04210:Apoptosis	21	1.25673	0.000148592	GADD45B, BCL2A1, GADD45A, EIF2AK3, FOS, TRAF1, TNF, TUBA4A, GADD45G, BBC3, ERN1, CASP9, NFKBIA, PIDD1, MAPK8, BCL2L11, CTSK, LMNA, CAPN2, FAS, PMAIP1	517	136	8662	2.58707	0.0455894	0.0233289	0.0225859
KEGG_PATHWAY	hsa05217:Basal cell carcinoma	13	0.777977	0.000287224	CDKN1A, WNT10A, FZD3, TCF7L1, WNT2B, GADD45B, FZD5, GADD45A, PTCH1, FZD6, TCF7, GADD45G, WNT1	517	63	8662	3.45725	0.0862527	0.0300628	0.0291053
KEGG_PATHWAY	hsa04115:p53 signaling pathway	13	0.777977	0.00130002	CDKN1A, GADD45B, CDKN2A, GADD45A, GADD45G, BBC3, CASP9, PIDD1, CCND1, CCNE1, SESN2, FAS, PMAIP1	517	74	8662	2.94333	0.335336	0.102052	0.0988018
KEGG_PATHWAY	hsa04380:Osteoclast differentiation	18	1.0772	0.00264843	TGFB1, JUND, ATP2A1, FOS, GAB2, LILRA2, TNF, LILRB4, RELB, FOSL2, NFKBIA, SOCS3, MAPK8, SOCS1, CTSK, FOSB, SIRPA, MAP2K7	517	135	8662	2.23391	0.565131	0.166322	0.161025
KEGG_PATHWAY	hsa04010:MAPK signaling pathway	31	1.85518	0.00372216	PDGFA, HSPB1, TNF, AREG, DUSP16, RELB, MAPK8, DUSP10, MKNK2, MAP2K7, MAP4K3, DUSP4, DUSP5, TGFB1, JUND, GADD45B, TGFB3, GADD45A, HSPA6, FOS, DUSP8, MAPK8IP1, GADD45G, NR4A1, CACNB4, MAPKAPK2, MAP3K10, RAPGEF2, FAS, FGFR1, HSPA1A	517	301	8662	1.72553	0.689925	0.194793	0.18859
KEGG_PATHWAY	hsa05216:Thyroid cancer	8	0.478755	0.00551435	RXRB, CDKN1A, TCF7L1, CCND1, GADD45B, GADD45A, TCF7, GADD45G	517	37	8662	3.62256	0.823829	0.201272	0.194862
KEGG_PATHWAY	hsa04390:Hippo signaling pathway	19	1.13704	0.00556226	WNT10A, FZD3, TCF7L1, PRKCI, TGFB1, WNT2B, FZD5, TGFB3, FZD6, TCF7, AREG, BBC3, SMAD7, LATS2, CCND1, ID2, RASSF6, WNT1, LLGL2	517	157	8662	2.0276	0.826473	0.201272	0.194862
KEGG_PATHWAY	hsa05224:Breast cancer	18	1.0772	0.00637255	CDKN1A, WNT10A, FZD3, TCF7L1, WNT2B, GADD45B, FZD5, GADD45A, NOTCH4, FZD6, TCF7, LRP5, FOS, DLL1, GADD45G, CCND1, WNT1, FGFR1	517	147	8662	2.05155	0.86566	0.201272	0.194862
KEGG_PATHWAY	hsa05226:Gastric cancer	18	1.0772	0.00728323	CDKN1A, WNT10A, FZD3, TCF7L1, TGFB1, WNT2B, GADD45B, FZD5, TGFB3, GADD45A, FZD6, TCF7, LRP5, GADD45G, RXRB, CCND1, CCNE1, WNT1	517	149	8662	2.02402	0.899269	0.201272	0.194862
KEGG_PATHWAY	hsa04668:TNF signaling pathway	15	0.897666	0.00759575	IL15, TNFAIP3, FOS, TRAF1, NOD2, TNF, ICAM1, NFKBIA, SOCS3, MAPK8, BCL3, LTA, FAS, MAP2K7, CREB5	517	114	8662	2.20452	0.908752	0.201272	0.194862
KEGG_PATHWAY	hsa05222:Small cell lung cancer	13	0.777977	0.00814424	ZBTB17, CDKN1A, GADD45B, GADD45A, ITGA3, TRAF1, GADD45G, CASP9, RXRB, NFKBIA, TRAF4, CCND1, CCNE1	517	92	8662	2.36746	0.923293	0.201272	0.194862
KEGG_PATHWAY	hsa04064:NF-kappa B signaling pathway	14	0.837822	0.00857309	GADD45B, BCL2A1, GADD45A, CCL4L2, TNFAIP3, TRAF1, TNF, GADD45G, RELB, ICAM1, NFKBIA, PIDD1, LTA, CARD14	517	104	8662	2.25539	0.933033	0.201272	0.194862
KEGG_PATHWAY	hsa05417:Lipid and atherosclerosis	23	1.37642	0.00897393	ABCA1, NOS3, CCL3L3, HSPA6, EIF2AK3, MIB2, HSPA2, FOS, AGER, TNF, HSPD1, ICAM1, ERN1, CASP9, RXRB, NFKBIA, PLCB3, MAPK8, FAS, NLRP3, MAP2K7, ABCG1, HSPA1A	517	215	8662	1.79233	0.941019	0.201272	0.194862
KEGG_PATHWAY	hsa04928:Parathyroid hormone synthesis, secretion and action	14	0.837822	0.0100126	EGR1, CDKN1A, JUND, LRP5, GATA3, FOS, NR4A2, RXRB, PLCB3, MMP24, PDE4A, MEF2D, CREB5, FGFR1	517	106	8662	2.21284	0.957565	0.209597	0.202921
KEGG_PATHWAY	hsa05212:Pancreatic cancer	11	0.658288	0.0142007	CASP9, CDKN1A, MAPK8, TGFB1, CCND1, GADD45B, TGFB3, CDKN2A, GADD45A, RALGDS, GADD45G	517	76	8662	2.42497	0.98879	0.278688	0.269812
KEGG_PATHWAY	hsa05134:Legionellosis	9	0.5386	0.0170603	NFKBIA, CASP9, CLK1, EEF1A2, HSPA6, TNF, NAIP, HSPD1, HSPA1A	517	56	8662	2.69266	0.995498	0.315114	0.305079
KEGG_PATHWAY	hsa04814:Motor proteins	20	1.19689	0.0210702	DNAH3, DNAH1, DNAH8, STARD9, BICDL1, MYL6B, TUBB4B, DYNLL2, TUBA4A, DNALI1, KIF15, MYO1D, CENPE, TUBB6, KIF18A, TUBB2B, TUBB2A, TUBB3, KIF3A, KIF2C	517	193	8662	1.7362	0.998753	0.367558	0.355853
KEGG_PATHWAY	hsa04350:TGF-beta signaling pathway	13	0.777977	0.0266294	TGFB1, NRROS, TFRC, SMURF1, TGFB3, EMP3, LRRC32, TNF, ACVR2B, ACVR2A, SMAD7, SKI, ID2	517	108	8662	2.01673	0.999791	0.440087	0.426071
KEGG_PATHWAY	hsa05145:Toxoplasmosis	13	0.777977	0.0321133	IL10, TGFB1, TGFB3, HSPA6, TNF, PIK3R6, PIK3R5, CASP9, NFKBIA, MAPK8, SOCS1, PPIF, HSPA1A	517	111	8662	1.96222	0.999965	0.469725	0.454766
KEGG_PATHWAY	hsa00770:Pantothenate and CoA biosynthesis	5	0.299222	0.0331697	PANK1, CSAD, BCAT1, UPB1, PPCDC	517	21	8662	3.98913	0.999975	0.469725	0.454766
KEGG_PATHWAY	hsa05203:Viral carcinogenesis	20	1.19689	0.0348532	CDKN1A, EGR3, HDAC10, CDKN2A, TRAF1, HDAC7, POLB, NFKBIA, H4C16, SCIN, H2BC15, H4C15, CCND1, CCNE1, H4C14, MAPKAPK2, REL, PMAIP1, H4C5, CREB5	517	204	8662	1.64258	0.999985	0.469725	0.454766
KEGG_PATHWAY	hsa04933:AGE-RAGE signaling pathway in diabetic complications	12	0.718133	0.0351114	EGR1, PLCB3, MAPK8, TGFB1, CCND1, TGFB3, NOS3, PLCD3, AGER, TNF, PLCD4, ICAM1	517	100	8662	2.01052	0.999987	0.469725	0.454766
KEGG_PATHWAY	hsa05220:Chronic myeloid leukemia	10	0.598444	0.0359026	NFKBIA, CDKN1A, TGFB1, CCND1, GADD45B, TGFB3, CDKN2A, GADD45A, GAB2, GADD45G	517	76	8662	2.20452	0.99999	0.469725	0.454766
KEGG_PATHWAY	hsa05167:Kaposi sarcoma-associated herpesvirus infection	19	1.13704	0.0405314	CD86, CDKN1A, TCF7L1, TCF7, FOS, ATG14, PIK3R6, PIK3R5, ICAM1, CASP9, NFKBIA, ZFP36, MAPK8, CCND1, MAPKAPK2, UBC, FAS, MAP2K7, MICA	517	194	8662	1.64089	0.999998	0.497248	0.481412
KEGG_PATHWAY	hsa05225:Hepatocellular carcinoma	17	1.01735	0.0421622	CDKN1A, WNT10A, FZD3, TCF7L1, TGFB1, WNT2B, GADD45B, FZD5, TGFB3, CDKN2A, GADD45A, FZD6, TCF7, LRP5, GADD45G, CCND1, WNT1	517	168	8662	1.69538	0.999999	0.497248	0.481412
KEGG_PATHWAY	hsa04934:Cushing syndrome	16	0.95751	0.042757	CDKN1A, WNT10A, FZD3, TCF7L1, WNT2B, FZD5, CDKN2A, FZD6, TCF7, POMC, NR4A1, PLCB3, CCND1, CCNE1, WNT1, CREB5	517	155	8662	1.72948	0.999999	0.497248	0.481412
KEGG_PATHWAY	hsa04148:Efferocytosis	16	0.95751	0.0448336	IL10, ABCA1, DUSP4, DUSP5, TGFB1, SLC16A1, ATP2A1, DUSP8, AGER, DUSP16, GPR132, AXL, MAPKAPK2, ADAM9, SIRPA, CALR	517	156	8662	1.7184	0.999999	0.502776	0.486764
KEGG_PATHWAY	hsa02010:ABC transporters	7	0.418911	0.0491232	ABCA1, ABCD2, ABCA5, ABCA3, ABCB9, ABCD1, ABCG1	517	45	8662	2.60623	1	0.531886	0.514947
KEGG_PATHWAY	hsa05213:Endometrial cancer	8	0.478755	0.0554511	CASP9, CDKN1A, TCF7L1, CCND1, GADD45B, GADD45A, TCF7, GADD45G	517	58	8662	2.31095	1	0.569345	0.551213
KEGG_PATHWAY	hsa05169:Epstein-Barr virus infection	19	1.13704	0.0562092	CDKN1A, GADD45B, GADD45A, TNFAIP3, ISG15, TNF, GADD45G, RELB, ICAM1, CASP9, NFKBIA, MAPK8, BCL2L11, CCND1, CCNE1, FAS, CALR, MAP2K7, NFKBIE	517	202	8662	1.5759	1	0.569345	0.551213
KEGG_PATHWAY	hsa05143:African trypanosomiasis	6	0.359066	0.0665038	IL10, PLCB3, FAS, HBB, TNF, ICAM1	517	37	8662	2.71692	1	0.652569	0.631786
KEGG_PATHWAY	hsa05166:Human T-cell leukemia virus 1 infection	20	1.19689	0.070251	EGR1, CDKN1A, TGFB1, TGFB3, CDKN2A, IL15, FOS, TNF, RELB, ICAM1, POLB, NFKBIA, ZFP36, MAPK8, CCND1, CCNE1, LTA, CALR, CREB5, ANAPC2	517	222	8662	1.5094	1	0.668449	0.647161
KEGG_PATHWAY	hsa05200:Pathways in cancer	41	2.45362	0.0730479	CDKN1A, WNT2B, NOTCH4, TCF7, LRP5, PDGFA, DLL1, BBC3, CASP9, RXRB, MAPK8, BCL2L11, CCND1, PMAIP1, WNT1, RALGDS, IL12RB2, ZBTB17, WNT10A, FZD3, TCF7L1, TGFB1, GADD45B, FZD5, TGFB3, CDKN2A, IL15, ITGA3, GADD45A, PTCH1, FZD6, TRAF1, FOS, GADD45G, NFKBIA, PLCB3, TRAF4, CCNE1, RARA, FAS, FGFR1	517	531	8662	1.29365	1	0.674461	0.652981
KEGG_PATHWAY	hsa04916:Melanogenesis	11	0.658288	0.0775179	POMC, PLCB3, WNT10A, FZD3, TCF7L1, WNT2B, MC1R, FZD5, FZD6, TCF7, WNT1	517	101	8662	1.82473	1	0.674461	0.652981
KEGG_PATHWAY	hsa05022:Pathways of neurodegeneration - multiple diseases	37	2.21424	0.080559	DNAH3, DNAH1, WNT2B, DNAH8, LRP5, PSEN2, ATP2A1, TNF, AGER, RYR3, DNALI1, CASP9, TUBB6, MAPK8, TUBB3, UBC, CAPN2, MAP2K7, WNT1, WNT10A, FZD3, FZD5, FZD6, EIF2AK3, TUBB4B, ATG14, TUBA4A, ERN1, TUBB2B, PLCB3, TUBB2A, ALS2, ATG2A, PPIF, MAP3K10, FAS, STX1A	517	476	8662	1.30233	1	0.674461	0.652981
KEGG_PATHWAY	hsa04218:Cellular senescence	15	0.897666	0.0812116	CDKN1A, TGFB1, GADD45B, TGFB3, CDKN2A, GADD45A, FOXM1, HIPK1, GADD45G, CCND1, CCNE1, MAPKAPK2, CAPN2, MYBL2, RAD9B	517	156	8662	1.611	1	0.674461	0.652981
KEGG_PATHWAY	hsa05142:Chagas disease	11	0.658288	0.0816226	IL10, NFKBIA, PLCB3, MAPK8, TGFB1, TGFB3, CCL3L3, FAS, FOS, CALR, TNF	517	102	8662	1.80684	1	0.674461	0.652981
KEGG_PATHWAY	hsa04110:Cell cycle	15	0.897666	0.0845629	ZBTB17, CDKN1A, TGFB1, GADD45B, TGFB3, CDKN2A, GADD45A, CDC7, CDC25C, GADD45G, SMC1B, DBF4, CCND1, CCNE1, ANAPC2	517	157	8662	1.60073	1	0.68084	0.659157
KEGG_PATHWAY	hsa04068:FoxO signaling pathway	13	0.777977	0.0900923	IL10, CDKN1A, GABARAPL1, TGFB1, GADD45B, TGFB3, GADD45A, IRS2, GADD45G, MAPK8, BCL2L11, CCND1, HOMER3	517	131	8662	1.66265	1	0.693711	0.671618
KEGG_PATHWAY	hsa05321:Inflammatory bowel disease	8	0.478755	0.0905801	IL10, TGFB1, TGFB3, RORA, GATA3, NOD2, TNF, IL12RB2	517	65	8662	2.06207	1	0.693711	0.671618

## Sheet: Antigen Secreting cells
Category	Term	Count	%	PValue	Genes	List Total	Pop Hits	Pop Total	Fold Enrichment	Bonferroni	Benjamini	FDR	Column1	Column2	Column3	Column4	Column5	Column6	Column7	Column8	Column9	Column10	Column11	Column12	Column13	Column14	Column15	Column16	Column17	Column18	Column19	Column20	Column21	Column22	Column23	Column24	Column25	Column26	Column27	Column28	Column29	Column30	Column31	Column32	Column33	Column34	Column35	Column36	Column37
KEGG_PATHWAY	hsa04672:Intestinal immune network for IgA production	21	1.1925	6.86037e-12	IL10, HLA-DRB5, IL15, CD80, CXCR4, TNFRSF13C, TNFSF13B, HLA-DMA, IL6, HLA-DMB, LOC102723996, HLA-DPB1, HLA-DRA, HLA-DOA, HLA-DOB, HLA-DQA2, MAP3K14, HLA-DQA1, HLA-DRB1, HLA-DPA1, HLA-DQB1	567	49	8662	6.54724	2.15417e-09	2.15416e-09	1.96207e-09
KEGG_PATHWAY	hsa05323:Rheumatoid arthritis	28	1.59001	1.8369e-11	CXCL8, CCL3L3, CD80, TNFSF13B, ICAM1, HLA-DMA, HLA-DMB, CCL5, CTSK, CCL3, TNFSF11, HLA-DOA, HLA-DOB, HLA-DQA2, HLA-DQA1, HLA-DPA1, JUN, HLA-DRB5, TGFB3, IL15, FOS, IL6, IFNG, HLA-DPB1, HLA-DRA, LTB, HLA-DRB1, HLA-DQB1	567	93	8662	4.5995	5.76786e-09	2.88393e-09	2.62676e-09
KEGG_PATHWAY	hsa05330:Allograft rejection	17	0.965361	5.17968e-10	IL10, HLA-DRB5, CD80, PRF1, HLA-F, HLA-DMA, HLA-DMB, IFNG, HLA-DPB1, HLA-DRA, HLA-DOA, HLA-DOB, HLA-DQA2, HLA-DQA1, HLA-DRB1, HLA-DPA1, HLA-DQB1	567	38	8662	6.8344	1.62642e-07	5.4214e-08	4.93796e-08
KEGG_PATHWAY	hsa05321:Inflammatory bowel disease	21	1.1925	2.55227e-09	IL10, JUN, HLA-DRB5, TGFB3, NOD2, HLA-DMA, IL6, HLA-DMB, IFNG, TBX21, HLA-DPB1, IL21R, STAT4, HLA-DRA, HLA-DOA, HLA-DOB, HLA-DQA2, HLA-DQA1, HLA-DRB1, HLA-DPA1, HLA-DQB1	567	65	8662	4.93561	8.01414e-07	1.90395e-07	1.73417e-07
KEGG_PATHWAY	hsa05332:Graft-versus-host disease	17	0.965361	3.03177e-09	HLA-DRB5, CD80, PRF1, HLA-F, HLA-DMA, IL6, HLA-DMB, IFNG, HLA-DPB1, HLA-DRA, HLA-DOA, HLA-DOB, HLA-DQA2, HLA-DQA1, HLA-DRB1, HLA-DPA1, HLA-DQB1	567	42	8662	6.18351	9.51976e-07	1.90395e-07	1.73417e-07
KEGG_PATHWAY	hsa04659:Th17 cell differentiation	27	1.53322	3.84694e-09	EBI3, AHR, IL1RAP, HLA-DMA, HLA-DMB, TBX21, IL21R, HLA-DOA, HLA-DOB, HLA-DQA2, HLA-DQA1, HLA-DPA1, JUN, HLA-DRB5, FOS, TGFBR2, RUNX1, NFKBIA, MAPK11, IL6, IFNG, HLA-DPB1, HLA-DRA, PRKCQ, IL6ST, HLA-DRB1, HLA-DQB1	567	108	8662	3.81922	1.20794e-06	2.01323e-07	1.83371e-07
KEGG_PATHWAY	hsa04940:Type I diabetes mellitus	17	0.965361	4.54029e-09	HLA-DRB5, CD80, PRF1, HLA-F, HLA-DMA, HLA-DMB, IFNG, HLA-DPB1, LTA, HLA-DRA, HLA-DOA, HLA-DOB, HLA-DQA2, HLA-DQA1, HLA-DRB1, HLA-DPA1, HLA-DQB1	567	43	8662	6.0397	1.42565e-06	2.03665e-07	1.85503e-07
KEGG_PATHWAY	hsa05168:Herpes simplex virus 1 infection	68	3.86144	2.07731e-08	ZNF331, ZNF132, ZNF606, ZNF605, ZSCAN32, ZNF845, ZNF569, ZNF567, HLA-DOA, HLA-DOB, ZNF565, ZNF763, ZNF169, HLA-DPA1, ZNF17, TICAM1, HLA-F, IFNG, ZNF717, TRAF5, LTA, ZNF799, ZNF599, ZNF433, ZNF234, HLA-DQB1, BIRC3, ZNF550, ZNF154, ZNF350, ZNF66, CFP, ZNF26, SOCS3, HLA-DMA, C5, HLA-DMB, ZNF627, CCL5, ZNF549, ZNF425, ZNF700, HLA-DQA2, HLA-DQA1, ZNF189, ZNF783, ZNF584, ZNF540, ZNF782, CD74, HLA-DRB5,…	567	512	8662	2.02896	6.52272e-06	8.15343e-07	7.42637e-07
KEGG_PATHWAY	hsa05310:Asthma	14	0.795003	2.38831e-08	IL10, HLA-DRB5, PRG2, HLA-DMA, HLA-DMB, HLA-DPB1, HLA-DRA, HLA-DOA, HLA-DOB, HLA-DQA2, HLA-DQA1, HLA-DRB1, HLA-DPA1, HLA-DQB1	567	31	8662	6.89924	7.49927e-06	8.33255e-07	7.58952e-07
KEGG_PATHWAY	hsa05140:Leishmaniasis	21	1.1925	6.31194e-08	IL10, JUN, MARCKSL1, HLA-DRB5, ITGAM, TGFB3, FOS, NFKBIA, MAPK11, HLA-DMA, HLA-DMB, IFNG, HLA-DPB1, HLA-DRA, HLA-DOA, HLA-DOB, HLA-DQA2, HLA-DQA1, HLA-DRB1, HLA-DPA1, HLA-DQB1	567	77	8662	4.16643	1.98193e-05	1.98195e-06	1.80522e-06
KEGG_PATHWAY	hsa05322:Systemic lupus erythematosus	28	1.59001	1.77242e-07	CD80, H2AC16, C5, HLA-DMA, HLA-DMB, H2BC21, H3C3, HLA-DOA, H3C4, HLA-DOB, HLA-DQA2, HLA-DQA1, H3-3B, HLA-DPA1, IL10, H4C8, H2AC8, HLA-DRB5, H2BC3, H3-5, H2BC15, H4C16, IFNG, H2BC11, HLA-DPB1, HLA-DRA, HLA-DRB1, HLA-DQB1	567	137	8662	3.12229	5.56523e-05	5.05944e-06	4.60828e-06
KEGG_PATHWAY	hsa05145:Toxoplasmosis	24	1.36286	5.73783e-07	IL10, CIITA, HLA-DRB5, TGFB3, LAMA1, IL10RA, NFKBIA, MAPK11, HLA-DMA, HLA-DMB, SOCS1, IFNG, ALOX5, HLA-DPB1, HLA-DRA, HLA-DOA, HLA-DOB, HLA-DQA2, HSPA1B, HLA-DQA1, HLA-DRB1, HLA-DPA1, BIRC3, HLA-DQB1	567	111	8662	3.30311	0.000180152	1.5014e-05	1.36752e-05
KEGG_PATHWAY	hsa05320:Autoimmune thyroid disease	16	0.908575	8.60002e-07	IL10, HLA-DRB5, CD80, PRF1, HLA-F, HLA-DMA, HLA-DMB, HLA-DPB1, HLA-DRA, HLA-DOA, HLA-DOB, HLA-DQA2, HLA-DQA1, HLA-DRB1, HLA-DPA1, HLA-DQB1	567	53	8662	4.61189	0.000270004	1.99121e-05	1.81365e-05
KEGG_PATHWAY	hsa05416:Viral myocarditis	18	1.02215	8.87802e-07	HLA-DRB5, LAMA1, CD80, PRF1, HLA-F, ICAM1, HLA-DMA, HLA-DMB, HLA-DPB1, HLA-DRA, HLA-DOA, HLA-DOB, HLA-DQA2, HLA-DQA1, HLA-DRB1, HLA-DPA1, HLA-DQB1, SNTA1	567	67	8662	4.10424	0.000278731	1.99121e-05	1.81365e-05
KEGG_PATHWAY	hsa04658:Th1 and Th2 cell differentiation	21	1.1925	1.41669e-06	JUN, HLA-DRB5, MAML2, FOS, NFKBIA, MAPK11, HLA-DMA, HLA-DMB, IFNG, TBX21, HLA-DPB1, STAT4, HLA-DRA, PRKCQ, HLA-DOA, HLA-DOB, HLA-DQA2, HLA-DQA1, HLA-DRB1, HLA-DPA1, HLA-DQB1	567	92	8662	3.48712	0.000444743	2.96561e-05	2.70116e-05
KEGG_PATHWAY	hsa04060:Cytokine-cytokine receptor interaction	42	2.38501	3.52063e-06	IL1RN, CSF3R, CXCL8, CCL3L3, EBI3, CXCR5, CXCR4, TNFRSF13C, IL1RAP, CXCL13, TNFSF13B, CCL5, CXCR3, CCL4, CCL3, IL21R, TNFSF11, CCR7, RELT, IL13RA1, IL10, CCR1, TNFRSF12A, TGFB3, IL11RA, IL15, IL10RA, TNFSF12, TNFRSF10B, OSMR, ACVR2A, TGFBR2, GH1, IL6, IFNG, TNFSF4, LTA, TNFSF9, TNFSF8, LTB, RELL2, IL6ST	567	297	8662	2.16037	0.00110487	6.90924e-05	6.29313e-05
KEGG_PATHWAY	hsa04640:Hematopoietic cell lineage	21	1.1925	4.72372e-06	HLA-DRB5, CSF3R, ITGAM, IL11RA, ITGA2B, CD1D, CD1C, HLA-DMA, IL6, HLA-DMB, HLA-DPB1, HLA-DRA, HLA-DOA, MS4A1, HLA-DOB, HLA-DQA2, CD22, HLA-DQA1, HLA-DRB1, HLA-DPA1, HLA-DQB1	567	99	8662	3.24055	0.00148215	8.72499e-05	7.94696e-05
KEGG_PATHWAY	hsa04612:Antigen processing and presentation	17	0.965361	3.44385e-05	CD74, CIITA, HLA-DRB5, HLA-F, HLA-DMA, HLA-DMB, IFNG, HLA-DPB1, HLA-DRA, HLA-DOA, HLA-DOB, HLA-DQA2, HSPA1B, HLA-DQA1, HLA-DRB1, HLA-DPA1, HLA-DQB1	567	78	8662	3.32958	0.0107556	0.00060076	0.000547189
KEGG_PATHWAY	hsa04514:Cell adhesion molecules	25	1.41965	7.66428e-05	CD274, CNTNAP2, ITGAM, CD80, PTPRM, ICAM1, HLA-DMA, HLA-DMB, CDH1, CLDN23, HLA-DOA, HLA-DOB, HLA-DQA2, HLA-DQA1, HLA-DPA1, HLA-DRB5, HLA-F, VCAN, LOC102723996, CLDN15, HLA-DPB1, HLA-DRA, CD22, HLA-DRB1, HLA-DQB1	567	157	8662	2.43263	0.0237795	0.00126662	0.00115368
KEGG_PATHWAY	hsa04064:NF-kappa B signaling pathway	19	1.07893	0.000120796	CXCL8, GADD45B, BCL2A1, GADD45A, TNFAIP3, TNFRSF13C, TRAF1, TICAM1, TNFSF13B, ICAM1, NFKBIA, CCL4, TRAF5, LTA, TNFSF11, PRKCQ, LTB, MAP3K14, BIRC3	567	104	8662	2.79097	0.0372219	0.00189633	0.00172723
KEGG_PATHWAY	hsa05202:Transcriptional misregulation in cancer	28	1.59001	0.000132498	CDKN1A, ITGAM, CXCL8, BCL2A1, JMJD1C, HHEX, H3C3, H3C4, H3-3B, GADD45B, GADD45A, ZBTB16, SS18L1, TFE3, TRAF1, MLF1, DUSP6, TGFBR2, RUNX1, ETV7, H3-5, IL6, NR4A3, BCL6, ID2, DDIT3, REL, BIRC3	567	193	8662	2.21634	0.0407536	0.00189633	0.00172723
KEGG_PATHWAY	hsa04668:TNF signaling pathway	20	1.13572	0.000132864	JUN, IL15, TNFAIP3, FOS, TRAF1, NOD2, ICAM1, NFKBIA, RPS6KA4, MAPK11, SOCS3, IL6, CCL5, TRAF5, BCL3, LTA, MAP3K8, JUNB, MAP3K14, BIRC3	567	114	8662	2.68016	0.0408637	0.00189633	0.00172723
KEGG_PATHWAY	hsa05166:Human T-cell leukemia virus 1 infection	30	1.70358	0.000254781	CDKN1A, CRTC2, CRTC1, SLC2A1, TNFRSF13C, ICAM1, HLA-DMA, ZFP36, HLA-DMB, HLA-DOA, HLA-DOB, HLA-DQA2, HLA-DQA1, HLA-DPA1, EGR1, JUN, HLA-DRB5, TGFB3, IL15, FOS, HLA-F, TGFBR2, NFKBIA, IL6, LTA, HLA-DPB1, HLA-DRA, MAP3K14, HLA-DRB1, HLA-DQB1	567	222	8662	2.06445	0.0768942	0.00347831	0.00316815
KEGG_PATHWAY	hsa05150:Staphylococcus aureus infection	17	0.965361	0.00044276	IL10, HLA-DRB5, ITGAM, PTAFR, ICAM1, HLA-DMA, C5, HLA-DMB, HLA-DPB1, HLA-DRA, HLA-DOA, HLA-DOB, HLA-DQA2, HLA-DQA1, HLA-DRB1, HLA-DPA1, HLA-DQB1	567	96	8662	2.70528	0.129822	0.00579278	0.00527623
KEGG_PATHWAY	hsa04010:MAPK signaling pathway	36	2.04429	0.000593	HSPB1, IL1RAP, AREG, RPS6KA4, RPS6KA6, DUSP10, ERBB2, MAP3K21, FLNB, MAP3K8, MAP3K9, MAP3K6, MAP4K3, DUSP4, JUN, DUSP2, JUND, GADD45B, TGFB3, GADD45A, DUSP1, PLA2G4B, PLA2G4C, BRAF, FOS, DUSP8, MAPK8IP3, DUSP6, TGFBR2, EFNA1, NR4A1, MAPK11, JMJD7-PLA2G4B, DDIT3, MAP3K14, HSPA1B	567	301	8662	1.82714	0.16994	0.00744808	0.00678392
KEGG_PATHWAY	hsa05152:Tuberculosis	25	1.41965	0.000632023	CIITA, ITGAM, NOD2, CYP27B1, HLA-DMA, HLA-DMB, ITGAX, HLA-DOA, HLA-DOB, HLA-DQA2, HLA-DQA1, HLA-DPA1, IL10, CD74, PLK3, HLA-DRB5, TGFB3, IL10RA, MAPK11, IL6, IFNG, HLA-DPB1, HLA-DRA, HLA-DRB1, HLA-DQB1	567	180	8662	2.12179	0.180055	0.0076329	0.00695226
KEGG_PATHWAY	hsa04061:Viral protein interaction with cytokine and cytokine receptor	17	0.965361	0.000705677	IL10, CCR1, CXCL8, IL10RA, CCL3L3, CXCR5, CXCR4, TNFRSF10B, CXCL13, IL6, CCL5, CXCR3, CCL4, CCL3, LTA, CCR7, IL6ST	567	100	8662	2.59707	0.198813	0.00807691	0.00735668
KEGG_PATHWAY	hsa05164:Influenza A	24	1.36286	0.000720234	CIITA, HLA-DRB5, CXCL8, RSAD2, MX2, TNFRSF10B, TICAM1, ICAM1, NFKBIA, SOCS3, HLA-DMA, IL6, HLA-DMB, IFNG, CCL5, HLA-DPB1, HLA-DRA, HLA-DOA, HLA-DOB, HLA-DQA2, HLA-DQA1, HLA-DRB1, HLA-DPA1, HLA-DQB1	567	171	8662	2.14413	0.202469	0.00807691	0.00735668
KEGG_PATHWAY	hsa05142:Chagas disease	17	0.965361	0.000880824	IL10, JUN, ACE, CXCL8, TGFB3, CCL3L3, FOS, TICAM1, TGFBR2, NFKBIA, MAPK11, IL6, GNAL, IFNG, CCL5, CCL3, PLCB2	567	102	8662	2.54615	0.241719	0.0095372	0.00868675
KEGG_PATHWAY	hsa04380:Osteoclast differentiation	20	1.13572	0.00118312	JUN, JUND, LILRB2, FOS, LILRA2, LILRB5, SIRPB1, TGFBR2, FOSL2, NFKBIA, MAPK11, SOCS3, SOCS1, IFNG, CTSK, CAMK4, FOSB, TNFSF11, JUNB, MAP3K14	567	135	8662	2.26324	0.310452	0.0123833	0.0112791
KEGG_PATHWAY	hsa05169:Epstein-Barr virus infection	26	1.47643	0.00146491	CDKN1A, TNFAIP3, ICAM1, HLA-DMA, HLA-DMB, HLA-DOA, HLA-DOB, HLA-DQA2, HLA-DQA1, HLA-DPA1, JUN, HLA-DRB5, GADD45B, GADD45A, ISG15, HLA-F, NFKBIA, MAPK11, IL6, NEDD4, TRAF5, HLA-DPB1, HLA-DRA, MAP3K14, HLA-DRB1, HLA-DQB1	567	202	8662	1.96633	0.368918	0.0148382	0.013515
KEGG_PATHWAY	hsa04657:IL-17 signaling pathway	14	0.795003	0.00782293	JUN, JUND, CXCL8, TNFAIP3, FOS, NFKBIA, MAPK11, IL6, IFNG, TRAF4, TRAF5, FOSB, S100A9, S100A8	567	94	8662	2.27528	0.915081	0.0767625	0.0699174
KEGG_PATHWAY	hsa05210:Colorectal cancer	13	0.738217	0.00970228	CDKN1A, JUN, TCF7L1, GADD45B, TGFB3, GADD45A, TCF7, BRAF, FOS, AREG, TGFBR2, BBC3, PMAIP1	567	86	8662	2.3093	0.953178	0.0923187	0.0840864
KEGG_PATHWAY	hsa05146:Amoebiasis	14	0.795003	0.0151141	IL10, ITGAM, CXCL8, TGFB3, LAMA1, HSPB1, SERPINB9, CD1D, CD1C, SERPINB6, IL6, GNAL, IFNG, PLCB2	567	102	8662	2.09683	0.991621	0.139584	0.127137
KEGG_PATHWAY	hsa04210:Apoptosis	17	0.965361	0.0156211	JUN, GADD45B, BCL2A1, GADD45A, PRF1, TNFRSF10B, FOS, TRAF1, BBC3, NFKBIA, CTSK, DDIT3, LMNA, PMAIP1, CTSF, MAP3K14, BIRC3	567	136	8662	1.90961	0.992872	0.140144	0.127647
KEGG_PATHWAY	hsa05418:Fluid shear stress and atherosclerosis	17	0.965361	0.0188927	NQO1, GSTM3, JUN, GSTO2, NOS3, DUSP1, CAV2, ITGA2B, SUMO4, FOS, ACVR2A, ASS1, ICAM1, MAPK11, IFNG, GSTA4, HMOX1	567	139	8662	1.8684	0.997494	0.164787	0.150092
KEGG_PATHWAY	hsa04145:Phagosome	18	1.02215	0.0205092	HLA-DRB5, ITGAM, ITGB5, HLA-F, THBS3, HLA-DMA, HLA-DMB, TUBB2A, TUBB3, HLA-DPB1, HLA-DRA, HLA-DOA, HLA-DOB, HLA-DQA2, HLA-DQA1, HLA-DRB1, HLA-DPA1, HLA-DQB1	567	152	8662	1.80911	0.998507	0.174051	0.158531
KEGG_PATHWAY	hsa04620:Toll-like receptor signaling pathway	14	0.795003	0.0233482	JUN, CXCL8, CCL3L3, CD80, FOS, TICAM1, NFKBIA, MAPK11, IL6, CTSK, CCL5, CCL4, CCL3, MAP3K8	567	108	8662	1.98034	0.9994	0.19293	0.175726
KEGG_PATHWAY	hsa05133:Pertussis	11	0.624645	0.025382	IL10, MAPK11, IL6, C5, JUN, ITGAM, CXCL8, IRF8, NOD1, FOS, TICAM1	567	76	8662	2.21113	0.999688	0.204358	0.186135
KEGG_PATHWAY	hsa04933:AGE-RAGE signaling pathway in diabetic complications	13	0.738217	0.0292731	EGR1, JUN, CXCL8, TGFB3, NOS3, PRKCE, AGER, TGFBR2, ICAM1, MAPK11, IL6, PIM1, PLCB2	567	100	8662	1.986	0.999911	0.229794	0.209303
KEGG_PATHWAY	hsa05216:Thyroid cancer	7	0.397501	0.0311681	CDKN1A, TCF7L1, GADD45B, CDH1, GADD45A, TCF7, BRAF	567	37	8662	2.89022	0.999952	0.238702	0.217416
KEGG_PATHWAY	hsa04630:JAK-STAT signaling pathway	18	1.02215	0.0430737	IL10, CDKN1A, CSF3R, IL11RA, IL15, IL10RA, FHL1, OSMR, GH1, SOCS3, IL6, SOCS1, IFNG, PIM1, IL21R, STAT4, IL6ST, IL13RA1	567	166	8662	1.65653	0.999999	0.322027	0.293311
KEGG_PATHWAY	hsa04068:FoxO signaling pathway	15	0.851789	0.0464957	IL10, CDKN2D, PLK3, CDKN1A, GABARAPL1, GADD45B, HOMER1, TGFB3, GADD45A, BRAF, FOXO4, TGFBR2, MAPK11, IL6, BCL6	567	131	8662	1.74926	1	0.338312	0.308144
KEGG_PATHWAY	hsa04148:Efferocytosis	17	0.965361	0.0481173	IL10, PTGER4, ABCA1, DUSP4, DUSP2, ITGB5, TGFBRAP1, SIGLEC10, SLC2A1, ANO9, DUSP8, AGER, SIRPB1, MAPK11, GPR132, ALOX5, BCAR1	567	156	8662	1.66479	1	0.338312	0.308144
KEGG_PATHWAY	hsa05219:Bladder cancer	7	0.397501	0.0484842	CDKN1A, RASSF1, CXCL8, CDH1, ERBB2, BRAF, TYMP	567	41	8662	2.60825	1	0.338312	0.308144
KEGG_PATHWAY	hsa04390:Hippo signaling pathway	17	0.965361	0.0504938	FZD1, TCF7L1, TGFB3, WWC1, TCF7, AREG, TGFBR2, BBC3, SMAD7, RASSF1, DLG3, CDH1, ID2, ID1, TEAD2, BIRC3, LLGL2	567	157	8662	1.65419	1	0.344675	0.31394
KEGG_PATHWAY	hsa04750:Inflammatory mediator regulation of TRP channels	12	0.681431	0.0542011	PTGER4, MAPK11, JMJD7-PLA2G4B, PRKCE, PLA2G4B, PLA2G4C, HTR2B, PRKCQ, TRPV1, IL1RAP, PLCB2, ASIC3	567	98	8662	1.87064	1	0.362109	0.329819
KEGG_PATHWAY	hsa05200:Pathways in cancer	45	2.55537	0.0584702	PTGER4, CDKN1A, CSF3R, CXCL8, LAMA1, TCF7, ITGA2B, SLC2A1, CXCR4, BBC3, RASSF1, CDH1, ERBB2, PIM1, STAT4, HMOX1, PMAIP1, IL13RA1, FZD1, NQO1, GSTM3, JUN, TCF7L1, GADD45B, GSTO2, TGFB3, IL15, GADD45A, ZBTB16, PTCH2, BRAF, TRAF1, FOS, TGFBR2, RUNX1, NFKBIA, IL6, IFNG, TRAF4, GSTA4, TRAF5, RARB, IL6ST, PLCB2, BIRC3	567	531	8662	1.29465	1	0.382493	0.348385
KEGG_PATHWAY	hsa04621:NOD-like receptor signaling pathway	19	1.07893	0.0603802	JUN, GABARAPL1, CXCL8, TNFAIP3, NOD1, NOD2, TICAM1, NFKBIA, MAPK11, IL6, PSTPIP1, ATG16L1, CCL5, TRAF5, NAMPT, GBP2, PLCB2, GBP4, BIRC3	567	186	8662	1.56054	1	0.386926	0.352423
KEGG_PATHWAY	hsa05417:Lipid and atherosclerosis	21	1.1925	0.0691105	ABCA1, JUN, CXCL8, NOS3, CCL3L3, TNFRSF10B, VLDLR, FOS, POU2F2, TICAM1, AGER, ICAM1, NFKBIA, MAPK11, IL6, CCL5, DDIT3, CCL3, PLCB2, HSPA1B, ABCG1	567	215	8662	1.49216	1	0.426744	0.38869
KEGG_PATHWAY	hsa05221:Acute myeloid leukemia	9	0.511073	0.0693118	TCF7L1, ITGAM, BCL2A1, ZBTB16, TCF7, PIM1, BRAF, DUSP6, RUNX1	567	67	8662	2.05212	1	0.426744	0.38869
KEGG_PATHWAY	hsa02010:ABC transporters	7	0.397501	0.0707491	ABCA1, ABCA10, ABCA6, ABCC5, ABCC6, ABCA9, ABCG1	567	45	8662	2.37641	1	0.427216	0.38912
KEGG_PATHWAY	hsa04613:Neutrophil extracellular trap formation	19	1.07893	0.0739769	H4C8, H2AC8, ITGAM, H2BC3, HDAC11, ITGA2B, H2AC16, AGER, MAPK11, C5, H3-5, H4C16, H2BC15, H2BC21, H2BC11, H3C3, PLCB2, H3C4, H3-3B	567	191	8662	1.51969	1	0.438278	0.399196
KEGG_PATHWAY	hsa05222:Small cell lung cancer	11	0.624645	0.0766462	NFKBIA, CDKN1A, TRAF4, GADD45B, LAMA1, GADD45A, TRAF5, ITGA2B, RARB, TRAF1, BIRC3	567	92	8662	1.82659	1	0.445683	0.405941
KEGG_PATHWAY	hsa04520:Adherens junction	11	0.624645	0.0811376	TCF7L1, YES1, SMURF1, CDH1, ERBB2, TCF7, SNAI1, PTPRM, LMO7, WASL, TGFBR2	567	93	8662	1.80694	1	0.461333	0.420195
KEGG_PATHWAY	hsa05213:Endometrial cancer	8	0.454287	0.0822759	CDKN1A, TCF7L1, GADD45B, CDH1, GADD45A, ERBB2, TCF7, BRAF	567	58	8662	2.10716	1	0.461333	0.420195
KEGG_PATHWAY	hsa04928:Parathyroid hormone synthesis, secretion and action	12	0.681431	0.0849414	NR4A2, EGR1, CYP27B1, CDKN1A, MAFB, JUND, TNFSF11, BRAF, FOS, MEF2D, PLCB2, PTHLH	567	106	8662	1.72946	1	0.467923	0.426197
[truncated: 5,000 more columns]
