# Supplementary material for: Mapping integral cell-type-specific interferon-induced gene regulatory networks (GRNs) involved in systemic lupus erythematosus using systems and computational analysis
Source: Heliyon. 2024 Dec 18;11(1):e41342. doi: 10.1016/j.heliyon.2024.e41342 (PMC11751531; doi:10.1016/j.heliyon.2024.e41342)
Supplement: Multimedia component 6 [file mmc6.xlsx]

## Sheet: Sheet1
Cell-Types	Hub Genes	Transcription Factors
NEUTROPHIL	IFIT3	IRF1, IRF9, SPI1, STAT1, STAT2
	IRF7	STAT1
	RSAD2	N/A
	IFIT1	N/A
	MX1	STAT1, CREB5
	MX2	N/A
	ISG15	N/A
	OAS1	STAT1
	IFIT2	N/A
	OAS2	N/A
DENDRITIC CELLS	DDX58	IRF1, TRIM25
	RSAD2	N/A
	OAS3	N/A
	OAS2	N/A
	IFIT3	IRF1, IRF9, SPI1, STAT1, STAT2
	ISG15	N/A
	IFIT2	N/A
	OAS1	STAT1
	IFIT1	N/A
	MX1	STAT1, CREB5
T CELLS	OAS1	STAT1
	MX2	N/A
	MX1	STAT1, CREB5
	IFIT1	N/A
	IFIT3	IRF1, IRF9, SPI1, STAT1, STAT2
	RSAD2	N/A
	IRF7	STAT1
	ISG15	N/A
	OAS2	N/A
	IFIT2	N/A
B CELLS	CD4	CREB1, EIF2AK2, HES1, MAZ, MYB, TCF3
	CD8A	ETS1, GATA3
	PTPRC	ESR2
	CCR7	EPAS1 , HIFIA , KLF1A , KLF2 , NFKB1 , RELA , TRERF1 ,
	FCGR3B	GATA4 , YY1
	CCL5	ATF3, CREB1, IRF1, IRF3, IRF7, JUN, JUND, KLF13, NFKB1, NFKBIA, REL, RELA, SP1, SPI1
	CXCL10	IRF1 , IRF3 , IRF7 , NFKB1 , RELA , STAT1
	ITGAM	SPI1
	CCR2	NFKB1 , RELA
	CCL4	CREM , CFKB1 , RELA
ACTIVATED NAÏVE B CELLS	CD4	CREB1, EIF2AK2, HES1, MAZ, MYB, TCF3
	IFNG	ATF2, ATF3, CREB1, EGR1, EOMES, EP300, GATA1, GATA3, IRF1, JUN, MSC, MYCN, NFATC1, NFATC2, NFIL3, NFKB1, PARP1, PROX1, RELA, RFX5, STAT1, STAT3, STAT4, STAT5A, STAT5B, TBX21, TFAP4, USF1, YY1
	IL10	ATF1, CEBPA, CEBPB, CREB1, FLI1, FOXP3, GATA3, HDAC11, HDAC4, IRF1, IRF8, MSC, NFKB1, NR1I2, PARP1, PGR, REL, RELA, SP1, STAT1, STAT3, TBX21, VDR
	IL1B	AHR, CEBPB E2F1, HMGA1, HSF1, IRF8, JUN, JUNB, KLF4, NFIL3, NFKB1 NFKBIA, REL, RELA, SIRT1, SPI1, STAT1, SUGP1, YY1
	IL6	AHR, ATF4, CEBPA, CEBPB, CREB1, DDIT3, EGR1, EGR2, EP300, FOXO1, GBX2, JUN, JUND, KLF4, MYC, NFKB1, OTX2, PPARA, RBPJ, REL, RELA, SP1, STAT1, STAT3, TBP, VDR, XBP1, ZFP36, ZMYND11, ZNF300
	TNF	ATF2, CEBPB, CEBPD, E2F1, EGR1, ETV4, HDAC11, HDAC3, HMGB2, HSF1, IRF5, JUN, LRRFIP1, NFAT5, NFKB1, NR4A1, RELA, SIRT1, SP1, SPI1
	NFKB1	APEX1, AR, BCL3, BCL6, BTF3, EGR1, EP300, ETV3, FHL2, FOS, GATA3, HDAC1, HDAC9, HOXA9, HSF1, LYL1, NFKB1, NFKBIA, NR1H4, NR1I2, NR3C1, PARP1, PIR, RBPJ, RELA, RUNX1, SP1, SP3, SP4, SRSF1, TAL1, TNFAIP3, TP53, TRIM22, USF1, ZNF382
	STAT1	BRCA1, CIITA, CREB5, EGF, GTF3A, MCM5, NR3C1, PIAS1, RELA, REST, STAT2, STAT3, STAT6, TP53
	STAT3	BCL6, BRCA1, CEBPA, HDAC1, HIC1, HIF1A, KAT5, PIAS3, RELA, SPI1, STAT1, TCF7L2, TP53, ZNF382
	IL1A	FOS, JUN, NFKB1, RELA
ANTIGEN SECRETING CELLS	CD4	CREB1, EIF2AK2, HES1, MAZ, MYB, TCF3
	IFNG	ATF2, ATF3, CREB1, EGR1, EOMES, EP300, GATA1, GATA3, IRF1, JUN, MSC, MYCN, NFATC1, NFATC2, NFIL3, NFKB1, PARP1, PROX1, RELA, RFX5, STAT1, STAT3, STAT4, STAT5A, STAT5B, TBX21, TFAP4, USF1, YY1
	IL10	ATF1, CEBPA, CEBPB, CREB1, FLI1, FOXP3, GATA3, HDAC11, HDAC4, IRF1, IRF8, MSC, NFKB1, NR1I2, PARP1, PGR, REL, RELA, SP1, STAT1, STAT3, TBX21, VDR
	IL1B	AHR, CEBPB E2F1, HMGA1, HSF1, IRF8, JUN, JUNB, KLF4, NFIL3, NFKB1 NFKBIA, REL, RELA, SIRT1, SPI1, STAT1, SUGP1, YY1
	IL6	AHR, ATF4, CEBPA, CEBPB, CREB1, DDIT3, EGR1, EGR2, EP300, FOXO1, GBX2, JUN, JUND, KLF4, MYC, NFKB1, OTX2, PPARA, RBPJ, REL, RELA, SP1, STAT1, STAT3, TBP, VDR, XBP1, ZFP36, ZMYND11, ZNF300
	TNF	ATF2, CEBPB, CEBPD, E2F1, EGR1, ETV4, HDAC11, HDAC3, HMGB2, HSF1, IRF5, JUN, LRRFIP1, NFAT5, NFKB1, NR4A1, RELA, SIRT1, SP1, SPI1
	CD40	IRF1, NFKB1, NFKB1, NFKBIA, NR3C2, RELA, RELA, RELB, SPI1, SPIB, STAT1, STAT6, TRAF6, TRERF1, XRCC5, XRCC6
	CD80	BCL6, IRF7, NFKBI, RELA, TRERF1
	CD86	NFKB1 , RELA, STAT1, TRERF1
	CD8A	ETS1, GATA3
