# Supplementary material for: Mapping integral cell-type-specific interferon-induced gene regulatory networks (GRNs) involved in systemic lupus erythematosus using systems and computational analysis
Source: Heliyon. 2024 Dec 18;11(1):e41342. doi: 10.1016/j.heliyon.2024.e41342 (PMC11751531; doi:10.1016/j.heliyon.2024.e41342)
Supplement: Multimedia component 7 [file mmc7.xlsx]

## Sheet: IRF3
Id	Label	Degree	Betweenness	Expression
3661	IRF3	62	1891	0
MIMAT0000062	hsa-let-7a-5p	1	0	0
MIMAT0000063	hsa-let-7b-5p	1	0	0
MIMAT0000067	hsa-let-7f-5p	1	0	0
MIMAT0000414	hsa-let-7g-5p	1	0	0
MIMAT0000415	hsa-let-7i-5p	1	0	0
MIMAT0004555	hsa-mir-10a-3p	1	0	0
MIMAT0005577	hsa-mir-1226-3p	1	0	0
MIMAT0005905	hsa-mir-1254	1	0	0
MIMAT0005933	hsa-mir-1277-3p	1	0	0
MIMAT0004680	hsa-mir-130b-5p	1	0	0
MIMAT0019776	hsa-mir-1343-3p	1	0	0
MIMAT0000243	hsa-mir-148a-3p	1	0	0
MIMAT0000759	hsa-mir-148b-3p	1	0	0
MIMAT0000438	hsa-mir-152-3p	1	0	0
MIMAT0004488	hsa-mir-15a-3p	1	0	0
MIMAT0004611	hsa-mir-185-3p	1	0	0
MIMAT0007884	hsa-mir-1910-5p	1	0	0
MIMAT0000227	hsa-mir-197-3p	1	0	0
MIMAT0009451	hsa-mir-1976	1	0	0
MIMAT0010133	hsa-mir-2110	1	0	0
MIMAT0000276	hsa-mir-219a-5p	1	0	0
MIMAT0004568	hsa-mir-221-5p	1	0	0
MIMAT0000077	hsa-mir-22-3p	1	0	0
MIMAT0017950	hsa-mir-2355-3p	1	0	0
MIMAT0016895	hsa-mir-2355-5p	1	0	0
MIMAT0000690	hsa-mir-296-5p	1	0	0
MIMAT0019210	hsa-mir-3157-3p	1	0	0
MIMAT0015056	hsa-mir-3179	1	0	0
MIMAT0015058	hsa-mir-3180-3p	1	0	0
MIMAT0015085	hsa-mir-3200-3p	1	0	0
MIMAT0015072	hsa-mir-320e	1	0	0
MIMAT0000762	hsa-mir-324-3p	1	0	0
MIMAT0000763	hsa-mir-338-3p	1	0	0
MIMAT0000753	hsa-mir-342-3p	1	0	0
MIMAT0000773	hsa-mir-346	1	0	0
MIMAT0004557	hsa-mir-34a-3p	1	0	0
MIMAT0000255	hsa-mir-34a-5p	1	0	0
MIMAT0000686	hsa-mir-34c-5p	1	0	0
MIMAT0004682	hsa-mir-361-3p	1	0	0
MIMAT0018077	hsa-mir-3657	1	0	0
MIMAT0019221	hsa-mir-3677-5p	1	0	0
MIMAT0018187	hsa-mir-3913-5p	1	0	0
MIMAT0016916	hsa-mir-4286	1	0	0
MIMAT0001541	hsa-mir-449a	1	0	0
MIMAT0003327	hsa-mir-449b-5p	1	0	0
MIMAT0019846	hsa-mir-4726-3p	1	0	0
MIMAT0002807	hsa-mir-491-5p	1	0	0
MIMAT0016925	hsa-mir-500b-5p	1	0	0
MIMAT0002875	hsa-mir-504-5p	1	0	0
MIMAT0005451	hsa-mir-522-5p	1	0	0
MIMAT0004780	hsa-mir-532-3p	1	0	0
MIMAT0022275	hsa-mir-5581-5p	1	0	0
MIMAT0022482	hsa-mir-5690	1	0	0
MIMAT0003298	hsa-mir-629-3p	1	0	0
MIMAT0022711	hsa-mir-660-3p	1	0	0
MIMAT0003338	hsa-mir-660-5p	1	0	0
MIMAT0003888	hsa-mir-766-3p	1	0	0
MIMAT0003886	hsa-mir-769-5p	1	0	0
MIMAT0000096	hsa-mir-98-5p	1	0	0
MIMAT0000416	hsa-mir-1-3p	1	0	0
MIMAT0004605	hsa-mir-129-2-3p	1	0	0
MIMAT0000449	hsa-mir-146a-5p	1	0	0

## Sheet: IRF7
Id	Label	Degree	Betweenness	Expression
3665	IRF7	16	120	0
MIMAT0000449	hsa-mir-146a-5p	1	0	0
MIMAT0003271	hsa-mir-603	1	0	0
MIMAT0004605	hsa-mir-129-2-3p	1	0	0
MIMAT0000425	hsa-mir-130a-3p	1	0	0
MIMAT0000318	hsa-mir-200b-3p	1	0	0
MIMAT0000462	hsa-mir-206	1	0	0
MIMAT0004494	hsa-mir-21-3p	1	0	0
MIMAT0000267	hsa-mir-210-3p	1	0	0
MIMAT0000269	hsa-mir-212-3p	1	0	0
MIMAT0000278	hsa-mir-221-3p	1	0	0
MIMAT0000082	hsa-mir-26a-5p	1	0	0
MIMAT0004501	hsa-mir-27a-5p	1	0	0
MIMAT0000681	hsa-mir-29c-3p	1	0	0
MIMAT0000245	hsa-mir-30d-5p	1	0	0
MIMAT0000255	hsa-mir-34a-5p	1	0	0
MIMAT0002846	hsa-mir-520c-3p	1	0	0

## Sheet: STAT1
Id	Label	Degree	Betweenness	Expression
6772	STAT1	19	171	0
MIMAT0000255	hsa-mir-34a-5p	1	0	0
MIMAT0000264	hsa-mir-203a-3p	1	0	0
MIMAT0000280	hsa-mir-223-3p	1	0	0
MIMAT0000431	hsa-mir-140-5p	1	0	0
MIMAT0000437	hsa-mir-145-5p	1	0	0
MIMAT0000449	hsa-mir-146a-5p	1	0	0
MIMAT0000451	hsa-mir-150-5p	1	0	0
MIMAT0000646	hsa-mir-155-5p	1	0	0
MIMAT0001545	hsa-mir-450a-5p	1	0	0
MIMAT0002872	hsa-mir-501-5p	1	0	0
MIMAT0003273	hsa-mir-605-5p	1	0	0
MIMAT0003283	hsa-mir-615-3p	1	0	0
MIMAT0003328	hsa-mir-653-5p	1	0	0
MIMAT0004773	hsa-mir-500a-5p	1	0	0
MIMAT0005828	hsa-mir-1183	1	0	0
MIMAT0019784	hsa-mir-4693-5p	1	0	0
MIMAT0019814	hsa-mir-203b-3p	1	0	0
MIMAT0021042	hsa-mir-5009-3p	1	0	0
MIMAT0028227	hsa-mir-7158-3p	1	0	0

## Sheet: MYB
Id	Label	Degree	Betweenness	Expression
4602	MYB	24	276	0
MIMAT0000068	hsa-mir-15a-5p	1	0	0
MIMAT0000069	hsa-mir-16-5p	1	0	0
MIMAT0000101	hsa-mir-103a-3p	1	0	0
MIMAT0000102	hsa-mir-105-5p	1	0	0
MIMAT0000103	hsa-mir-106a-5p	1	0	0
MIMAT0000104	hsa-mir-107	1	0	0
MIMAT0000222	hsa-mir-192-5p	1	0	0
MIMAT0000228	hsa-mir-198	1	0	0
MIMAT0000255	hsa-mir-34a-5p	1	0	0
MIMAT0000272	hsa-mir-215-5p	1	0	0
MIMAT0000318	hsa-mir-200b-3p	1	0	0
MIMAT0000451	hsa-mir-150-5p	1	0	0
MIMAT0000461	hsa-mir-195-5p	1	0	0
MIMAT0000617	hsa-mir-200c-3p	1	0	0
MIMAT0000646	hsa-mir-155-5p	1	0	0
MIMAT0000682	hsa-mir-200a-3p	1	0	0
MIMAT0000685	hsa-mir-34b-5p	1	0	0
MIMAT0000686	hsa-mir-34c-5p	1	0	0
MIMAT0001340	hsa-mir-423-3p	1	0	0
MIMAT0001341	hsa-mir-424-5p	1	0	0
MIMAT0001536	hsa-mir-429	1	0	0
MIMAT0002819	hsa-mir-193b-3p	1	0	0
MIMAT0002874	hsa-mir-503-5p	1	0	0
MIMAT0004610	hsa-mir-150-3p	1	0	0

## Sheet: FOXO1
Id	Label	Degree	Betweenness	Expression
2308	FOXO1	68	2278	0
MIMAT0000068	hsa-mir-15a-5p	1	0	0
MIMAT0000076	hsa-mir-21-5p	1	0	0
MIMAT0000084	hsa-mir-27a-3p	1	0	0
MIMAT0000095	hsa-mir-96-5p	1	0	0
MIMAT0000096	hsa-mir-98-5p	1	0	0
MIMAT0000104	hsa-mir-107	1	0	0
MIMAT0000226	hsa-mir-196a-5p	1	0	0
MIMAT0000259	hsa-mir-182-5p	1	0	0
MIMAT0000261	hsa-mir-183-5p	1	0	0
MIMAT0000279	hsa-mir-222-3p	1	0	0
MIMAT0000280	hsa-mir-223-3p	1	0	0
MIMAT0000417	hsa-mir-15b-5p	1	0	0
MIMAT0000419	hsa-mir-27b-3p	1	0	0
MIMAT0000426	hsa-mir-132-3p	1	0	0
MIMAT0000428	hsa-mir-135a-5p	1	0	0
MIMAT0000439	hsa-mir-153-3p	1	0	0
MIMAT0000441	hsa-mir-9-5p	1	0	0
MIMAT0000442	hsa-mir-9-3p	1	0	0
MIMAT0000456	hsa-mir-186-5p	1	0	0
MIMAT0000617	hsa-mir-200c-3p	1	0	0
MIMAT0000722	hsa-mir-370-3p	1	0	0
MIMAT0000729	hsa-mir-376a-3p	1	0	0
MIMAT0000758	hsa-mir-135b-5p	1	0	0
MIMAT0000761	hsa-mir-324-5p	1	0	0
MIMAT0000765	hsa-mir-335-5p	1	0	0
MIMAT0002177	hsa-mir-486-5p	1	0	0
MIMAT0002831	hsa-mir-519c-5p	1	0	0
MIMAT0002841	hsa-mir-518f-5p	1	0	0
MIMAT0002845	hsa-mir-526a	1	0	0
MIMAT0002851	hsa-mir-517-5p	1	0	0
MIMAT0002858	hsa-mir-520g-3p	1	0	0
MIMAT0002867	hsa-mir-520h	1	0	0
MIMAT0003226	hsa-mir-562	1	0	0
MIMAT0003261	hsa-mir-593-5p	1	0	0
MIMAT0004594	hsa-mir-132-5p	1	0	0
MIMAT0004612	hsa-mir-186-3p	1	0	0
MIMAT0004672	hsa-mir-106b-3p	1	0	0
MIMAT0004677	hsa-mir-34c-3p	1	0	0
MIMAT0004680	hsa-mir-130b-5p	1	0	0
MIMAT0004702	hsa-mir-339-3p	1	0	0
MIMAT0004772	hsa-mir-499a-3p	1	0	0
MIMAT0004978	hsa-mir-935	1	0	0
MIMAT0004984	hsa-mir-941	1	0	0
MIMAT0004985	hsa-mir-942-5p	1	0	0
MIMAT0005449	hsa-mir-523-5p	1	0	0
MIMAT0005450	hsa-mir-518e-5p	1	0	0
MIMAT0005451	hsa-mir-522-5p	1	0	0
MIMAT0005452	hsa-mir-519a-5p	1	0	0
MIMAT0005454	hsa-mir-519b-5p	1	0	0
MIMAT0005455	hsa-mir-520c-5p	1	0	0
MIMAT0005456	hsa-mir-518d-5p	1	0	0
MIMAT0005796	hsa-mir-1271-5p	1	0	0
MIMAT0005903	hsa-mir-1251-5p	1	0	0
MIMAT0005904	hsa-mir-1253	1	0	0
MIMAT0014985	hsa-mir-3123	1	0	0
MIMAT0016912	hsa-mir-4282	1	0	0
MIMAT0018200	hsa-mir-3925-5p	1	0	0
MIMAT0019215	hsa-mir-3177-5p	1	0	0
MIMAT0019857	hsa-mir-4733-5p	1	0	0
MIMAT0019891	hsa-mir-4753-3p	1	0	0
MIMAT0019898	hsa-mir-499b-3p	1	0	0
MIMAT0021019	hsa-mir-5000-5p	1	0	0
MIMAT0025841	hsa-mir-6715a-3p	1	0	0
MIMAT0026472	hsa-let-7c-3p	1	0	0
MIMAT0026476	hsa-mir-215-3p	1	0	0
MIMAT0026611	hsa-mir-520g-5p	1	0	0
MIMAT0027519	hsa-mir-6809-3p	1	0	0
MIMAT0031014	hsa-mir-8087	1	0	0
