# Supplementary material for: Mapping integral cell-type-specific interferon-induced gene regulatory networks (GRNs) involved in systemic lupus erythematosus using systems and computational analysis
Source: Heliyon. 2024 Dec 18;11(1):e41342. doi: 10.1016/j.heliyon.2024.e41342 (PMC11751531; doi:10.1016/j.heliyon.2024.e41342)
Supplement: Multimedia component 8 [file mmc8.xlsx]

## Sheet: IRF3
Gene	Gene_id	Disease	Disease_id	Type	Disease_Class	Semantic_Type	N_genes_d	N_SNPs_d	Score_gda	EL_gda	EI_gda	N_PMIDs	N_SNPs_gda	First_Ref	Last_Ref
IRF3	3661	ENCEPHALOPATHY, ACUTE, INFECTION-INDUCED (HERPES-SPECIFIC), SUSCEPTIBILITY TO, 7	C4225294	phenotype		Finding	1	1	0.6	moderate	1	2	1	2015	2015
IRF3	3661	Herpes encephalitis	C0276226	disease	Infections; Nervous System Diseases	Disease or Syndrome	42	1	0.33		0.667	3	0	2015	2018
IRF3	3661	Herpetic Acute Necrotizing Encephalitis	C0001338	disease	Infections; Nervous System Diseases	Disease or Syndrome	5	0	0.3			0	0
IRF3	3661	Herpetic meningoencephalitis	C0019385	disease	Infections; Nervous System Diseases	Disease or Syndrome	6	0	0.3			0	0
IRF3	3661	Encephalitis	C0014038	disease	Nervous System Diseases	Disease or Syndrome	324	18	0.11		1	1	0	2018	2018
IRF3	3661	Headache	C0018681	phenotype	Pathological Conditions, Signs and Symptoms	Sign or Symptom	338	75	0.1			0	0
IRF3	3661	Hepatitis C	C0019196	disease	Digestive System Diseases; Infections	Disease or Syndrome	1768	347	0.1		1	19	0	2003	2019
IRF3	3661	Neoplasms	C0027651	group	Neoplasms	Neoplastic Process	10161	1644	0.1		1	11	0	2003	2019
IRF3	3661	Seizures	C0036572	phenotype	Pathological Conditions, Signs and Symptoms; Nervous System Diseases	Sign or Symptom	2152	553	0.1			0	0
IRF3	3661	Virus Diseases	C0042769	group	Infections	Disease or Syndrome	1471	42	0.1		0.982	56	0	1999	2020
IRF3	3661	Vitiligo	C0042900	disease	Skin and Connective Tissue Diseases	Disease or Syndrome	395	249	0.1		1	1	1	2016	2016
IRF3	3661	Cutaneous Melanoma	C0151779	disease	Neoplasms; Skin and Connective Tissue Diseases	Neoplastic Process	507	248	0.1		1	1	1	2016	2016
IRF3	3661	Low density lipoprotein cholesterol measurement	C0202117	phenotype		Laboratory Procedure	483	1142	0.1		1	1	1	2012	2012
IRF3	3661	Triglycerides measurement	C0202236	phenotype		Laboratory Procedure	563	1418	0.1		1	1	1	2012	2012
IRF3	3661	High density lipoprotein measurement	C0392885	phenotype		Laboratory Procedure	545	1440	0.1		1	1	1	2012	2012
IRF3	3661	Serum HDL cholesterol measurement	C0428472	phenotype		Laboratory Procedure	283	679	0.1		1	1	1	2012	2012
IRF3	3661	Serum LDL cholesterol measurement	C0428474	phenotype		Laboratory Procedure	269	555	0.1		1	1	1	2012	2012
IRF3	3661	Squamous cell carcinoma of skin	C0553723	disease	Neoplasms; Skin and Connective Tissue Diseases	Neoplastic Process	458	92	0.1		1	1	1	2016	2016
IRF3	3661	Nuchal Rigidity	C1320474	phenotype	Pathological Conditions, Signs and Symptoms; Musculoskeletal Diseases; Nervous System Diseases	Finding	6	0	0.1			0	0
IRF3	3661	Serum total cholesterol measurement	C1445957	phenotype		Laboratory Procedure	486	1243	0.1		1	1	1	2012	2012
IRF3	3661	Infection	C3714514	group	Infections	Pathologic Function	491	0	0.09		1	9	0	2002	2007
IRF3	3661	Influenza	C0021400	disease	Infections; Respiratory Tract Diseases	Disease or Syndrome	858	17	0.07		1	7	0	2012	2018
IRF3	3661	Malignant Neoplasms	C0006826	group	Neoplasms	Neoplastic Process	8621	1641	0.06		1	6	0	2007	2019
IRF3	3661	Herpes Simplex Infections	C0019348	group	Infections; Skin and Connective Tissue Diseases	Disease or Syndrome	645	11	0.06		1	6	0	2011	2019
IRF3	3661	Primary malignant neoplasm	C1306459	group	Neoplasms	Neoplastic Process	8221	1374	0.06		1	6	0	2007	2019
IRF3	3661	Respiratory syncytial virus (RSV) infection in conditions classified elsewhere and of unspecified site	C0375023	disease		Disease or Syndrome	467	14	0.05		1	5	0	2013	2018
IRF3	3661	Influenza A	C2062441	disease		Disease or Syndrome	563	19	0.05		1	5	0	2012	2018
IRF3	3661	Cytomegalovirus Infections	C0010823	group	Infections	Disease or Syndrome	462	26	0.04		1	4	0	2005	2019
IRF3	3661	Lupus Erythematosus, Systemic	C0024141	disease	Skin and Connective Tissue Diseases; Immune System Diseases	Disease or Syndrome	1883	1172	0.04		0.75	4	4	2008	2014
IRF3	3661	Malignant neoplasm of lung	C0242379	disease	Neoplasms; Respiratory Tract Diseases	Neoplastic Process	4173	1142	0.04		0.75	4	0	2010	2019
IRF3	3661	Vesicular Stomatitis	C0266999	disease	Infections; Stomatognathic Diseases; Animal Diseases	Disease or Syndrome	112	0	0.04		1	4	0	2005	2019
IRF3	3661	Bacterial Infections	C0004623	group	Infections	Disease or Syndrome	616	17	0.03		1	3	0	2016	2017
IRF3	3661	Malignant neoplasm of breast	C0006142	disease	Neoplasms; Skin and Connective Tissue Diseases	Neoplastic Process	6941	3417	0.03		1	3	0	2019	2019
IRF3	3661	Respiratory Syncytial Virus Infections	C0035235	group	Infections	Disease or Syndrome	244	5	0.03		1	3	0	2014	2018
IRF3	3661	Kaposi Sarcoma	C0036220	disease	Neoplasms; Infections	Neoplastic Process	488	15	0.03		1	3	0	2004	2018
IRF3	3661	Adenocarcinoma of lung (disorder)	C0152013	disease	Neoplasms	Neoplastic Process	2438	563	0.03		1	3	0	2017	2018
IRF3	3661	Carcinogenesis	C0596263	phenotype	Pathological Conditions, Signs and Symptoms; Neoplasms	Neoplastic Process	6243	355	0.03		1	3	0	2003	2017
IRF3	3661	Breast Carcinoma	C0678222	disease	Neoplasms; Skin and Connective Tissue Diseases	Neoplastic Process	6776	2793	0.03		1	3	0	2019	2019
IRF3	3661	Carcinoma of lung	C0684249	disease	Neoplasms; Respiratory Tract Diseases	Neoplastic Process	4081	1204	0.03		0.667	3	0	2010	2019
IRF3	3661	West Nile viral infection	C1096184	disease	Infections; Nervous System Diseases	Disease or Syndrome	164	2	0.03		1	3	0	2012	2019
IRF3	3661	Primary malignant neoplasm of lung	C1306460	disease	Neoplasms; Respiratory Tract Diseases	Neoplastic Process	3894	981	0.03		0.667	3	0	2010	2019
IRF3	3661	Steatohepatitis	C2711227	disease	Digestive System Diseases	Disease or Syndrome	1143	75	0.03		1	3	0	2008	2014
IRF3	3661	Human immunodeficiency virus (HIV) II infection category B1	C3854222	disease		Disease or Syndrome	985	56	0.03		0.667	3	0	2007	2013
IRF3	3661	Autoimmune Diseases	C0004364	group	Immune System Diseases	Disease or Syndrome	1758	428	0.02		1	2	0	2011	2014
IRF3	3661	Non-Small Cell Lung Carcinoma	C0007131	disease	Neoplasms; Respiratory Tract Diseases	Neoplastic Process	3926	712	0.02		1	2	0	2013	2018
IRF3	3661	Chikungunya Fever	C0008055	disease	Infections	Disease or Syndrome	137	10	0.02		1	2	0	2012	2015
IRF3	3661	Colorectal Carcinoma	C0009402	disease	Digestive System Diseases; Neoplasms	Neoplastic Process	5473	1962	0.02		1	2	0	2014	2018
IRF3	3661	Encephalomyelitis	C0014070	disease	Infections; Nervous System Diseases	Disease or Syndrome	865	7	0.02		1	2	0	2017	2018
IRF3	3661	Fatty Liver	C0015695	disease	Digestive System Diseases	Disease or Syndrome	875	35	0.02		1	2	0	2012	2014
IRF3	3661	Glioblastoma	C0017636	disease	Neoplasms	Neoplastic Process	3177	281	0.02		1	2	0	2017	2017
IRF3	3661	Glioma	C0017638	disease	Neoplasms	Neoplastic Process	3097	353	0.02		1	2	0	2013	2017
IRF3	3661	Leukemia, Myelocytic, Acute	C0023467	disease	Neoplasms	Neoplastic Process	3111	6892	0.02		1	2	1	2013	2016
IRF3	3661	Liver Cirrhosis	C0023890	disease	Pathological Conditions, Signs and Symptoms; Digestive System Diseases	Disease or Syndrome	1182	189	0.02		1	2	0	2010	2014
IRF3	3661	Lung diseases	C0024115	group	Respiratory Tract Diseases	Disease or Syndrome	700	50	0.02		1	2	0	2017	2019
IRF3	3661	Chronic Obstructive Airway Disease	C0024117	disease	Respiratory Tract Diseases	Disease or Syndrome	1428	852	0.02		1	2	0	2013	2017
IRF3	3661	Malignant neoplasm of stomach	C0024623	disease	Digestive System Diseases; Neoplasms	Neoplastic Process	3806	615	0.02		1	2	0	2018	2020
IRF3	3661	melanoma	C0025202	disease	Neoplasms	Neoplastic Process	3087	515	0.02		1	2	0	2007	2018
IRF3	3661	Metabolic Diseases	C0025517	group	Nutritional and Metabolic Diseases	Disease or Syndrome	945	50	0.02		1	2	0	2014	2018
IRF3	3661	Reoviridae Infections	C0035112	group	Infections	Disease or Syndrome	38	0	0.02		1	2	0	2007	2010
IRF3	3661	Zika Virus Infection	C0276289	disease	Infections	Disease or Syndrome	192	1	0.02		1	2	0	2017	2019
IRF3	3661	Stomach Carcinoma	C0699791	disease	Digestive System Diseases; Neoplasms	Neoplastic Process	3720	652	0.02		1	2	0	2018	2020
IRF3	3661	Tumor Cell Invasion	C1269955	phenotype		Neoplastic Process	6626	169	0.02		1	2	0	2013	2017
IRF3	3661	Glioblastoma Multiforme	C1621958	disease	Neoplasms	Neoplastic Process	3197	186	0.02		1	2	0	2017	2017
IRF3	3661	Cirrhosis	C1623038	disease	Pathological Conditions, Signs and Symptoms	Disease or Syndrome	919	110	0.02		1	2	0	2010	2014
IRF3	3661	Liver carcinoma	C2239176	disease	Digestive System Diseases; Neoplasms	Neoplastic Process	5725	942	0.02		1	2	0	2008	2010
IRF3	3661	HIV-1 infection	C2363741	disease		Disease or Syndrome	695	94	0.02		0.5	2	0	2009	2009
IRF3	3661	Severe Fever with Thrombocytopenia Syndrome	C4284413	disease	Hemic and Lymphatic Diseases	Disease or Syndrome	55	1	0.02		1	2	0	2018	2019
IRF3	3661	Adenocarcinoma	C0001418	group	Neoplasms	Neoplastic Process	2235	168	0.01		1	1	0	2010	2010
IRF3	3661	Alzheimer's Disease	C0002395	disease	Nervous System Diseases; Mental Disorders	Disease or Syndrome	3397	1843	0.01		1	1	0	2018	2018
IRF3	3661	Amyotrophic Lateral Sclerosis	C0002736	disease	Nutritional and Metabolic Diseases; Nervous System Diseases	Disease or Syndrome	1114	485	0.01		1	1	0	2013	2013
IRF3	3661	Arteriosclerosis	C0003850	disease	Cardiovascular Diseases	Disease or Syndrome	2006	267	0.01		1	1	0	2017	2017
IRF3	3661	Rheumatoid Arthritis	C0003873	disease	Skin and Connective Tissue Diseases; Musculoskeletal Diseases; Immune System Diseases	Disease or Syndrome	2723	2387	0.01		1	1	0	2007	2007
IRF3	3661	Asthma	C0004096	disease	Respiratory Tract Diseases; Immune System Diseases	Disease or Syndrome	2096	1536	0.01		1	1	0	2014	2014
IRF3	3661	Atherosclerosis	C0004153	disease	Cardiovascular Diseases	Disease or Syndrome	2044	281	0.01		1	1	0	2017	2017
IRF3	3661	Melanoma, B16	C0004565	disease	Neoplasms	Neoplastic Process; Experimental Model of Disease	157	1	0.01		1	1	0	2017	2017
IRF3	3661	Bronchiolitis	C0006271	disease	Infections; Respiratory Tract Diseases	Disease or Syndrome	118	32	0.01		1	1	0	2017	2017
IRF3	3661	Brucellosis	C0006309	disease	Infections	Disease or Syndrome	92	30	0.01		1	1	0	2019	2019
IRF3	3661	Malignant tumor of colon	C0007102	disease	Digestive System Diseases; Neoplasms	Neoplastic Process	2969	688	0.01		1	1	1	2011	2011
IRF3	3661	Rectal Carcinoma	C0007113	disease	Digestive System Diseases; Neoplasms	Neoplastic Process	472	112	0.01		1	1	0	2011	2011
IRF3	3661	Squamous cell carcinoma	C0007137	disease	Neoplasms	Neoplastic Process	2507	257	0.01		1	1	0	2010	2010
IRF3	3661	Carcinoma, Transitional Cell	C0007138	disease	Neoplasms	Neoplastic Process	623	12	0.01		1	1	0	2019	2019
IRF3	3661	Malignant tumor of cervix	C0007847	disease	Neoplasms; Female Urogenital Diseases and Pregnancy Complications	Neoplastic Process	1718	245	0.01		1	1	0	2009	2009
IRF3	3661	Chagas Cardiomyopathy	C0007930	disease	Infections; Cardiovascular Diseases	Disease or Syndrome	37	8	0.01		1	1	0	2011	2011
IRF3	3661	Coronary Arteriosclerosis	C0010054	disease	Cardiovascular Diseases	Disease or Syndrome	1282	440	0.01		1	1	0	2017	2017
IRF3	3661	Coronary heart disease	C0010068	disease	Cardiovascular Diseases	Disease or Syndrome	1576	1178	0.01		1	1	0	2017	2017
IRF3	3661	Tick-Borne Encephalitis	C0014061	disease	Infections; Nervous System Diseases	Disease or Syndrome	59	9	0.01		1	1	0	2016	2016
IRF3	3661	Enterovirus Infections	C0014378	group	Infections	Disease or Syndrome	237	12	0.01		1	1	0	2013	2013
IRF3	3661	Eosinophilia	C0014457	disease	Hemic and Lymphatic Diseases	Disease or Syndrome	325	23	0.01		1	1	0	2014	2014
IRF3	3661	Fever	C0015967	phenotype	Pathological Conditions, Signs and Symptoms	Sign or Symptom	1021	66	0.01		1	1	0	2019	2019
IRF3	3661	Gastroenteritis	C0017160	disease	Digestive System Diseases	Disease or Syndrome	94	0	0.01		1	1	0	2017	2017
IRF3	3661	Hemorrhagic Fever, Crimean	C0019099	disease	Infections	Disease or Syndrome	47	9	0.01		1	1	0	2011	2011
IRF3	3661	Hepatitis B	C0019163	disease	Digestive System Diseases; Infections	Disease or Syndrome	1449	519	0.01		1	1	0	2012	2012
IRF3	3661	Hepatitis, Alcoholic	C0019187	disease	Digestive System Diseases; Chemically-Induced Disorders	Disease or Syndrome	133	1	0.01		1	1	0	2019	2019
IRF3	3661	HIV Infections	C0019693	group	Infections; Immune System Diseases	Disease or Syndrome	807	142	0.01		1	1	0	2009	2009
IRF3	3661	Hyperglycemia	C0020456	disease	Nutritional and Metabolic Diseases	Disease or Syndrome	1098	108	0.01		1	1	0	2014	2014
IRF3	3661	Immunologic Deficiency Syndromes	C0021051	group	Immune System Diseases	Disease or Syndrome	973	31	0.01		1	1	0	2009	2009
IRF3	3661	Immune System Diseases	C0021053	group	Immune System Diseases	Disease or Syndrome	451	116	0.01		1	1	1	2011	2011
IRF3	3661	Infection of kidney	C0021313	group	Female Urogenital Diseases and Pregnancy Complications; Infections; Male Urogenital Diseases	Disease or Syndrome	8	0	0.01		1	1	0	2010	2010
IRF3	3661	Chronic Lymphocytic Leukemia	C0023434	disease	Neoplasms; Immune System Diseases; Hemic and Lymphatic Diseases	Neoplastic Process	1447	291	0.01		1	1	0	2017	2017
IRF3	3661	Acute lymphocytic leukemia	C0023449	disease	Neoplasms; Immune System Diseases; Hemic and Lymphatic Diseases	Neoplastic Process	1293	222	0.01		1	1	0	2015	2015
IRF3	3661	Acute monocytic leukemia	C0023465	disease	Neoplasms	Neoplastic Process	633	22	0.01		1	1	1	2013	2013
IRF3	3661	Adult T-Cell Lymphoma/Leukemia	C0023493	disease	Neoplasms; Immune System Diseases; Hemic and Lymphatic Diseases	Neoplastic Process	540	11	0.01		1	1	0	2016	2016
IRF3	3661	Alcoholic Liver Diseases	C0023896	group	Digestive System Diseases; Chemically-Induced Disorders	Disease or Syndrome	195	20	0.01		1	1	0	2014	2014
IRF3	3661	Lupus Nephritis	C0024143	disease	Female Urogenital Diseases and Pregnancy Complications; Skin and Connective Tissue Diseases; Male Urogenital Diseases; Immune System Diseases	Disease or Syndrome	503	64	0.01		1	1	0	2019	2019
IRF3	3661	Lymphoma	C0024299	group	Neoplasms; Immune System Diseases; Hemic and Lymphatic Diseases	Neoplastic Process	1548	91	0.01		1	1	0	2007	2007
IRF3	3661	Measles	C0025007	disease	Infections	Disease or Syndrome	113	6	0.01		1	1	0	2002	2002
IRF3	3661	Myocardial Infarction	C0027051	disease	Pathological Conditions, Signs and Symptoms; Cardiovascular Diseases	Disease or Syndrome	1800	680	0.01		1	1	0	2017	2017
IRF3	3661	Myocarditis	C0027059	disease	Cardiovascular Diseases	Disease or Syndrome	285	2	0.01		1	1	0	2010	2010
IRF3	3661	Neoplasm Metastasis	C0027627	phenotype	Pathological Conditions, Signs and Symptoms; Neoplasms	Neoplastic Process	6385	327	0.01		1	1	0	2010	2010
IRF3	3661	Neuralgia	C0027796	phenotype	Pathological Conditions, Signs and Symptoms; Nervous System Diseases	Sign or Symptom	767	16	0.01		1	1	0	2017	2017
IRF3	3661	Obesity	C0028754	disease	Pathological Conditions, Signs and Symptoms; Nutritional and Metabolic Diseases	Disease or Syndrome	2821	1111	0.01		1	1	0	2014	2014
IRF3	3661	Parasitic Diseases	C0030499	group	Infections	Disease or Syndrome	164	2	0.01		1	1	0	2015	2015
IRF3	3661	Pheochromocytoma	C0031511	disease	Neoplasms	Neoplastic Process	344	186	0.01		1	1	0	2011	2011
IRF3	3661	Polycythemia Vera	C0032463	disease	Neoplasms; Hemic and Lymphatic Diseases	Neoplastic Process	291	38	0.01		1	1	0	2018	2018
IRF3	3661	Psoriasis	C0033860	disease	Skin and Connective Tissue Diseases	Disease or Syndrome	1308	705	0.01		1	1	0	2020	2020
IRF3	3661	Pulmonary Emphysema	C0034067	disease	Respiratory Tract Diseases	Disease or Syndrome	352	64	0.01		1	1	0	2017	2017
IRF3	3661	Pyelonephritis	C0034186	disease	Female Urogenital Diseases and Pregnancy Complications; Male Urogenital Diseases	Disease or Syndrome	71	0	0.01		1	1	0	2010	2010
IRF3	3661	Rabies (disorder)	C0034494	disease	Infections	Disease or Syndrome	123	0	0.01		1	1	0	2005	2005
IRF3	3661	Schizophrenia	C0036341	disease	Mental Disorders	Mental or Behavioral Dysfunction	2872	2897	0.01		1	1	0	2015	2015
IRF3	3661	Septicemia	C0036690	disease	Pathological Conditions, Signs and Symptoms; Infections	Disease or Syndrome	1285	141	0.01		1	1	0	2018	2018
IRF3	3661	Cerebrovascular accident	C0038454	group	Nervous System Diseases; Cardiovascular Diseases	Disease or Syndrome	1658	591	0.01		1	1	0	2011	2011
IRF3	3661	Toxoplasmosis	C0040558	disease	Infections	Disease or Syndrome	112	0	0.01		1	1	0	2019	2019
IRF3	3661	Tuberculosis	C0041296	disease	Infections	Disease or Syndrome	1256	328	0.01		1	1	0	2017	2017
IRF3	3661	Urinary tract infection	C0042029	group	Female Urogenital Diseases and Pregnancy Complications; Infections; Male Urogenital Diseases	Disease or Syndrome	219	14	0.01		1	1	0	2011	2011
IRF3	3661	Vascular Diseases	C0042373	group	Cardiovascular Diseases	Disease or Syndrome	688	40	0.01		1	1	0	2017	2017
IRF3	3661	West Nile Fever	C0043124	disease	Infections; Nervous System Diseases	Disease or Syndrome	79	0	0.01		1	1	0	2011	2011
IRF3	3661	Hepatitis E	C0085293	disease	Digestive System Diseases; Infections	Disease or Syndrome	72	2	0.01		1	1	0	2016	2016
IRF3	3661	Adrenoleukodystrophy	C0162309	disease	Congenital, Hereditary, and Neonatal Diseases and Abnormalities; Nutritional and Metabolic Diseases; Nervous System Diseases; Endocrine System Diseases	Disease or Syndrome	294	116	0.01		1	1	0	2011	2011
IRF3	3661	Prion Diseases	C0162534	group	Infections; Nervous System Diseases	Disease or Syndrome	175	67	0.01		1	1	0	2019	2019
IRF3	3661	Van der Woude syndrome	C0175697	disease	Pathological Conditions, Signs and Symptoms; Congenital, Hereditary, and Neonatal Diseases and Abnormalities; Neoplasms; Musculoskeletal Diseases; Stomatognathic Diseases	Disease or Syndrome	113	9	0.01		1	1	0	2019	2019
IRF3	3661	General Paralysis	C0205858	disease	Infections; Nervous System Diseases	Disease or Syndrome	12	3	0.01		1	1	0	2019	2019
IRF3	3661	Coronary Stenosis	C0242231	disease	Cardiovascular Diseases	Disease or Syndrome	111	20	0.01		1	1	0	2014	2014
IRF3	3661	Sepsis	C0243026	disease	Pathological Conditions, Signs and Symptoms; Infections	Disease or Syndrome	1453	144	0.01		1	1	0	2018	2018
IRF3	3661	Asymptomatic bacteriuria	C0262380	disease	Female Urogenital Diseases and Pregnancy Complications; Infections; Male Urogenital Diseases	Disease or Syndrome	23	0	0.01		1	1	0	2011	2011
IRF3	3661	Familial lichen amyloidosis	C0268398	disease	Congenital, Hereditary, and Neonatal Diseases and Abnormalities; Nutritional and Metabolic Diseases; Skin and Connective Tissue Diseases	Disease or Syndrome	230	24	0.01		1	1	0	2013	2013
IRF3	3661	Acute infectious disease	C0275518	group	Pathological Conditions, Signs and Symptoms; Infections	Disease or Syndrome	198	5	0.01		1	1	0	2011	2011
IRF3	3661	Coinfection	C0275524	phenotype	Infections	Disease or Syndrome	252	11	0.01		1	1	0	2009	2009
IRF3	3661	Rhinovirus infection	C0276447	disease	Infections	Disease or Syndrome	202	4	0.01		0	1	0	2009	2009
IRF3	3661	Adult Glioblastoma	C0278878	disease	Neoplasms	Neoplastic Process	2528	98	0.01		1	1	0	2017	2017
IRF3	3661	Childhood Glioblastoma	C0280474	disease	Neoplasms	Neoplastic Process	2527	98	0.01		1	1	0	2017	2017
IRF3	3661	Cervix carcinoma	C0302592	disease	Neoplasms; Female Urogenital Diseases and Pregnancy Complications	Neoplastic Process	1881	283	0.01		1	1	0	2009	2009
IRF3	3661	Impaired cognition	C0338656	disease	Mental Disorders	Mental or Behavioral Dysfunction	1630	348	0.01		1	1	0	2019	2019
IRF3	3661	Non-alcoholic Fatty Liver Disease	C0400966	disease	Digestive System Diseases	Disease or Syndrome	1058	222	0.01		1	1	0	2018	2018
IRF3	3661	Neuropathy	C0442874	group	Nervous System Diseases	Disease or Syndrome	484	110	0.01		1	1	0	2019	2019
IRF3	3661	Acute pyelonephritis	C0520575	disease	Female Urogenital Diseases and Pregnancy Complications; Infections; Male Urogenital Diseases	Disease or Syndrome	44	10	0.01		1	1	0	2012	2012
IRF3	3661	Chiari malformation type II	C0555206	disease	Congenital, Hereditary, and Neonatal Diseases and Abnormalities; Nervous System Diseases	Congenital Abnormality	7	0	0.01		1	1	0	2010	2010
IRF3	3661	Colon Carcinoma	C0699790	disease	Digestive System Diseases; Neoplasms	Neoplastic Process	2832	275	0.01		1	1	1	2011	2011
IRF3	3661	COPD exacerbation	C0740304	disease		Disease or Syndrome	33	2	0.01		1	1	0	2017	2017
IRF3	3661	Encephalitis, West Nile Fever	C0751583	disease	Infections; Nervous System Diseases	Disease or Syndrome	4	0	0.01		1	1	0	2011	2011
IRF3	3661	alcohol-related liver disease	C0810031	disease	Digestive System Diseases	Disease or Syndrome	11	2	0.01		1	1	0	2019	2019
IRF3	3661	Post MI	C0856742	phenotype	Pathological Conditions, Signs and Symptoms; Cardiovascular Diseases	Disease or Syndrome	203	4	0.01		1	1	0	2017	2017
IRF3	3661	Rhinosinusitis	C0948780	disease	Infections; Respiratory Tract Diseases; Otorhinolaryngologic Diseases	Disease or Syndrome	38	1	0.01		1	1	0	2016	2016
IRF3	3661	Severe Acute Respiratory Syndrome	C1175175	disease	Infections; Respiratory Tract Diseases	Disease or Syndrome	117	1	0.01		1	1	0	2018	2018
IRF3	3661	Eosinophilic disorder	C1306759	group	Hemic and Lymphatic Diseases	Disease or Syndrome	288	22	0.01		1	1	0	2014	2014
IRF3	3661	Sendai virus infection	C1319860	disease	Infections	Disease or Syndrome	25	1	0.01		1	1	0	2008	2008
IRF3	3661	Vascular lesions	C1402315	disease		Disease or Syndrome	111	9	0.01		1	1	0	2010	2010
IRF3	3661	Tumor Immunity	C1519680	phenotype	Pathological Conditions, Signs and Symptoms	Disease or Syndrome	337	2	0.01		1	1	0	2018	2018
IRF3	3661	IMMUNE SUPPRESSION	C1840264	phenotype		Disease or Syndrome	222	3	0.01		1	1	0	2019	2019
IRF3	3661	Coronary Artery Disease	C1956346	disease	Cardiovascular Diseases	Disease or Syndrome	1708	1577	0.01		1	1	0	2017	2017
IRF3	3661	Precursor Cell Lymphoblastic Leukemia Lymphoma	C1961102	disease	Neoplasms; Immune System Diseases; Hemic and Lymphatic Diseases	Neoplastic Process	879	168	0.01		1	1	0	2015	2015
IRF3	3661	Influenza A (H3N2)	C2076602	disease		Disease or Syndrome	18	1	0.01		0	1	0	2015	2015
IRF3	3661	Urothelial Carcinoma	C2145472	disease	Neoplasms; Female Urogenital Diseases and Pregnancy Complications; Male Urogenital Diseases	Neoplastic Process	449	10	0.01		1	1	0	2019	2019
IRF3	3661	Noonan Syndrome 6	C2750732	disease	Congenital, Hereditary, and Neonatal Diseases and Abnormalities; Skin and Connective Tissue Diseases; Musculoskeletal Diseases; Cardiovascular Diseases	Disease or Syndrome	3	3	0.01		1	1	0	2018	2018
IRF3	3661	Mechanical Allodynia	C2936719	phenotype	Pathological Conditions, Signs and Symptoms; Nervous System Diseases	Sign or Symptom	408	4	0.01		1	1	0	2017	2017
IRF3	3661	Stage I Lung Cancer AJCC v6	C2981344	disease		Neoplastic Process	13	0	0.01		1	1	0	2006	2006
IRF3	3661	Fulminant type 1 diabetes mellitus	C3495814	disease		Disease or Syndrome	9	0	0.01		1	1	0	2017	2017
IRF3	3661	Drug Hypersensitivity Syndrome	C3541994	disease	Skin and Connective Tissue Diseases; Immune System Diseases; Chemically-Induced Disorders	Disease or Syndrome	43	1	0.01		1	1	0	2017	2017
IRF3	3661	Middle East Respiratory Syndrome	C3694279	disease	Infections	Disease or Syndrome	53	0	0.01		1	1	0	2019	2019
IRF3	3661	cervical cancer	C4048328	disease	Neoplasms; Female Urogenital Diseases and Pregnancy Complications	Neoplastic Process	1817	268	0.01		1	1	0	2009	2009
IRF3	3661	Stage I Lung Cancer AJCC v7	C4521966	disease		Neoplastic Process	13	0	0.01		1	1	0	2006	2006
IRF3	3661	Stage I Lung Cancer AJCC v8	C4526713	disease		Neoplastic Process	13	0	0.01		1	1	0	2006	2006
IRF3	3661	Adrenal Gland Pheochromocytoma	C4551683	disease	Neoplasms; Endocrine System Diseases	Neoplastic Process	416	50	0.01		1	1	0	2011	2011
IRF3	3661	Disseminated viral infection	C4703485	disease	Infections	Disease or Syndrome	2	0	0.01		1	1	0	2014	2014
IRF3	3661	Malignant neoplasm of colon and/or rectum	C4722085	disease		Neoplastic Process	3669	502	0.01		1	1	0	2018	2018

## Sheet: IRF7
Gene	Gene_id	Disease	Disease_id	Type	Disease_Class	Semantic_Type	N_genes_d	N_SNPs_d	Score_gda	EL_gda	EI_gda	N_PMIDs	N_SNPs_gda	First_Ref	Last_Ref
IRF7	3665	IMMUNODEFICIENCY 39	C4225358	disease		Disease or Syndrome	1	2	0.7	moderate	1	2	2	1997	2015
IRF7	3665	Influenza	C0021400	disease	Infections; Respiratory Tract Diseases	Disease or Syndrome	858	17	0.37		1	8	0	2010	2019
IRF7	3665	Major Depressive Disorder	C1269683	disease	Mental Disorders	Mental or Behavioral Dysfunction	1236	1451	0.31		1	1	0	2011	2011
IRF7	3665	Inflammation	C0021368	phenotype	Pathological Conditions, Signs and Symptoms	Pathologic Function	467	0	0.3		1	1	0	2010	2010
IRF7	3665	Unipolar Depression	C0041696	disease	Mental Disorders	Mental or Behavioral Dysfunction	641	225	0.3		1	1	0	2011	2011
IRF7	3665	Lupus Erythematosus, Systemic	C0024141	disease	Skin and Connective Tissue Diseases; Immune System Diseases	Disease or Syndrome	1883	1172	0.2		1	14	4	2010	2017
IRF7	3665	Immunologic Deficiency Syndromes	C0021051	group	Immune System Diseases	Disease or Syndrome	973	31	0.12		1	2	0	2009	2017
IRF7	3665	Virus Diseases	C0042769	group	Infections	Disease or Syndrome	1471	42	0.1		0.947	19	0	2000	2019
IRF7	3665	Hepatitis C	C0019196	disease	Digestive System Diseases; Infections	Disease or Syndrome	1768	347	0.08		1	8	0	2005	2018
IRF7	3665	Neoplasms	C0027651	group	Neoplasms	Neoplastic Process	10161	1644	0.06		1	6	0	2012	2019
IRF7	3665	Malignant Neoplasms	C0006826	group	Neoplasms	Neoplastic Process	8621	1641	0.04		1	4	0	2012	2017
IRF7	3665	Tumor Progression	C0178874	phenotype	Pathological Conditions, Signs and Symptoms	Neoplastic Process	3865	72	0.04		1	4	0	2012	2017
IRF7	3665	Primary malignant neoplasm	C1306459	group	Neoplasms	Neoplastic Process	8221	1374	0.04		1	4	0	2012	2017
IRF7	3665	Diabetes Mellitus, Insulin-Dependent	C0011854	disease	Nutritional and Metabolic Diseases; Immune System Diseases; Endocrine System Diseases	Disease or Syndrome	1675	954	0.03		1	3	0	2010	2013
IRF7	3665	Lupus Vulgaris	C0024131	disease	Infections; Skin and Connective Tissue Diseases	Disease or Syndrome	526	44	0.03		1	3	0	2011	2015
IRF7	3665	Lupus Erythematosus, Discoid	C0024138	disease	Skin and Connective Tissue Diseases	Disease or Syndrome	552	46	0.03		1	3	0	2011	2015
IRF7	3665	Systemic Scleroderma	C0036421	disease	Skin and Connective Tissue Diseases	Disease or Syndrome	979	287	0.03		1	3	1	2012	2019
IRF7	3665	Epstein-Barr Virus Infections	C0149678	group	Infections	Disease or Syndrome	384	72	0.03		0.667	3	0	2001	2011
IRF7	3665	Lupus Erythematosus	C0409974	disease	Pathological Conditions, Signs and Symptoms; Skin and Connective Tissue Diseases; Immune System Diseases	Disease or Syndrome	558	44	0.03		1	3	0	2011	2015
IRF7	3665	Carcinogenesis	C0596263	phenotype	Pathological Conditions, Signs and Symptoms; Neoplasms	Neoplastic Process	6243	355	0.03		0.667	3	0	2011	2017
IRF7	3665	West Nile viral infection	C1096184	disease	Infections; Nervous System Diseases	Disease or Syndrome	164	2	0.03		1	3	0	2012	2019
IRF7	3665	Tumor Cell Invasion	C1269955	phenotype		Neoplastic Process	6626	169	0.03		1	3	0	2015	2018
IRF7	3665	Influenza A	C2062441	disease		Disease or Syndrome	563	19	0.03		1	3	0	2017	2019
IRF7	3665	Asthma	C0004096	disease	Respiratory Tract Diseases; Immune System Diseases	Disease or Syndrome	2096	1536	0.02		1	2	0	2018	2019
IRF7	3665	Autoimmune Diseases	C0004364	group	Immune System Diseases	Disease or Syndrome	1758	428	0.02		1	2	0	2012	2015
IRF7	3665	Malignant neoplasm of breast	C0006142	disease	Neoplasms; Skin and Connective Tissue Diseases	Neoplastic Process	6941	3417	0.02		1	2	0	2012	2019
IRF7	3665	Colorectal Carcinoma	C0009402	disease	Digestive System Diseases; Neoplasms	Neoplastic Process	5473	1962	0.02		1	2	0	2014	2014
IRF7	3665	Glioma	C0017638	disease	Neoplasms	Neoplastic Process	3097	353	0.02		1	2	0	2012	2015
IRF7	3665	Herpes Simplex Infections	C0019348	group	Infections; Skin and Connective Tissue Diseases	Disease or Syndrome	645	11	0.02		1	2	0	2014	2018
IRF7	3665	HIV Infections	C0019693	group	Infections; Immune System Diseases	Disease or Syndrome	807	142	0.02		1	2	0	2013	2017
IRF7	3665	Lymphoma	C0024299	group	Neoplasms; Immune System Diseases; Hemic and Lymphatic Diseases	Neoplastic Process	1548	91	0.02		1	2	0	2007	2017
IRF7	3665	Marek Disease	C0024793	disease	Infections; Immune System Diseases; Hemic and Lymphatic Diseases; Animal Diseases	Neoplastic Process	47	0	0.02		1	2	0	2018	2019
IRF7	3665	Neoplasm Metastasis	C0027627	phenotype	Pathological Conditions, Signs and Symptoms; Neoplasms	Neoplastic Process	6385	327	0.02		1	2	0	2012	2017
IRF7	3665	Kaposi Sarcoma	C0036220	disease	Neoplasms; Infections	Neoplastic Process	488	15	0.02		1	2	0	2004	2007
IRF7	3665	Tuberculosis	C0041296	disease	Infections	Disease or Syndrome	1256	328	0.02		1	2	1	2019	2020
IRF7	3665	Secondary malignant neoplasm of bone	C0153690	disease	Pathological Conditions, Signs and Symptoms; Neoplasms; Musculoskeletal Diseases	Neoplastic Process	647	18	0.02		1	2	0	2012	2017
IRF7	3665	Allergic asthma	C0155877	disease	Respiratory Tract Diseases; Immune System Diseases	Disease or Syndrome	371	55	0.02		1	2	0	2010	2019
IRF7	3665	Breast Carcinoma	C0678222	disease	Neoplasms; Skin and Connective Tissue Diseases	Neoplastic Process	6776	2793	0.02		1	2	0	2012	2019
IRF7	3665	Glioblastoma Multiforme	C1621958	disease	Neoplasms	Neoplastic Process	3197	186	0.02		1	2	0	2015	2017
IRF7	3665	HIV-1 infection	C2363741	disease		Disease or Syndrome	695	94	0.02		1	2	0	2009	2009
IRF7	3665	Infection	C3714514	group	Infections	Pathologic Function	491	0	0.02		1	2	0	2005	2007
IRF7	3665	Airway Obstruction	C0001883	group	Respiratory Tract Diseases	Disease or Syndrome	110	5	0.01		1	1	0	2017	2017
IRF7	3665	Alzheimer's Disease	C0002395	disease	Nervous System Diseases; Mental Disorders	Disease or Syndrome	3397	1843	0.01		1	1	0	2015	2015
IRF7	3665	Astrocytoma	C0004114	disease	Neoplasms	Neoplastic Process	985	59	0.01		1	1	0	2004	2004
IRF7	3665	Melanoma, B16	C0004565	disease	Neoplasms	Neoplastic Process; Experimental Model of Disease	157	1	0.01		1	1	0	2009	2009
IRF7	3665	Bacterial Infections	C0004623	group	Infections	Disease or Syndrome	616	17	0.01		1	1	0	2016	2016
IRF7	3665	Biliary Atresia	C0005411	disease	Congenital, Hereditary, and Neonatal Diseases and Abnormalities; Digestive System Diseases	Congenital Abnormality	184	32	0.01		1	1	0	2018	2018
IRF7	3665	Borna Disease	C0006023	disease	Infections; Animal Diseases	Disease or Syndrome	26	0	0.01		1	1	0	2013	2013
IRF7	3665	Brain Neoplasms	C0006118	group	Neoplasms; Nervous System Diseases	Neoplastic Process	1018	204	0.01		1	1	0	2012	2012
IRF7	3665	Non-Small Cell Lung Carcinoma	C0007131	disease	Neoplasms; Respiratory Tract Diseases	Neoplastic Process	3926	712	0.01		1	1	0	2018	2018
IRF7	3665	Squamous cell carcinoma	C0007137	disease	Neoplasms	Neoplastic Process	2507	257	0.01		1	1	0	2013	2013
IRF7	3665	Chikungunya Fever	C0008055	disease	Infections	Disease or Syndrome	137	10	0.01		1	1	0	2018	2018
IRF7	3665	Dengue Fever	C0011311	disease	Infections	Disease or Syndrome	360	39	0.01		1	1	0	2018	2018
IRF7	3665	Diabetes	C0011847	disease	Endocrine System Diseases	Disease or Syndrome	2359	710	0.01		1	1	0	2018	2018
IRF7	3665	Diabetes Mellitus	C0011849	group	Nutritional and Metabolic Diseases; Endocrine System Diseases	Disease or Syndrome	2803	824	0.01		1	1	0	2018	2018
IRF7	3665	Encephalitis	C0014038	disease	Nervous System Diseases	Disease or Syndrome	324	18	0.01		1	1	0	2018	2018
IRF7	3665	Encephalitis, St. Louis	C0014060	disease	Infections; Nervous System Diseases	Disease or Syndrome	272	34	0.01		1	1	0	2010	2010
IRF7	3665	Eosinophilia	C0014457	disease	Hemic and Lymphatic Diseases	Disease or Syndrome	325	23	0.01		1	1	0	2014	2014
IRF7	3665	Glioblastoma	C0017636	disease	Neoplasms	Neoplastic Process	3177	281	0.01		1	1	0	2015	2015
IRF7	3665	Graves Disease	C0018213	disease	Eye Diseases; Immune System Diseases; Endocrine System Diseases	Disease or Syndrome	585	352	0.01		1	1	3	2019	2019
IRF7	3665	Hepatitis, Alcoholic	C0019187	disease	Digestive System Diseases; Chemically-Induced Disorders	Disease or Syndrome	133	1	0.01		1	1	0	2014	2014
IRF7	3665	Acute monocytic leukemia	C0023465	disease	Neoplasms	Neoplastic Process	633	22	0.01		1	1	0	2014	2014
IRF7	3665	Leukemia, Myelocytic, Acute	C0023467	disease	Neoplasms	Neoplastic Process	3111	6892	0.01		1	1	0	2014	2014
IRF7	3665	Lichen Planus	C0023646	disease	Skin and Connective Tissue Diseases	Disease or Syndrome	106	4	0.01		1	1	0	2015	2015
IRF7	3665	Liver Cirrhosis	C0023890	disease	Pathological Conditions, Signs and Symptoms; Digestive System Diseases	Disease or Syndrome	1182	189	0.01		1	1	0	2008	2008
IRF7	3665	Liver diseases	C0023895	group	Digestive System Diseases	Disease or Syndrome	1019	100	0.01		1	1	0	2010	2010
IRF7	3665	Lung diseases	C0024115	group	Respiratory Tract Diseases	Disease or Syndrome	700	50	0.01		1	1	1	2019	2019
IRF7	3665	Chronic Obstructive Airway Disease	C0024117	disease	Respiratory Tract Diseases	Disease or Syndrome	1428	852	0.01		1	1	0	2019	2019
IRF7	3665	Lyme Disease	C0024198	disease	Infections	Disease or Syndrome	178	4	0.01		1	1	0	2013	2013
IRF7	3665	Lymphocytic Choriomeningitis	C0024266	disease	Infections; Nervous System Diseases	Disease or Syndrome	147	0	0.01		1	1	0	2017	2017
IRF7	3665	Malaria, Falciparum	C0024535	disease	Infections	Disease or Syndrome	158	19	0.01		1	1	0	2011	2011
IRF7	3665	melanoma	C0025202	disease	Neoplasms	Neoplastic Process	3087	515	0.01		1	1	0	2017	2017
IRF7	3665	Mixed Connective Tissue Disease	C0026272	disease	Skin and Connective Tissue Diseases	Disease or Syndrome	61	4	0.01		1	1	0	2019	2019
IRF7	3665	Musculoskeletal Diseases	C0026857	group	Musculoskeletal Diseases	Disease or Syndrome	38	5	0.01		1	1	0	2019	2019
IRF7	3665	Myxoma	C0027149	disease	Neoplasms	Neoplastic Process	51	0	0.01		1	1	0	2018	2018
IRF7	3665	Obesity	C0028754	disease	Pathological Conditions, Signs and Symptoms; Nutritional and Metabolic Diseases	Disease or Syndrome	2821	1111	0.01		1	1	0	2019	2019
IRF7	3665	Rotavirus Infections	C0035869	group	Infections	Disease or Syndrome	84	0	0.01		1	1	0	2019	2019
IRF7	3665	Thrombocytopenia	C0040034	phenotype	Hemic and Lymphatic Diseases	Disease or Syndrome	592	110	0.01		1	1	0	2009	2009
IRF7	3665	Tracheal Diseases	C0040580	group	Respiratory Tract Diseases	Disease or Syndrome	155	1	0.01		1	1	0	2019	2019
IRF7	3665	Tuberous Sclerosis	C0041341	disease	Congenital, Hereditary, and Neonatal Diseases and Abnormalities; Neoplasms; Nervous System Diseases	Neoplastic Process	289	55	0.01		1	1	0	2014	2014
IRF7	3665	Li-Fraumeni Syndrome	C0085390	disease	Congenital, Hereditary, and Neonatal Diseases and Abnormalities; Neoplasms; Nutritional and Metabolic Diseases	Disease or Syndrome	76	206	0.01		1	1	0	2011	2011
IRF7	3665	Infections, Bunyavirus	C0085933	disease	Infections	Disease or Syndrome	3	0	0.01		1	1	0	2019	2019
IRF7	3665	Complete atrioventricular block	C0151517	disease	Pathological Conditions, Signs and Symptoms; Cardiovascular Diseases	Disease or Syndrome	403	96	0.01		1	1	0	2014	2014
IRF7	3665	Non-arthropod borne lymphocytic choriomeningitis	C0153014	disease	Infections; Nervous System Diseases	Disease or Syndrome	133	0	0.01		1	1	0	2017	2017
IRF7	3665	Malignant neoplasm of nasopharynx	C0153392	disease	Neoplasms; Stomatognathic Diseases; Otorhinolaryngologic Diseases	Neoplastic Process	136	10	0.01		1	1	0	2017	2017
IRF7	3665	General Paralysis	C0205858	disease	Infections; Nervous System Diseases	Disease or Syndrome	12	3	0.01		1	1	0	2019	2019
IRF7	3665	Alphavirus Infections	C0206752	group	Infections	Disease or Syndrome	19	0	0.01		1	1	0	2019	2019
IRF7	3665	Gallbladder Carcinoma	C0235782	disease	Digestive System Diseases; Neoplasms	Neoplastic Process	498	75	0.01		1	1	0	2019	2019
IRF7	3665	Cancer of Nasopharynx	C0238301	disease	Neoplasms; Stomatognathic Diseases; Otorhinolaryngologic Diseases	Neoplastic Process	145	12	0.01		1	1	0	2017	2017
IRF7	3665	Malignant neoplasm of lung	C0242379	disease	Neoplasms; Respiratory Tract Diseases	Neoplastic Process	4173	1142	0.01		1	1	0	2011	2011
IRF7	3665	Dermatomyositis, Childhood Type	C0263666	disease	Skin and Connective Tissue Diseases; Musculoskeletal Diseases; Nervous System Diseases	Disease or Syndrome	62	1	0.01		1	1	0	2011	2011
IRF7	3665	Vesicular Stomatitis	C0266999	disease	Infections; Stomatognathic Diseases; Animal Diseases	Disease or Syndrome	112	0	0.01		1	1	0	2019	2019
IRF7	3665	Herpes encephalitis	C0276226	disease	Infections; Nervous System Diseases	Disease or Syndrome	42	1	0.01		1	1	0	2018	2018
IRF7	3665	Rhinovirus infection	C0276447	disease	Infections	Disease or Syndrome	202	4	0.01		1	1	0	2018	2018
IRF7	3665	Hemorrhagic Fever, Ebola	C0282687	disease	Infections	Disease or Syndrome	164	1	0.01		1	1	0	2017	2017
IRF7	3665	Frontotemporal dementia	C0338451	disease	Nutritional and Metabolic Diseases; Nervous System Diseases; Mental Disorders	Disease or Syndrome	320	215	0.01		1	1	0	2019	2019
IRF7	3665	Respiratory syncytial virus (RSV) infection in conditions classified elsewhere and of unspecified site	C0375023	disease		Disease or Syndrome	467	14	0.01		1	1	0	2017	2017
IRF7	3665	Malignant neoplasm of prostate	C0376358	disease	Neoplasms; Male Urogenital Diseases	Neoplastic Process	4502	1082	0.01		1	1	0	2017	2017
IRF7	3665	Hepatitis C, Chronic	C0524910	disease	Digestive System Diseases; Infections	Disease or Syndrome	430	80	0.01		1	1	0	2008	2008
IRF7	3665	Prostate carcinoma	C0600139	disease	Neoplasms; Male Urogenital Diseases	Neoplastic Process	4388	1168	0.01		1	1	0	2017	2017
IRF7	3665	Carcinoma of lung	C0684249	disease	Neoplasms; Respiratory Tract Diseases	Neoplastic Process	4081	1204	0.01		1	1	0	2011	2011
IRF7	3665	Secondary malignant neoplasm of lymph node	C0686619	disease	Pathological Conditions, Signs and Symptoms; Neoplasms	Neoplastic Process	2825	188	0.01		1	1	0	2017	2017
IRF7	3665	Recurrent pyelonephritis	C0748199	disease	Female Urogenital Diseases and Pregnancy Complications; Male Urogenital Diseases	Disease or Syndrome	5	2	0.01		1	1	2	2016	2016
IRF7	3665	Primary infection NOS	C0948192	disease		Disease or Syndrome	65	0	0.01		1	1	0	2015	2015
IRF7	3665	TNF receptor-associated periodic fever syndrome (TRAPS)	C1275126	disease	Pathological Conditions, Signs and Symptoms; Congenital, Hereditary, and Neonatal Diseases and Abnormalities; Skin and Connective Tissue Diseases	Disease or Syndrome	90	33	0.01		1	1	0	2019	2019
IRF7	3665	Primary malignant neoplasm of lung	C1306460	disease	Neoplasms; Respiratory Tract Diseases	Neoplastic Process	3894	981	0.01		1	1	0	2011	2011
IRF7	3665	Eosinophilic disorder	C1306759	group	Hemic and Lymphatic Diseases	Disease or Syndrome	288	22	0.01		1	1	0	2014	2014
IRF7	3665	Adult Lymphoma	C1332206	disease	Neoplasms; Immune System Diseases; Hemic and Lymphatic Diseases	Neoplastic Process	1169	66	0.01		1	1	0	2017	2017
IRF7	3665	Childhood Lymphoma	C1332979	disease	Neoplasms; Immune System Diseases; Hemic and Lymphatic Diseases	Neoplastic Process	1171	66	0.01		1	1	0	2017	2017
IRF7	3665	Vascular lesions	C1402315	disease		Disease or Syndrome	111	9	0.01		1	1	0	2010	2010
IRF7	3665	Liver carcinoma	C2239176	disease	Digestive System Diseases; Neoplasms	Neoplastic Process	5725	942	0.01		1	1	0	2010	2010
IRF7	3665	Nasopharyngeal carcinoma	C2931822	disease	Neoplasms; Stomatognathic Diseases; Otorhinolaryngologic Diseases	Neoplastic Process	1553	320	0.01		1	1	0	2017	2017
IRF7	3665	Secondary Neoplasm	C2939419	group	Pathological Conditions, Signs and Symptoms; Neoplasms	Neoplastic Process	2492	85	0.01		1	1	0	2017	2017
IRF7	3665	Nonalcoholic Steatohepatitis	C3241937	disease	Digestive System Diseases	Disease or Syndrome	434	17	0.01		1	1	0	2014	2014
IRF7	3665	Childhood Astrocytoma	C4086152	disease	Neoplasms	Neoplastic Process	615	39	0.01		1	1	0	2004	2004
IRF7	3665	Severe Fever with Thrombocytopenia Syndrome	C4284413	disease	Hemic and Lymphatic Diseases	Disease or Syndrome	55	1	0.01		1	1	0	2019	2019
IRF7	3665	Congenital atresia of extrahepatic bile duct	C4520983	disease	Congenital, Hereditary, and Neonatal Diseases and Abnormalities; Digestive System Diseases	Congenital Abnormality	172	19	0.01		1	1	0	2018	2018
IRF7	3665	Fatty Liver Disease	C4529962	disease		Disease or Syndrome	741	81	0.01		1	1	0	2014	2014
IRF7	3665	Disseminated viral infection	C4703485	disease	Infections	Disease or Syndrome	2	0	0.01		1	1	0	2014	2014
IRF7	3665	Secondary malignant neoplasm of colon and/or rectum	C4721579	disease	Digestive System Diseases; Neoplasms	Neoplastic Process	397	68	0.01		1	1	0	2017	2017
IRF7	3665	Malignant neoplasm of colon and/or rectum	C4722085	disease		Neoplastic Process	3669	502	0.01		1	1	0	2014	2014

## Sheet: STAT1
Gene	Gene_id	Disease	Disease_id	Type	Disease_Class	Semantic_Type	N_genes_d	N_SNPs_d	Score_gda	EL_gda	EI_gda	N_PMIDs	N_SNPs_gda	First_Ref	Last_Ref
STAT1	6772	IMMUNODEFICIENCY 31B	C3151088	disease		Disease or Syndrome	5	16	0.7		1	24	11	2003	2019
STAT1	6772	CANDIDIASIS, FAMILIAL, 7	C3279990	disease		Disease or Syndrome	1	20	0.7		1	21	20	2011	2019
STAT1	6772	IMMUNODEFICIENCY 31A	C4013950	disease		Disease or Syndrome	1	12	0.7		1	21	12	2001	2019
STAT1	6772	Malignant neoplasm of breast	C0006142	disease	Neoplasms; Skin and Connective Tissue Diseases	Neoplastic Process	6941	3417	0.6		1	28	0	2000	2019
STAT1	6772	Candidiasis, Chronic Mucocutaneous	C0006845	disease	Infections; Skin and Connective Tissue Diseases	Disease or Syndrome	31	3	0.5		1	39	3	2011	2020
STAT1	6772	Combined immunodeficiency	C0494261	disease	Congenital, Hereditary, and Neonatal Diseases and Abnormalities; Nutritional and Metabolic Diseases; Immune System Diseases	Disease or Syndrome	86	11	0.45	strong	1	6	1	2014	2019
STAT1	6772	Rheumatoid Arthritis	C0003873	disease	Skin and Connective Tissue Diseases; Musculoskeletal Diseases; Immune System Diseases	Disease or Syndrome	2723	2387	0.4		0.867	15	0	2003	2019
STAT1	6772	Mycobacterium Infections	C0026918	group	Infections	Disease or Syndrome	183	14	0.4		1	13	0	2001	2017
STAT1	6772	Liver carcinoma	C2239176	disease	Digestive System Diseases; Neoplasms	Neoplastic Process	5725	942	0.4		0.947	19	3	2004	2020
STAT1	6772	Neoplasm Metastasis	C0027627	phenotype	Pathological Conditions, Signs and Symptoms; Neoplasms	Neoplastic Process	6385	327	0.39		1	9	0	2012	2019
STAT1	6772	Influenza	C0021400	disease	Infections; Respiratory Tract Diseases	Disease or Syndrome	858	17	0.33		1	4	0	2013	2019
STAT1	6772	Fibrosis, Liver	C0239946	disease	Pathological Conditions, Signs and Symptoms; Digestive System Diseases	Disease or Syndrome	1179	64	0.33		1	4	0	2006	2019
STAT1	6772	Cytomegalovirus Infections	C0010823	group	Infections	Disease or Syndrome	462	26	0.32		1	3	0	2006	2019
STAT1	6772	Liver Cirrhosis	C0023890	disease	Pathological Conditions, Signs and Symptoms; Digestive System Diseases	Disease or Syndrome	1182	189	0.31		1	2	0	2004	2006
STAT1	6772	Precursor T-Cell Lymphoblastic Leukemia-Lymphoma	C1961099	disease	Neoplasms; Immune System Diseases; Hemic and Lymphatic Diseases	Neoplastic Process	644	23	0.31		1	1	0	2013	2013
STAT1	6772	Arthritis, Adjuvant-Induced	C0003865	disease	Musculoskeletal Diseases	Experimental Model of Disease	43	0	0.3		1	1	0	2004	2004
STAT1	6772	Disease Exacerbation	C0235874	phenotype	Pathological Conditions, Signs and Symptoms	Finding	166	0	0.3		1	1	0	2012	2012
STAT1	6772	Arthritis, Collagen-Induced	C0971858	disease	Musculoskeletal Diseases	Experimental Model of Disease	43	0	0.3		1	1	0	2004	2004
STAT1	6772	Arthritis, Experimental	C0993582	disease	Musculoskeletal Diseases	Experimental Model of Disease	43	0	0.3		1	1	0	2004	2004
STAT1	6772	hearing impairment	C1384666	phenotype	Pathological Conditions, Signs and Symptoms; Nervous System Diseases; Otorhinolaryngologic Diseases	Disease or Syndrome	740	337	0.3		1	1	0	2011	2011
STAT1	6772	Pulmonary Fibrosis	C0034069	disease	Respiratory Tract Diseases	Disease or Syndrome	924	25	0.21		1	2	0	2006	2017
STAT1	6772	Diabetes Mellitus, Experimental	C0011853	disease	Nutritional and Metabolic Diseases; Endocrine System Diseases	Experimental Model of Disease	522	0	0.2		1	1	0	2004	2004
STAT1	6772	Myocardial Reperfusion Injury	C0027055	phenotype	Pathological Conditions, Signs and Symptoms; Cardiovascular Diseases	Pathologic Function	226	0	0.2		1	1	0	2006	2006
STAT1	6772	Reperfusion Injury	C0035126	disease	Pathological Conditions, Signs and Symptoms; Cardiovascular Diseases	Injury or Poisoning	300	0	0.2		1	2	0	2004	2008
STAT1	6772	Sepsis	C0243026	disease	Pathological Conditions, Signs and Symptoms; Infections	Disease or Syndrome	1453	144	0.2		1	1	0	2006	2006
STAT1	6772	Immunologic Deficiency Syndromes	C0021051	group	Immune System Diseases	Disease or Syndrome	973	31	0.15		1	5	0	2001	2018
STAT1	6772	Diabetes Mellitus, Insulin-Dependent	C0011854	disease	Nutritional and Metabolic Diseases; Immune System Diseases; Endocrine System Diseases	Disease or Syndrome	1675	954	0.14		1	4	0	2001	2019
STAT1	6772	Bronchiectasis	C0006267	disease	Respiratory Tract Diseases	Disease or Syndrome	190	15	0.13		1	3	1	2017	2019
STAT1	6772	Herpes encephalitis	C0276226	disease	Infections; Nervous System Diseases	Disease or Syndrome	42	1	0.13		0.667	3	0	2008	2015
STAT1	6772	Dwarfism	C0013336	disease	Congenital, Hereditary, and Neonatal Diseases and Abnormalities; Musculoskeletal Diseases; Endocrine System Diseases	Congenital Abnormality	1261	77	0.12		1	2	0	1997	2007
STAT1	6772	Eczema	C0013595	disease	Skin and Connective Tissue Diseases	Disease or Syndrome	863	368	0.12		1	2	1	2014	2017
STAT1	6772	Encephalitis	C0014038	disease	Nervous System Diseases	Disease or Syndrome	324	18	0.11		1	1	0	2011	2011
STAT1	6772	Hepatitis	C0019158	group	Digestive System Diseases	Disease or Syndrome	656	42	0.11		1	1	0	2011	2011
STAT1	6772	Hypothyroidism	C0020676	disease	Endocrine System Diseases	Disease or Syndrome	613	283	0.11		1	1	1	2012	2012
STAT1	6772	Lymphopenia	C0024312	disease	Immune System Diseases; Hemic and Lymphatic Diseases	Disease or Syndrome	239	16	0.11		1	1	0	2017	2017
STAT1	6772	Esophageal carcinoma	C0152018	disease	Digestive System Diseases; Neoplasms	Neoplastic Process	1287	272	0.11		1	1	0	2019	2019
STAT1	6772	Immune thrombocytopenic purpura	C0398650	disease	Pathological Conditions, Signs and Symptoms; Immune System Diseases; Hemic and Lymphatic Diseases	Disease or Syndrome	338	35	0.11		1	1	1	2015	2015
STAT1	6772	Lymphadenopathy	C0497156	phenotype	Hemic and Lymphatic Diseases	Disease or Syndrome	277	5	0.11		1	3	1	2016	2019
STAT1	6772	Systemic onset juvenile chronic arthritis	C1384600	disease	Skin and Connective Tissue Diseases; Musculoskeletal Diseases; Immune System Diseases	Disease or Syndrome	90	53	0.11		1	2	1	2013	2018
STAT1	6772	Oligoarticular Juvenile Idiopathic Arthritis	C3898105	disease	Skin and Connective Tissue Diseases; Musculoskeletal Diseases; Immune System Diseases	Disease or Syndrome	51	35	0.11		1	2	1	2013	2014
STAT1	6772	Autoimmune hemolytic anemia	C0002880	disease	Immune System Diseases; Hemic and Lymphatic Diseases	Disease or Syndrome	81	0	0.1			0	0
STAT1	6772	Autoimmune Diseases	C0004364	group	Immune System Diseases	Disease or Syndrome	1758	428	0.1		1	17	1	2012	2020
STAT1	6772	Birth Weight	C0005612	phenotype	Pathological Conditions, Signs and Symptoms	Organism Attribute	214	369	0.1		1	1	1	2019	2019
STAT1	6772	Blepharitis	C0005741	disease	Eye Diseases	Disease or Syndrome	55	3	0.1			0	1
STAT1	6772	Blood Coagulation Disorders	C0005779	group	Hemic and Lymphatic Diseases	Disease or Syndrome	267	31	0.1		1	2	1	2016	2018
STAT1	6772	Body Height	C0005890	phenotype		Organism Attribute	1903	3972	0.1		1	1	1	2019	2019
STAT1	6772	Malignant Neoplasms	C0006826	group	Neoplasms	Neoplastic Process	8621	1641	0.1		0.974	39	0	2003	2020
STAT1	6772	Primary biliary cirrhosis	C0008312	disease	Pathological Conditions, Signs and Symptoms; Digestive System Diseases	Disease or Syndrome	478	667	0.1		1	1	1	2012	2012
STAT1	6772	Cholestasis	C0008370	disease	Digestive System Diseases	Disease or Syndrome	420	15	0.1		1	2	1	2016	2018
STAT1	6772	Colorectal Carcinoma	C0009402	disease	Digestive System Diseases; Neoplasms	Neoplastic Process	5473	1962	0.1		1	18	0	2005	2020
STAT1	6772	Diarrhea	C0011991	phenotype	Pathological Conditions, Signs and Symptoms	Sign or Symptom	632	63	0.1			0	0
STAT1	6772	Enterocolitis	C0014356	disease	Digestive System Diseases	Disease or Syndrome	40	2	0.1			0	0
STAT1	6772	Foramen Ovale, Patent	C0016522	disease	Congenital, Hereditary, and Neonatal Diseases and Abnormalities; Cardiovascular Diseases	Congenital Abnormality	73	14	0.1			0	0
STAT1	6772	Glioblastoma	C0017636	disease	Neoplasms	Neoplastic Process	3177	281	0.1		0.909	11	0	2008	2018
STAT1	6772	Congestive heart failure	C0018802	disease	Cardiovascular Diseases	Disease or Syndrome	1760	165	0.1			0	0
STAT1	6772	Hepatitis C	C0019196	disease	Digestive System Diseases; Infections	Disease or Syndrome	1768	347	0.1		1	15	0	2004	2019
STAT1	6772	Hepatosplenomegaly	C0019214	phenotype	Pathological Conditions, Signs and Symptoms; Digestive System Diseases; Hemic and Lymphatic Diseases	Sign or Symptom	127	21	0.1			0	0
STAT1	6772	Hypertension, Renovascular	C0020545	disease	Female Urogenital Diseases and Pregnancy Complications; Male Urogenital Diseases; Cardiovascular Diseases	Disease or Syndrome	78	8	0.1			0	0
STAT1	6772	Liver Abscess	C0023885	disease	Digestive System Diseases; Infections	Disease or Syndrome	22	1	0.1			0	1
STAT1	6772	Lupus Erythematosus, Systemic	C0024141	disease	Skin and Connective Tissue Diseases; Immune System Diseases	Disease or Syndrome	1883	1172	0.1		0.95	20	1	2007	2019
STAT1	6772	melanoma	C0025202	disease	Neoplasms	Neoplastic Process	3087	515	0.1		1	14	0	1997	2019
STAT1	6772	Neoplasms	C0027651	group	Neoplasms	Neoplastic Process	10161	1644	0.1		1	92	0	1998	2019
STAT1	6772	Osteopenia	C0029453	disease	Nutritional and Metabolic Diseases; Musculoskeletal Diseases	Disease or Syndrome	845	61	0.1			0	0
STAT1	6772	Delayed Puberty	C0034012	phenotype	Endocrine System Diseases	Pathologic Function	196	21	0.1			0	0
STAT1	6772	Renal Artery Stenosis	C0035067	disease	Female Urogenital Diseases and Pregnancy Complications; Male Urogenital Diseases; Cardiovascular Diseases	Disease or Syndrome	37	8	0.1			0	0
STAT1	6772	Thrombocytopenia	C0040034	phenotype	Hemic and Lymphatic Diseases	Disease or Syndrome	592	110	0.1		1	2	1	2016	2018
STAT1	6772	Thyroiditis	C0040147	disease	Endocrine System Diseases	Disease or Syndrome	104	7	0.1			0	0
STAT1	6772	Onychomycosis	C0040261	disease	Infections; Skin and Connective Tissue Diseases	Disease or Syndrome	27	2	0.1			0	1
STAT1	6772	Virus Diseases	C0042769	group	Infections	Disease or Syndrome	1471	42	0.1		1	20	0	1999	2019
STAT1	6772	Juvenile-Onset Still Disease	C0087031	disease	Skin and Connective Tissue Diseases; Musculoskeletal Diseases; Immune System Diseases	Disease or Syndrome	171	41	0.1		1	1	1	2013	2013
STAT1	6772	Tumor Progression	C0178874	phenotype	Pathological Conditions, Signs and Symptoms	Neoplastic Process	3865	72	0.1		0.923	13	0	2006	2019
STAT1	6772	Recurrent infections	C0239998	phenotype	Pathological Conditions, Signs and Symptoms; Infections; Musculoskeletal Diseases	Finding	127	14	0.1			0	1
STAT1	6772	Villous atrophy of intestine	C0267456	disease	Pathological Conditions, Signs and Symptoms; Digestive System Diseases	Disease or Syndrome	19	0	0.1			0	0
STAT1	6772	Squamous cell carcinoma of esophagus	C0279626	disease	Digestive System Diseases; Neoplasms	Neoplastic Process	2053	329	0.1		1	10	0	2007	2018
STAT1	6772	Squamous cell carcinoma of oropharynx	C0280313	disease	Neoplasms; Stomatognathic Diseases; Otorhinolaryngologic Diseases	Neoplastic Process	155	33	0.1			0	0
STAT1	6772	Impaired cognition	C0338656	disease	Mental Disorders	Mental or Behavioral Dysfunction	1630	348	0.1			0	1
STAT1	6772	Capillary malformation (disorder)	C0340803	disease	Congenital, Hereditary, and Neonatal Diseases and Abnormalities; Cardiovascular Diseases	Congenital Abnormality	40	13	0.1		1	26	6	2011	2020
STAT1	6772	Short stature	C0349588	phenotype		Finding	1127	292	0.1			0	1
STAT1	6772	Chronic diarrhea	C0401151	disease	Pathological Conditions, Signs and Symptoms; Digestive System Diseases	Disease or Syndrome	62	9	0.1			0	1
STAT1	6772	Delayed speech and language development	C0454644	phenotype	Behavior and Behavior Mechanisms	Finding	560	192	0.1			0	1
STAT1	6772	Delayed bone age	C0541764	phenotype		Finding	295	14	0.1			0	0
STAT1	6772	Villous atrophy	C0554101	phenotype		Finding	19	0	0.1			0	0
STAT1	6772	Recurrent upper respiratory tract infection	C0581381	disease	Infections; Respiratory Tract Diseases	Disease or Syndrome	52	3	0.1			0	0
STAT1	6772	Carcinogenesis	C0596263	phenotype	Pathological Conditions, Signs and Symptoms; Neoplasms	Neoplastic Process	6243	355	0.1		1	26	0	2006	2020
STAT1	6772	Breast Carcinoma	C0678222	disease	Neoplasms; Skin and Connective Tissue Diseases	Neoplastic Process	6776	2793	0.1		1	21	0	2000	2019
STAT1	6772	Finding of Mean Corpuscular Hemoglobin	C1261502	phenotype		Finding	653	1206	0.1		1	1	1	2019	2019
STAT1	6772	Tumor Cell Invasion	C1269955	phenotype		Neoplastic Process	6626	169	0.1		0.933	15	0	2011	2019
STAT1	6772	Primary malignant neoplasm	C1306459	group	Neoplasms	Neoplastic Process	8221	1374	0.1		1	34	0	2003	2020
STAT1	6772	Glioblastoma Multiforme	C1621958	disease	Neoplasms	Neoplastic Process	3197	186	0.1		0.909	11	0	2012	2018
STAT1	6772	Recurrent bacterial skin infections	C1835686	phenotype		Finding	13	1	0.1			0	1
STAT1	6772	Recurrent viral infection	C1837066	phenotype	Infections	Finding	32	0	0.1			0	0
STAT1	6772	Recurrent fungal infections	C1844384	phenotype		Finding	20	2	0.1			0	1
STAT1	6772	Immune dysregulation	C1844666	phenotype		Finding	11	1	0.1			0	0
STAT1	6772	Recurrent skin infections	C1853193	phenotype	Infections; Skin and Connective Tissue Diseases	Disease or Syndrome	95	2	0.1			0	1
STAT1	6772	B lymphocytopenia	C1855067	phenotype	Immune System Diseases; Hemic and Lymphatic Diseases	Finding	13	0	0.1			0	0
STAT1	6772	Rheumatoid Arthritis, Systemic Juvenile	C1858558	disease	Skin and Connective Tissue Diseases; Musculoskeletal Diseases; Immune System Diseases	Disease or Syndrome	30	42	0.1		1	1	1	2013	2013
STAT1	6772	Recurrent candida infections	C1860128	phenotype		Finding	12	1	0.1			0	1
STAT1	6772	Pediatric failure to thrive	C2315100	disease	Pathological Conditions, Signs and Symptoms; Nutritional and Metabolic Diseases; Mental Disorders	Disease or Syndrome	166	122	0.1			0	1
STAT1	6772	Recurrent Staphylococcus aureus infections	C2673462	phenotype		Finding	11	1	0.1			0	1
STAT1	6772	Short Stature, CTCAE	C2919142	phenotype		Finding	1010	0	0.1			0	0
STAT1	6772	Juvenile pauciarticular chronic arthritis	C2931171	disease	Skin and Connective Tissue Diseases; Musculoskeletal Diseases; Immune System Diseases	Disease or Syndrome	26	31	0.1		1	1	1	2013	2013
STAT1	6772	Pulmonary arterial hypertension	C2973725	disease	Respiratory Tract Diseases; Cardiovascular Diseases	Disease or Syndrome	413	70	0.1			0	0
STAT1	6772	Idiopathic pulmonary arterial hypertension	C3203102	disease	Respiratory Tract Diseases	Disease or Syndrome	776	24	0.1			0	0
STAT1	6772	Recurrent respiratory infections	C3806482	phenotype	Infections; Respiratory Tract Diseases	Finding	318	7	0.1			0	0
STAT1	6772	Functional abnormality of the bladder	C3806583	phenotype		Finding	3	0	0.1			0	0
STAT1	6772	Polyarticular Juvenile Idiopathic Arthritis, Rheumatoid Factor Negative	C3890205	disease	Skin and Connective Tissue Diseases; Musculoskeletal Diseases; Immune System Diseases	Disease or Syndrome	26	31	0.1		1	1	1	2013	2013
STAT1	6772	Antiphospholipid antibody positivity	C4019436	phenotype		Finding	18	0	0.1			0	0
STAT1	6772	Recurrent Aspergillus infections	C4021752	phenotype		Finding	5	0	0.1			0	0
STAT1	6772	Recurrent mycobacterial infections	C4023438	phenotype		Finding	9	0	0.1			0	0
STAT1	6772	Chronic oral candidiasis	C4024599	disease	Infections; Skin and Connective Tissue Diseases	Disease or Syndrome	8	2	0.1			0	2
STAT1	6772	Severe T-cell immunodeficiency	C4025208	disease		Disease or Syndrome	5	2	0.1			0	1
STAT1	6772	Medial calcification of large arteries	C4025265	phenotype		Pathologic Function	2	1	0.1			0	0
STAT1	6772	Abnormal serum interferon-gamma level	C4072899	phenotype		Finding	2	0	0.1			0	0
STAT1	6772	Primary Hypothyroidism	C4316995	disease	Endocrine System Diseases	Disease or Syndrome	19	3	0.1			0	1
STAT1	6772	Dilatation of the cerebral artery	C4476540	phenotype	Nervous System Diseases; Cardiovascular Diseases	Anatomical Abnormality	26	1	0.1			0	0
STAT1	6772	Carotid artery dilatation	C4476554	phenotype		Anatomical Abnormality	16	0	0.1			0	0
STAT1	6772	Generalized osteoporosis	C4551680	disease	Nutritional and Metabolic Diseases; Musculoskeletal Diseases	Disease or Syndrome	13	0	0.1			0	0
STAT1	6772	Malignant neoplasm of colon and/or rectum	C4722085	disease		Neoplastic Process	3669	502	0.1		1	12	0	2005	2020
STAT1	6772	Malignant tumor of colon	C0007102	disease	Digestive System Diseases; Neoplasms	Neoplastic Process	2969	688	0.08		1	8	0	2003	2018
STAT1	6772	Adult Glioblastoma	C0278878	disease	Neoplasms	Neoplastic Process	2528	98	0.08		0.875	8	0	2013	2018
STAT1	6772	Childhood Glioblastoma	C0280474	disease	Neoplasms	Neoplastic Process	2527	98	0.08		0.875	8	0	2013	2018
STAT1	6772	Colon Carcinoma	C0699790	disease	Digestive System Diseases; Neoplasms	Neoplastic Process	2832	275	0.08		1	8	0	2003	2018
STAT1	6772	Susceptibility to viral and mycobacterial infection	C4755296	disease		Disease or Syndrome	11	3	0.08		1	8	2	2006	2017
STAT1	6772	Arteriosclerosis	C0003850	disease	Cardiovascular Diseases	Disease or Syndrome	2006	267	0.07		1	7	0	2007	2018
STAT1	6772	Asthma	C0004096	disease	Respiratory Tract Diseases; Immune System Diseases	Disease or Syndrome	2096	1536	0.07		1	7	0	2000	2017
STAT1	6772	Atherosclerosis	C0004153	disease	Cardiovascular Diseases	Disease or Syndrome	2044	281	0.07		1	7	0	2007	2018
STAT1	6772	Non-Small Cell Lung Carcinoma	C0007131	disease	Neoplasms; Respiratory Tract Diseases	Neoplastic Process	3926	712	0.07		1	7	0	2013	2019
STAT1	6772	Squamous cell carcinoma	C0007137	disease	Neoplasms	Neoplastic Process	2507	257	0.07		1	7	0	2003	2019
STAT1	6772	Colitis	C0009319	disease	Digestive System Diseases	Disease or Syndrome	1135	15	0.07		1	7	0	2006	2019
STAT1	6772	Multiple Sclerosis	C0026769	disease	Immune System Diseases; Nervous System Diseases	Disease or Syndrome	1800	1022	0.07		1	7	0	2002	2019
STAT1	6772	Malignant neoplasm of prostate	C0376358	disease	Neoplasms; Male Urogenital Diseases	Neoplastic Process	4502	1082	0.07		1	7	0	2004	2019
STAT1	6772	Prostate carcinoma	C0600139	disease	Neoplasms; Male Urogenital Diseases	Neoplastic Process	4388	1168	0.07		1	7	0	2004	2019
STAT1	6772	Squamous cell carcinoma of the head and neck	C1168401	disease	Neoplasms	Neoplastic Process	1543	348	0.07		1	7	0	2006	2020
STAT1	6772	Glioma	C0017638	disease	Neoplasms	Neoplastic Process	3097	353	0.06		1	6	0	2009	2019
STAT1	6772	Mammary Neoplasms	C1458155	group	Neoplasms; Skin and Connective Tissue Diseases	Neoplastic Process	2780	385	0.06		1	6	0	2002	2017
STAT1	6772	Infection	C3714514	group	Infections	Pathologic Function	491	0	0.06		1	6	0	2003	2008
STAT1	6772	Myeloid Leukemia, Chronic	C0023473	disease	Neoplasms; Hemic and Lymphatic Diseases	Neoplastic Process	1172	115	0.05		1	5	0	2005	2018
STAT1	6772	Adult T-Cell Lymphoma/Leukemia	C0023493	disease	Neoplasms; Immune System Diseases; Hemic and Lymphatic Diseases	Neoplastic Process	540	11	0.05		1	5	0	1999	2018
STAT1	6772	Adenocarcinoma of lung (disorder)	C0152013	disease	Neoplasms	Neoplastic Process	2438	563	0.05		1	5	0	2016	2019
STAT1	6772	Pancreatic carcinoma	C0235974	disease	Digestive System Diseases; Neoplasms; Endocrine System Diseases	Neoplastic Process	2689	322	0.05		1	5	0	2015	2019
STAT1	6772	Malignant neoplasm of pancreas	C0346647	disease	Digestive System Diseases; Neoplasms; Endocrine System Diseases	Neoplastic Process	2667	277	0.05		1	5	0	2015	2019
STAT1	6772	Secondary Neoplasm	C2939419	group	Pathological Conditions, Signs and Symptoms; Neoplasms	Neoplastic Process	2492	85	0.05		1	5	0	2012	2018
STAT1	6772	Triple Negative Breast Neoplasms	C3539878	disease	Neoplasms; Skin and Connective Tissue Diseases	Neoplastic Process	1674	99	0.05		1	5	0	2013	2018
STAT1	6772	Triple-Negative Breast Carcinoma	C4722518	disease	Neoplasms; Skin and Connective Tissue Diseases	Neoplastic Process	1598	96	0.05		1	5	0	2013	2018
STAT1	6772	Candidiasis	C0006840	disease	Infections	Disease or Syndrome	95	8	0.04		1	4	0	2013	2019
STAT1	6772	Carcinoma	C0007097	group	Neoplasms	Neoplastic Process	2462	103	0.04		1	4	0	2008	2017
STAT1	6772	Celiac Disease	C0007570	disease	Digestive System Diseases; Nutritional and Metabolic Diseases	Disease or Syndrome	527	263	0.04		0.75	4	0	2003	2020
STAT1	6772	Ulcerative Colitis	C0009324	disease	Digestive System Diseases	Disease or Syndrome	1458	827	0.04		1	4	0	2009	2019
STAT1	6772	Diabetic Nephropathy	C0011881	disease	Female Urogenital Diseases and Pregnancy Complications; Male Urogenital Diseases; Endocrine System Diseases	Disease or Syndrome	1189	238	0.04		1	4	0	2009	2019
STAT1	6772	Chronic Lymphocytic Leukemia	C0023434	disease	Neoplasms; Immune System Diseases; Hemic and Lymphatic Diseases	Neoplastic Process	1447	291	0.04		1	4	0	2003	2015
STAT1	6772	Lupus Erythematosus, Discoid	C0024138	disease	Skin and Connective Tissue Diseases	Disease or Syndrome	552	46	0.04		1	4	0	2014	2019
STAT1	6772	Skin lesion	C0037284	group	Skin and Connective Tissue Diseases	Disease or Syndrome	563	52	0.04		1	4	0	2017	2018
STAT1	6772	Respiratory syncytial virus (RSV) infection in conditions classified elsewhere and of unspecified site	C0375023	disease		Disease or Syndrome	467	14	0.04		1	4	0	2008	2017
STAT1	6772	Hepatitis C, Chronic	C0524910	disease	Digestive System Diseases; Infections	Disease or Syndrome	430	80	0.04		1	4	0	2004	2017
STAT1	6772	Oropharyngeal disorders	C0553694	group	Digestive System Diseases; Respiratory Tract Diseases; Stomatognathic Diseases; Otorhinolaryngologic Diseases	Disease or Syndrome	163	3	0.04		1	4	0	2006	2019
STAT1	6772	Stomach Carcinoma	C0699791	disease	Digestive System Diseases; Neoplasms	Neoplastic Process	3720	652	0.04		1	4	0	2001	2018
STAT1	6772	Coronary Artery Disease	C1956346	disease	Cardiovascular Diseases	Disease or Syndrome	1708	1577	0.04		0.75	4	0	2011	2019
STAT1	6772	Nasopharyngeal carcinoma	C2931822	disease	Neoplasms; Stomatognathic Diseases; Otorhinolaryngologic Diseases	Neoplastic Process	1553	320	0.04		1	4	0	2000	2018
STAT1	6772	Carcinoma, Ovarian Epithelial	C4721610	disease	Neoplasms; Female Urogenital Diseases and Pregnancy Complications; Endocrine System Diseases	Neoplastic Process	2841	327	0.04		1	4	0	2011	2018
STAT1	6772	Bladder Neoplasm	C0005695	disease	Neoplasms; Female Urogenital Diseases and Pregnancy Complications; Male Urogenital Diseases	Neoplastic Process	2130	281	0.03		1	3	0	2005	2018
STAT1	6772	Encephalomyelitis	C0014070	disease	Infections; Nervous System Diseases	Disease or Syndrome	865	7	0.03		0.667	3	0	2011	2017
STAT1	6772	Fibrosarcoma	C0016057	disease	Neoplasms	Neoplastic Process	413	9	0.03		1	3	0	2002	2017
STAT1	6772	Herpes Simplex Infections	C0019348	group	Infections; Skin and Connective Tissue Diseases	Disease or Syndrome	645	11	0.03		0.667	3	1	2011	2019
STAT1	6772	Leukemia, T-Cell	C0023492	disease	Neoplasms; Immune System Diseases; Hemic and Lymphatic Diseases	Neoplastic Process	457	10	0.03		1	3	0	2008	2018
STAT1	6772	Lupus Vulgaris	C0024131	disease	Infections; Skin and Connective Tissue Diseases	Disease or Syndrome	526	44	0.03		1	3	0	2014	2019
STAT1	6772	Lupus Nephritis	C0024143	disease	Female Urogenital Diseases and Pregnancy Complications; Skin and Connective Tissue Diseases; Male Urogenital Diseases; Immune System Diseases	Disease or Syndrome	503	64	0.03		1	3	0	2013	2017
STAT1	6772	Lymphoma	C0024299	group	Neoplasms; Immune System Diseases; Hemic and Lymphatic Diseases	Neoplastic Process	1548	91	0.03		1	3	0	2008	2015
STAT1	6772	Malignant neoplasm of stomach	C0024623	disease	Digestive System Diseases; Neoplasms	Neoplastic Process	3806	615	0.03		1	3	0	2001	2018
STAT1	6772	Osteomyelitis	C0029443	disease	Infections; Musculoskeletal Diseases	Disease or Syndrome	121	14	0.03		1	3	0	2013	2017
STAT1	6772	Periodontal Diseases	C0031090	group	Stomatognathic Diseases	Disease or Syndrome	326	22	0.03		1	3	1	2012	2018
STAT1	6772	Respiratory Syncytial Virus Infections	C0035235	group	Infections	Disease or Syndrome	244	5	0.03		1	3	0	2010	2017
STAT1	6772	Malignant neoplasm of lung	C0242379	disease	Neoplasms; Respiratory Tract Diseases	Neoplastic Process	4173	1142	0.03		1	3	0	2007	2018
STAT1	6772	Vesicular Stomatitis	C0266999	disease	Infections; Stomatognathic Diseases; Animal Diseases	Disease or Syndrome	112	0	0.03		1	3	0	2013	2019
STAT1	6772	Zika Virus Infection	C0276289	disease	Infections	Disease or Syndrome	192	1	0.03		1	3	0	2017	2019
STAT1	6772	Adult Fibrosarcoma	C0278595	disease	Neoplasms	Neoplastic Process	387	9	0.03		1	3	0	2002	2017
STAT1	6772	Hemorrhagic Fever, Ebola	C0282687	disease	Infections	Disease or Syndrome	164	1	0.03		0.667	3	0	2017	2018
STAT1	6772	Lupus Erythematosus	C0409974	disease	Pathological Conditions, Signs and Symptoms; Skin and Connective Tissue Diseases; Immune System Diseases	Disease or Syndrome	558	44	0.03		1	3	0	2014	2019
STAT1	6772	Carcinoma of lung	C0684249	disease	Neoplasms; Respiratory Tract Diseases	Neoplastic Process	4081	1204	0.03		1	3	0	2007	2018
STAT1	6772	ovarian neoplasm	C0919267	disease	Neoplasms; Female Urogenital Diseases and Pregnancy Complications; Endocrine System Diseases	Neoplastic Process	2542	757	0.03		1	3	0	2011	2018
STAT1	6772	Malignant neoplasm of ovary	C1140680	disease	Neoplasms; Female Urogenital Diseases and Pregnancy Complications; Endocrine System Diseases	Neoplastic Process	2563	315	0.03		1	3	0	2011	2018
STAT1	6772	Thanatophoric dysplasia, type 2	C1300257	disease	Congenital, Hereditary, and Neonatal Diseases and Abnormalities; Musculoskeletal Diseases	Disease or Syndrome	11	17	0.03		1	3	0	1997	2018
STAT1	6772	Primary malignant neoplasm of lung	C1306460	disease	Neoplasms; Respiratory Tract Diseases	Neoplastic Process	3894	981	0.03		1	3	0	2007	2018
STAT1	6772	IMMUNE SUPPRESSION	C1840264	phenotype		Disease or Syndrome	222	3	0.03		1	3	0	2013	2018
STAT1	6772	T-Cell Large Granular Lymphocyte Leukemia	C1955861	disease	Neoplasms; Immune System Diseases; Hemic and Lymphatic Diseases	Neoplastic Process	35	4	0.03		1	3	0	2017	2018
STAT1	6772	Human immunodeficiency virus (HIV) II infection category B1	C3854222	disease		Disease or Syndrome	985	56	0.03		1	3	0	2003	2018
STAT1	6772	Head and Neck Carcinoma	C3887461	disease	Neoplasms	Neoplastic Process	786	118	0.03		1	3	0	2009	2013
STAT1	6772	Severe Fever with Thrombocytopenia Syndrome	C4284413	disease	Hemic and Lymphatic Diseases	Disease or Syndrome	55	1	0.03		1	3	0	2015	2019
STAT1	6772	Fatty Liver Disease	C4529962	disease		Disease or Syndrome	741	81	0.03		1	3	0	2017	2019
STAT1	6772	Acute periodontitis	C0001342	disease	Stomatognathic Diseases	Disease or Syndrome	130	49	0.02		1	2	0	2013	2018
STAT1	6772	Alzheimer's Disease	C0002395	disease	Nervous System Diseases; Mental Disorders	Disease or Syndrome	3397	1843	0.02		1	2	0	2013	2018
STAT1	6772	Anoxia	C0003130	phenotype	Pathological Conditions, Signs and Symptoms	Pathologic Function	287	0	0.02		1	2	0	2007	2009
STAT1	6772	Biliary Atresia	C0005411	disease	Congenital, Hereditary, and Neonatal Diseases and Abnormalities; Digestive System Diseases	Congenital Abnormality	184	32	0.02		1	2	0	2011	2017
STAT1	6772	Malignant neoplasm of urinary bladder	C0005684	disease	Neoplasms; Female Urogenital Diseases and Pregnancy Complications; Male Urogenital Diseases	Neoplastic Process	2113	316	0.02		1	2	0	2005	2018
STAT1	6772	Intracranial Aneurysm	C0007766	disease	Nervous System Diseases; Cardiovascular Diseases	Disease or Syndrome	311	150	0.02		1	2	0	2013	2017
STAT1	6772	Malignant tumor of cervix	C0007847	disease	Neoplasms; Female Urogenital Diseases and Pregnancy Complications	Neoplastic Process	1718	245	0.02		1	2	0	2017	2019
STAT1	6772	Colonic Neoplasms	C0009375	group	Digestive System Diseases; Neoplasms	Neoplastic Process	947	45	0.02		1	2	0	2008	2016
STAT1	6772	Cystic Fibrosis	C0010674	disease	Congenital, Hereditary, and Neonatal Diseases and Abnormalities; Digestive System Diseases; Respiratory Tract Diseases	Disease or Syndrome	852	704	0.02		1	2	0	2003	2004
STAT1	6772	Dermatitis	C0011603	disease	Skin and Connective Tissue Diseases	Disease or Syndrome	496	16	0.02		1	2	0	2018	2018
STAT1	6772	Dermatitis, Atopic	C0011615	disease	Congenital, Hereditary, and Neonatal Diseases and Abnormalities; Skin and Connective Tissue Diseases; Immune System Diseases	Disease or Syndrome	751	232	0.02		1	2	0	2014	2017
STAT1	6772	Diabetes	C0011847	disease	Endocrine System Diseases	Disease or Syndrome	2359	710	0.02		1	2	0	2015	2018
STAT1	6772	Diabetes Mellitus	C0011849	group	Nutritional and Metabolic Diseases; Endocrine System Diseases	Disease or Syndrome	2803	824	0.02		1	2	0	2015	2018
STAT1	6772	Japanese Encephalitis	C0014057	disease	Infections; Nervous System Diseases	Disease or Syndrome	119	6	0.02		1	2	0	2016	2018
STAT1	6772	Fanconi Anemia	C0015625	disease	Congenital, Hereditary, and Neonatal Diseases and Abnormalities; Nutritional and Metabolic Diseases; Hemic and Lymphatic Diseases	Disease or Syndrome	394	173	0.02		1	2	0	2000	2013
STAT1	6772	Graft-vs-Host Disease	C0018133	disease	Immune System Diseases	Disease or Syndrome	447	25	0.02		1	2	0	2014	2018
STAT1	6772	Hepatitis B	C0019163	disease	Digestive System Diseases; Infections	Disease or Syndrome	1449	519	0.02		1	2	0	2006	2019
STAT1	6772	Hodgkin Disease	C0019829	disease	Neoplasms; Immune System Diseases; Hemic and Lymphatic Diseases	Neoplastic Process	900	148	0.02		1	2	0	2001	2019
STAT1	6772	Hyperinsulinism	C0020459	disease	Nutritional and Metabolic Diseases	Disease or Syndrome	620	64	0.02		1	2	0	2006	2008
STAT1	6772	Inflammatory Bowel Diseases	C0021390	group	Digestive System Diseases	Disease or Syndrome	1577	605	0.02		1	2	0	2017	2018
STAT1	6772	leukemia	C0023418	disease	Neoplasms	Neoplastic Process	2111	144	0.02		1	2	0	2017	2018
STAT1	6772	Acute lymphocytic leukemia	C0023449	disease	Neoplasms; Immune System Diseases; Hemic and Lymphatic Diseases	Neoplastic Process	1293	222	0.02		1	2	0	1996	2017
STAT1	6772	Childhood Acute Lymphoblastic Leukemia	C0023452	disease	Neoplasms; Immune System Diseases; Hemic and Lymphatic Diseases	Neoplastic Process	1096	261	0.02		1	2	0	1996	2017
STAT1	6772	Leukemia, Myelocytic, Acute	C0023467	disease	Neoplasms	Neoplastic Process	3111	6892	0.02		1	2	0	2001	2017
STAT1	6772	Lymphocytic Choriomeningitis	C0024266	disease	Infections; Nervous System Diseases	Disease or Syndrome	147	0	0.02		1	2	0	2012	2017
STAT1	6772	Measles	C0025007	disease	Infections	Disease or Syndrome	113	6	0.02		1	2	0	2007	2011
STAT1	6772	Multiple Myeloma	C0026764	disease	Neoplasms; Immune System Diseases; Hemic and Lymphatic Diseases; Cardiovascular Diseases	Neoplastic Process	1740	865	0.02		1	2	0	2007	2012
STAT1	6772	Nephroblastoma	C0027708	disease	Congenital, Hereditary, and Neonatal Diseases and Abnormalities; Neoplasms; Female Urogenital Diseases and Pregnancy Complications; Male Urogenital Diseases	Neoplastic Process	586	125	0.02		0.5	2	0	1998	2006
STAT1	6772	Degenerative polyarthritis	C0029408	disease	Musculoskeletal Diseases	Disease or Syndrome	1827	247	0.02		1	2	0	2012	2019
STAT1	6772	Osteoporosis	C0029456	disease	Nutritional and Metabolic Diseases; Musculoskeletal Diseases	Disease or Syndrome	1098	182	0.02		1	2	0	2010	2015
STAT1	6772	Parainfluenza	C0030389	disease	Infections	Disease or Syndrome	36	1	0.02		1	2	0	2009	2019
STAT1	6772	Periodontitis	C0031099	disease	Stomatognathic Diseases	Disease or Syndrome	682	116	0.02		1	2	0	2017	2019
STAT1	6772	Aggressive Periodontitis	C0031106	disease	Stomatognathic Diseases	Disease or Syndrome	184	59	0.02		1	2	0	2013	2018
STAT1	6772	Polycythemia Vera	C0032463	disease	Neoplasms; Hemic and Lymphatic Diseases	Neoplastic Process	291	38	0.02		1	2	0	2010	2014
STAT1	6772	Psoriasis	C0033860	disease	Skin and Connective Tissue Diseases	Disease or Syndrome	1308	705	0.02		1	2	0	2018	2019
STAT1	6772	Respiratory Tract Infections	C0035243	group	Infections; Respiratory Tract Diseases	Disease or Syndrome	187	10	0.02		1	2	0	2014	2017
STAT1	6772	Sarcoidosis	C0036202	disease	Hemic and Lymphatic Diseases	Disease or Syndrome	413	787	0.02		1	2	0	2009	2020
STAT1	6772	Schizophrenia	C0036341	disease	Mental Disorders	Mental or Behavioral Dysfunction	2872	2897	0.02		1	2	0	2018	2019
STAT1	6772	Thrombocythemia, Essential	C0040028	disease	Hemic and Lymphatic Diseases	Disease or Syndrome	220	37	0.02		1	2	0	2010	2014
STAT1	6772	Thymoma	C0040100	disease	Neoplasms; Hemic and Lymphatic Diseases	Neoplastic Process	291	20	0.02		1	2	0	2000	2008
STAT1	6772	Tuberculosis	C0041296	disease	Infections	Disease or Syndrome	1256	328	0.02		1	2	0	2004	2004
STAT1	6772	West Nile Fever	C0043124	disease	Infections; Nervous System Diseases	Disease or Syndrome	79	0	0.02		1	2	0	2011	2020
STAT1	6772	B-Cell Lymphomas	C0079731	group	Neoplasms; Immune System Diseases; Hemic and Lymphatic Diseases	Neoplastic Process	1408	42	0.02		1	2	0	2017	2018
STAT1	6772	Diffuse Large B-Cell Lymphoma	C0079744	disease	Neoplasms; Immune System Diseases; Hemic and Lymphatic Diseases	Neoplastic Process	1043	127	0.02		1	2	0	2013	2015
STAT1	6772	Polyglandular Type I Autoimmune Syndrome	C0085859	disease	Immune System Diseases; Endocrine System Diseases	Disease or Syndrome	64	76	0.02		1	2	0	2017	2018
STAT1	6772	Primary Sjögren's syndrome	C0151449	disease	Eye Diseases; Skin and Connective Tissue Diseases; Musculoskeletal Diseases; Immune System Diseases; Stomatognathic Diseases	Disease or Syndrome	312	42	0.02		1	2	0	2015	2016
STAT1	6772	Secondary malignant neoplasm of lung	C0153676	disease	Neoplasms; Respiratory Tract Diseases	Neoplastic Process	1370	20	0.02		1	2	0	2016	2017
STAT1	6772	Ki-1+ Anaplastic Large Cell Lymphoma	C0206180	disease	Neoplasms; Immune System Diseases; Hemic and Lymphatic Diseases	Neoplastic Process	300	10	0.02		1	2	0	2019	2020
STAT1	6772	Gastrointestinal Carcinoid Tumor	C0220620	disease	Digestive System Diseases; Neoplasms; Endocrine System Diseases	Neoplastic Process	323	13	0.02		1	2	0	2014	2018
STAT1	6772	Memory impairment	C0233794	phenotype	Pathological Conditions, Signs and Symptoms; Nervous System Diseases; Behavior and Behavior Mechanisms	Mental or Behavioral Dysfunction	763	48	0.02		1	2	0	2019	2019
STAT1	6772	Venous malformation	C0265950	disease	Congenital, Hereditary, and Neonatal Diseases and Abnormalities	Congenital Abnormality	38	3	0.02		1	2	0	2008	2013
STAT1	6772	Malignant Head and Neck Neoplasm	C0278996	disease	Neoplasms	Neoplastic Process	767	118	0.02		1	2	0	2011	2013
STAT1	6772	Conventional (Clear Cell) Renal Cell Carcinoma	C0279702	disease	Neoplasms; Female Urogenital Diseases and Pregnancy Complications; Male Urogenital Diseases	Neoplastic Process	2346	222	0.02		1	2	0	2014	2014
STAT1	6772	Cervix carcinoma	C0302592	disease	Neoplasms; Female Urogenital Diseases and Pregnancy Complications	Neoplastic Process	1881	283	0.02		1	2	0	2017	2019
STAT1	6772	Avascular Necrosis of Femur Head	C0410480	phenotype	Pathological Conditions, Signs and Symptoms; Musculoskeletal Diseases	Disease or Syndrome	74	20	0.02		1	2	0	2017	2019
STAT1	6772	Blindness	C0456909	phenotype	Pathological Conditions, Signs and Symptoms; Eye Diseases; Nervous System Diseases	Disease or Syndrome	393	34	0.02		1	2	0	2011	2014
STAT1	6772	Hepatitis B, Chronic	C0524909	disease	Digestive System Diseases; Infections	Disease or Syndrome	415	84	0.02		1	2	0	2010	2013
STAT1	6772	Osteosarcoma of bone	C0585442	disease	Neoplasms	Neoplastic Process	2247	151	0.02		1	2	0	2017	2019
STAT1	6772	Epithelial ovarian cancer	C0677886	disease	Neoplasms; Female Urogenital Diseases and Pregnancy Complications; Endocrine System Diseases	Neoplastic Process	1224	129	0.02		1	2	0	2013	2018
STAT1	6772	Carcinoma of bladder	C0699885	disease	Neoplasms; Female Urogenital Diseases and Pregnancy Complications; Male Urogenital Diseases	Neoplastic Process	2104	309	0.02		1	2	0	2005	2018
STAT1	6772	Adult Acute Lymphocytic Leukemia	C0751606	disease		Neoplastic Process	860	154	0.02		1	2	0	1996	2017
STAT1	6772	Malignant Pleural Mesothelioma	C0812413	disease	Neoplasms; Respiratory Tract Diseases	Neoplastic Process	421	15	0.02		1	2	0	2014	2017
STAT1	6772	Adult Lymphoma	C1332206	disease	Neoplasms; Immune System Diseases; Hemic and Lymphatic Diseases	Neoplastic Process	1169	66	0.02		1	2	0	2014	2015
STAT1	6772	Childhood Leukemia	C1332977	disease	Neoplasms	Neoplastic Process	1740	140	0.02		1	2	0	2017	2018
STAT1	6772	Childhood Lymphoma	C1332979	disease	Neoplasms; Immune System Diseases; Hemic and Lymphatic Diseases	Neoplastic Process	1171	66	0.02		1	2	0	2014	2015
STAT1	6772	Classical Hodgkin's Lymphoma	C1333064	disease	Neoplasms; Immune System Diseases; Hemic and Lymphatic Diseases	Neoplastic Process	285	20	0.02		1	2	0	2009	2012
STAT1	6772	Sjogren's Syndrome	C1527336	disease	Eye Diseases; Skin and Connective Tissue Diseases; Musculoskeletal Diseases; Immune System Diseases; Stomatognathic Diseases	Disease or Syndrome	481	47	0.02		1	2	0	2006	2011
STAT1	6772	Malignant transformation	C1608408	phenotype		Neoplastic Process	1027	20	0.02		1	2	0	2007	2011
STAT1	6772	Influenza A	C2062441	disease		Disease or Syndrome	563	19	0.02		1	2	0	2018	2019
STAT1	6772	Adult Classical Hodgkin Lymphoma	C2347747	disease	Neoplasms; Immune System Diseases; Hemic and Lymphatic Diseases	Neoplastic Process	233	10	0.02		1	2	0	2009	2012
STAT1	6772	HIV-1 infection	C2363741	disease		Disease or Syndrome	695	94	0.02		1	2	0	2009	2012
STAT1	6772	Congenital abnormality of vein	C2937220	group	Congenital, Hereditary, and Neonatal Diseases and Abnormalities; Cardiovascular Diseases	Congenital Abnormality	39	7	0.02		1	2	0	2008	2013
STAT1	6772	Oestrogen receptor positive breast cancer	C2938924	disease		Neoplastic Process	510	58	0.02		1	2	0	2016	2017
STAT1	6772	MYELODYSPLASTIC SYNDROME	C3463824	group	Hemic and Lymphatic Diseases	Neoplastic Process	1033	95	0.02		0.5	2	0	2000	2017
STAT1	6772	FANCONI ANEMIA, COMPLEMENTATION GROUP A (disorder)	C3469521	disease	Congenital, Hereditary, and Neonatal Diseases and Abnormalities; Nutritional and Metabolic Diseases; Hemic and Lymphatic Diseases	Disease or Syndrome	360	194	0.02		1	2	0	2000	2013
STAT1	6772	Inflammatory dermatosis	C3875321	disease	Skin and Connective Tissue Diseases	Disease or Syndrome	382	6	0.02		1	2	0	2018	2018
STAT1	6772	cervical cancer	C4048328	disease	Neoplasms; Female Urogenital Diseases and Pregnancy Complications	Neoplastic Process	1817	268	0.02		1	2	0	2017	2019
STAT1	6772	Immunosuppression	C4048329	disease		Disease or Syndrome	632	9	0.02		1	2	0	1999	2019
STAT1	6772	Congenital atresia of extrahepatic bile duct	C4520983	disease	Congenital, Hereditary, and Neonatal Diseases and Abnormalities; Digestive System Diseases	Congenital Abnormality	172	19	0.02		1	2	0	2011	2017
STAT1	6772	Extrapulmonary Small Cell Carcinoma	C4722419	disease	Neoplasms	Neoplastic Process	157	11	0.02		1	2	0	2014	2017
STAT1	6772	Congenital Abnormality	C0000768	group	Congenital, Hereditary, and Neonatal Diseases and Abnormalities	Congenital Abnormality	1098	73	0.01		1	1	0	2001	2001
STAT1	6772	Achondroplasia	C0001080	disease	Congenital, Hereditary, and Neonatal Diseases and Abnormalities; Musculoskeletal Diseases	Congenital Abnormality	46	21	0.01		1	1	0	2016	2016
STAT1	6772	Adenocarcinoma	C0001418	group	Neoplasms	Neoplastic Process	2235	168	0.01		1	1	0	2012	2012
STAT1	6772	Adenovirus Infections	C0001486	group	Infections	Disease or Syndrome	145	0	0.01		1	1	0	2019	2019
STAT1	6772	Osteoporosis, Age-Related	C0001787	disease	Nutritional and Metabolic Diseases; Musculoskeletal Diseases	Disease or Syndrome	89	0	0.01		1	1	0	2019	2019
STAT1	6772	Primary Myelofibrosis	C0001815	disease	Hemic and Lymphatic Diseases	Neoplastic Process	282	29	0.01		1	1	0	2018	2018
STAT1	6772	Alopecia	C0002170	disease	Pathological Conditions, Signs and Symptoms; Skin and Connective Tissue Diseases	Disease or Syndrome	491	375	0.01		1	1	0	2020	2020
STAT1	6772	Alopecia Areata	C0002171	disease	Skin and Connective Tissue Diseases	Disease or Syndrome	114	54	0.01		1	1	0	2020	2020
STAT1	6772	Anemia	C0002871	disease	Hemic and Lymphatic Diseases	Disease or Syndrome	847	94	0.01		1	1	0	2014	2014
STAT1	6772	Aortic Rupture	C0003496	disease	Cardiovascular Diseases; Wounds and Injuries	Disease or Syndrome	22	0	0.01		1	1	0	2010	2010
STAT1	6772	Arthritis	C0003864	disease	Musculoskeletal Diseases	Disease or Syndrome	1072	69	0.01		1	1	0	2017	2017
STAT1	6772	Bacterial Infections	C0004623	group	Infections	Disease or Syndrome	616	17	0.01		1	1	0	2005	2005
STAT1	6772	Bipolar Disorder	C0005586	disease	Mental Disorders	Mental or Behavioral Dysfunction	1183	839	0.01		1	1	0	2018	2018
STAT1	6772	Brain Neoplasms	C0006118	group	Neoplasms; Nervous System Diseases	Neoplastic Process	1018	204	0.01		1	1	0	2016	2016
STAT1	6772	Mucocutaneous candidiasis	C0006848	disease	Infections; Skin and Connective Tissue Diseases	Disease or Syndrome	15	0	0.01		1	1	0	2017	2017
STAT1	6772	Noninfiltrating Intraductal Carcinoma	C0007124	disease	Neoplasms	Neoplastic Process	486	13	0.01		1	1	0	2013	2013
STAT1	6772	Renal Cell Carcinoma	C0007134	disease	Neoplasms; Female Urogenital Diseases and Pregnancy Complications; Male Urogenital Diseases	Neoplastic Process	2084	288	0.01		1	1	0	2014	2014
STAT1	6772	Meibomian Cyst	C0007933	disease	Neoplasms; Eye Diseases	Disease or Syndrome	3	3	0.01		1	1	0	2020	2020
STAT1	6772	Chikungunya Fever	C0008055	disease	Infections	Disease or Syndrome	137	10	0.01		1	1	0	2018	2018
STAT1	6772	Choriocarcinoma	C0008497	disease	Neoplasms; Female Urogenital Diseases and Pregnancy Complications	Neoplastic Process	431	2	0.01		1	1	0	2007	2007
STAT1	6772	Condylomata Acuminata	C0009663	disease	Infections; Skin and Connective Tissue Diseases	Disease or Syndrome	73	0	0.01		1	1	0	2010	2010
STAT1	6772	Coronary Arteriosclerosis	C0010054	disease	Cardiovascular Diseases	Disease or Syndrome	1282	440	0.01		1	1	0	2019	2019
STAT1	6772	Coxsackievirus Infections	C0010246	group	Infections	Disease or Syndrome	48	1	0.01		1	1	0	2017	2017
STAT1	6772	Crohn Disease	C0010346	disease	Digestive System Diseases	Disease or Syndrome	1382	1147	0.01		1	1	0	2019	2019
STAT1	6772	Infection by Cryptococcus neoformans	C0010414	disease	Infections	Disease or Syndrome	167	1	0.01		1	1	0	2018	2018
STAT1	6772	Presenile dementia	C0011265	disease	Nervous System Diseases; Mental Disorders	Mental or Behavioral Dysfunction	718	159	0.01		1	1	0	2008	2008
STAT1	6772	Mental Depression	C0011570	disease	Behavior and Behavior Mechanisms	Mental or Behavioral Dysfunction	1478	271	0.01		1	1	0	2017	2017
STAT1	6772	Depressive disorder	C0011581	disease	Mental Disorders	Mental or Behavioral Dysfunction	1719	297	0.01		1	1	0	2017	2017
STAT1	6772	Dermatomyositis	C0011633	disease	Skin and Connective Tissue Diseases; Musculoskeletal Diseases; Nervous System Diseases	Disease or Syndrome	235	34	0.01		1	1	0	2001	2001
STAT1	6772	Dermatophytosis	C0011636	disease	Infections; Skin and Connective Tissue Diseases	Disease or Syndrome	19	3	0.01		1	1	0	2015	2015
STAT1	6772	Down Syndrome	C0013080	disease	Congenital, Hereditary, and Neonatal Diseases and Abnormalities; Nervous System Diseases	Disease or Syndrome	766	80	0.01		1	1	0	2012	2012
STAT1	6772	Patent ductus arteriosus	C0013274	disease	Congenital, Hereditary, and Neonatal Diseases and Abnormalities; Cardiovascular Diseases	Congenital Abnormality	510	56	0.01		1	1	0	2019	2019
STAT1	6772	Eclampsia	C0013537	disease	Female Urogenital Diseases and Pregnancy Complications	Disease or Syndrome	241	38	0.01		1	1	0	2014	2014
STAT1	6772	Encephalitis, St. Louis	C0014060	disease	Infections; Nervous System Diseases	Disease or Syndrome	272	34	0.01		1	1	0	2014	2014
STAT1	6772	Enterovirus Infections	C0014378	group	Infections	Disease or Syndrome	237	12	0.01		1	1	0	2019	2019
STAT1	6772	Esophageal Neoplasms	C0014859	group	Digestive System Diseases; Neoplasms	Neoplastic Process	1254	270	0.01		1	1	0	2019	2019
STAT1	6772	Exanthema	C0015230	phenotype	Skin and Connective Tissue Diseases	Sign or Symptom	251	14	0.01		1	1	0	2011	2011
STAT1	6772	Fever	C0015967	phenotype	Pathological Conditions, Signs and Symptoms	Sign or Symptom	1021	66	0.01		1	1	0	2019	2019
STAT1	6772	Fibrosis	C0016059	phenotype	Pathological Conditions, Signs and Symptoms	Pathologic Function	184	0	0.01		1	1	0	2003	2003
STAT1	6772	Gastritis	C0017152	disease	Digestive System Diseases	Disease or Syndrome	292	21	0.01		1	1	0	2008	2008
STAT1	6772	Glomerulonephritis	C0017658	disease	Female Urogenital Diseases and Pregnancy Complications; Male Urogenital Diseases	Disease or Syndrome	391	7	0.01		1	1	0	2010	2010
STAT1	6772	IGA Glomerulonephritis	C0017661	disease	Female Urogenital Diseases and Pregnancy Complications; Male Urogenital Diseases; Immune System Diseases	Disease or Syndrome	456	130	0.01		1	1	0	2010	2010
STAT1	6772	Chronic granulomatous disease	C0018203	group	Congenital, Hereditary, and Neonatal Diseases and Abnormalities; Immune System Diseases; Hemic and Lymphatic Diseases	Disease or Syndrome	105	23	0.01		1	1	0	2017	2017
STAT1	6772	Hemorrhagic Fever, Crimean	C0019099	disease	Infections	Disease or Syndrome	47	9	0.01		1	1	0	2012	2012
STAT1	6772	Hepatitis, Chronic	C0019189	disease	Digestive System Diseases	Disease or Syndrome	224	10	0.01		1	1	0	2004	2004
STAT1	6772	Herpes NOS	C0019340	disease	Infections	Disease or Syndrome	114	5	0.01		1	1	0	2012	2012
STAT1	6772	Herpesviridae Infections	C0019372	group	Infections	Disease or Syndrome	62	3	0.01		1	1	1	2019	2019
STAT1	6772	Histoplasmosis	C0019655	disease	Infections	Disease or Syndrome	16	0	0.01		1	1	0	2013	2013
STAT1	6772	Hypercholesterolemia, Familial	C0020445	disease	Congenital, Hereditary, and Neonatal Diseases and Abnormalities; Nutritional and Metabolic Diseases	Disease or Syndrome	203	1423	0.01		1	1	0	2014	2014
STAT1	6772	Hypertensive disease	C0020538	group	Cardiovascular Diseases	Disease or Syndrome	2322	1085	0.01		1	1	0	2019	2019
STAT1	6772	Immune System Diseases	C0021053	group	Immune System Diseases	Disease or Syndrome	451	116	0.01		1	1	0	2017	2017
STAT1	6772	insulinoma	C0021670	disease	Digestive System Diseases; Neoplasms; Endocrine System Diseases	Neoplastic Process	258	8	0.01		1	1	0	2001	2001
STAT1	6772	Kidney Failure, Chronic	C0022661	disease	Female Urogenital Diseases and Pregnancy Complications; Male Urogenital Diseases	Disease or Syndrome	827	425	0.01		1	1	0	2018	2018
STAT1	6772	Acute Kidney Tubular Necrosis	C0022672	disease	Female Urogenital Diseases and Pregnancy Complications; Male Urogenital Diseases	Disease or Syndrome	53	0	0.01		1	1	0	2019	2019
STAT1	6772	Cystic kidney	C0022679	disease	Female Urogenital Diseases and Pregnancy Complications; Male Urogenital Diseases	Disease or Syndrome	89	1	0.01		1	1	0	2016	2016
STAT1	6772	Leishmaniasis	C0023281	disease	Infections; Skin and Connective Tissue Diseases	Disease or Syndrome	198	4	0.01		1	1	0	2019	2019
STAT1	6772	Acute Erythroblastic Leukemia	C0023440	disease	Neoplasms; Hemic and Lymphatic Diseases	Neoplastic Process	302	5	0.01		1	1	0	2002	2002
STAT1	6772	Acute Megakaryocytic Leukemias	C0023462	disease	Neoplasms	Neoplastic Process	159	15	0.01		1	1	0	2017	2017
STAT1	6772	Myeloid Leukemia	C0023470	disease	Neoplasms	Neoplastic Process	385	7	0.01		1	1	0	1997	1997
STAT1	6772	Acute Promyelocytic Leukemia	C0023487	disease	Neoplasms	Neoplastic Process	651	21	0.01		1	1	0	1997	1997
STAT1	6772	Leukoencephalopathy, Progressive Multifocal	C0023524	disease	Infections; Nervous System Diseases	Disease or Syndrome	240	4	0.01		1	1	0	2016	2016
STAT1	6772	Leukopenia	C0023530	disease	Hemic and Lymphatic Diseases	Disease or Syndrome	440	153	0.01		1	1	0	2014	2014
STAT1	6772	Lichen Planus	C0023646	disease	Skin and Connective Tissue Diseases	Disease or Syndrome	106	4	0.01		1	1	0	2019	2019
STAT1	6772	Liver neoplasms	C0023903	group	Digestive System Diseases; Neoplasms	Neoplastic Process	1424	7	0.01		1	1	0	2004	2004
STAT1	6772	Chronic Obstructive Airway Disease	C0024117	disease	Respiratory Tract Diseases	Disease or Syndrome	1428	852	0.01		1	1	1	2011	2011
STAT1	6772	Lymphangitis	C0024225	disease	Hemic and Lymphatic Diseases	Disease or Syndrome	4	0	0.01		1	1	0	2018	2018
STAT1	6772	Lymphatic Metastasis	C0024232	disease	Pathological Conditions, Signs and Symptoms; Neoplasms	Neoplastic Process	463	10	0.01		1	1	0	2016	2016
STAT1	6772	Lymphoma, Follicular	C0024301	disease	Neoplasms; Immune System Diseases; Hemic and Lymphatic Diseases	Neoplastic Process	477	83	0.01		1	1	0	2006	2006
STAT1	6772	Mesothelioma	C0025500	disease	Neoplasms	Neoplastic Process	560	4	0.01		1	1	0	2014	2014
STAT1	6772	Monosomy	C0026499	group	Pathological Conditions, Signs and Symptoms	Congenital Abnormality	214	11	0.01		1	1	0	2006	2006
STAT1	6772	Mucocutaneous Lymph Node Syndrome	C0026691	disease	Skin and Connective Tissue Diseases; Hemic and Lymphatic Diseases; Cardiovascular Diseases	Disease or Syndrome	370	195	0.01		1	1	0	2009	2009
STAT1	6772	Mumps	C0026780	disease	Infections; Stomatognathic Diseases	Disease or Syndrome	21	0	0.01		1	1	0	2003	2003
STAT1	6772	Mycobacterium avium-intracellulare Infection	C0026916	disease	Infections	Disease or Syndrome	58	5	0.01		1	1	0	2017	2017
STAT1	6772	Myelofibrosis	C0026987	disease	Pathological Conditions, Signs and Symptoms; Neoplasms; Hemic and Lymphatic Diseases	Neoplastic Process	163	7	0.01		1	1	0	2018	2018
STAT1	6772	Myxoma	C0027149	disease	Neoplasms	Neoplastic Process	51	0	0.01		1	1	0	2009	2009
STAT1	6772	Nasal Polyps	C0027430	disease	Pathological Conditions, Signs and Symptoms; Respiratory Tract Diseases; Otorhinolaryngologic Diseases	Disease or Syndrome	484	34	0.01		1	1	0	2018	2018
STAT1	6772	nervous system disorder	C0027765	group	Nervous System Diseases	Disease or Syndrome	977	39	0.01		1	1	0	2017	2017
STAT1	6772	Neuralgia	C0027796	phenotype	Pathological Conditions, Signs and Symptoms; Nervous System Diseases	Sign or Symptom	767	16	0.01		1	1	0	2019	2019
STAT1	6772	Neuroblastoma	C0027819	disease	Neoplasms	Neoplastic Process	2509	386	0.01		1	1	0	2006	2006
STAT1	6772	Acoustic Neuroma	C0027859	disease	Neoplasms; Nervous System Diseases; Otorhinolaryngologic Diseases	Neoplastic Process	131	3	0.01		1	1	0	2019	2019
STAT1	6772	Crusted scabies	C0028425	disease	Infections; Skin and Connective Tissue Diseases	Disease or Syndrome	1	0	0.01		1	1	0	2018	2018
STAT1	6772	Obesity	C0028754	disease	Pathological Conditions, Signs and Symptoms; Nutritional and Metabolic Diseases	Disease or Syndrome	2821	1111	0.01		1	1	0	2018	2018
STAT1	6772	Optic Neuritis	C0029134	disease	Eye Diseases; Nervous System Diseases	Disease or Syndrome	79	4	0.01		1	1	0	2018	2018
STAT1	6772	Delirium, Dementia, Amnestic, Cognitive Disorders	C0029227	group	Mental Disorders	Mental or Behavioral Dysfunction	83	0	0.01		1	1	0	2012	2012
STAT1	6772	Osteochondrodysplasias	C0029422	group	Congenital, Hereditary, and Neonatal Diseases and Abnormalities; Musculoskeletal Diseases	Disease or Syndrome	207	26	0.01		1	1	0	2008	2008
STAT1	6772	Osteosarcoma	C0029463	disease	Neoplasms	Neoplastic Process	2283	178	0.01		1	1	0	2019	2019
STAT1	6772	Pain	C0030193	phenotype	Pathological Conditions, Signs and Symptoms	Sign or Symptom	1554	196	0.01		1	1	0	2017	2017
STAT1	6772	Pancreatitis	C0030305	disease	Digestive System Diseases	Disease or Syndrome	502	80	0.01		1	1	0	2019	2019
STAT1	6772	Parkinson Disease	C0030567	disease	Nervous System Diseases	Disease or Syndrome	2078	990	0.01		1	1	0	2019	2019
STAT1	6772	Periodontal Pocket	C0031094	disease	Stomatognathic Diseases	Anatomical Abnormality	28	0	0.01		1	1	0	2018	2018
STAT1	6772	Plasmacytoma	C0032131	disease	Neoplasms; Immune System Diseases	Neoplastic Process	142	8	0.01		1	1	0	2007	2007
STAT1	6772	Pneumonia	C0032285	disease	Infections; Respiratory Tract Diseases	Disease or Syndrome	1032	33	0.01		1	1	0	2019	2019
STAT1	6772	Adenomatous Polyposis Coli	C0032580	disease	Congenital, Hereditary, and Neonatal Diseases and Abnormalities; Digestive System Diseases; Neoplasms	Neoplastic Process	609	237	0.01		1	1	0	2019	2019
STAT1	6772	Post-kala-azar dermal leishmaniasis	C0032749	disease	Infections; Skin and Connective Tissue Diseases	Disease or Syndrome	28	0	0.01		1	1	0	2017	2017
STAT1	6772	Atrial Premature Complexes	C0033036	disease	Pathological Conditions, Signs and Symptoms; Cardiovascular Diseases	Disease or Syndrome	183	21	0.01		1	1	0	2019	2019
STAT1	6772	Prostatic Neoplasms	C0033578	group	Neoplasms; Male Urogenital Diseases	Neoplastic Process	1722	31	0.01		1	1	0	2004	2004
STAT1	6772	Protein Deficiency	C0033626	disease	Nutritional and Metabolic Diseases	Disease or Syndrome	125	2	0.01		1	1	0	1998	1998
STAT1	6772	Psychotic Disorders	C0033975	group	Mental Disorders	Mental or Behavioral Dysfunction	560	179	0.01		1	1	0	2019	2019
STAT1	6772	Rabies (disorder)	C0034494	disease	Infections	Disease or Syndrome	123	0	0.01		1	1	0	2010	2010
STAT1	6772	Reoviridae Infections	C0035112	group	Infections	Disease or Syndrome	38	0	0.01		1	1	0	2009	2009
STAT1	6772	Retinoblastoma	C0035335	disease	Neoplasms; Eye Diseases	Neoplastic Process	853	193	0.01		1	1	0	2018	2018
STAT1	6772	Rotavirus Infections	C0035869	group	Infections	Disease or Syndrome	84	0	0.01		1	1	0	1999	1999
STAT1	6772	Scleritis	C0036416	disease	Eye Diseases	Disease or Syndrome	12	0	0.01		1	1	0	2007	2007
STAT1	6772	Cerebrovascular accident	C0038454	group	Nervous System Diseases; Cardiovascular Diseases	Disease or Syndrome	1658	591	0.01		1	1	0	2012	2012
STAT1	6772	Synovitis	C0039103	disease	Musculoskeletal Diseases	Disease or Syndrome	197	0	0.01		1	1	0	1995	1995
STAT1	6772	Giant Cell Arteritis	C0039483	disease	Skin and Connective Tissue Diseases; Immune System Diseases; Nervous System Diseases; Cardiovascular Diseases	Disease or Syndrome	260	78	0.01		1	1	0	2016	2016
STAT1	6772	Thanatophoric Dysplasia	C0039743	disease	Congenital, Hereditary, and Neonatal Diseases and Abnormalities; Musculoskeletal Diseases	Congenital Abnormality	12	10	0.01		1	1	0	1998	1998
STAT1	6772	Thromboangiitis Obliterans	C0040021	disease	Cardiovascular Diseases	Disease or Syndrome	127	16	0.01		1	1	0	2014	2014
STAT1	6772	Tinea	C0040247	disease	Infections; Skin and Connective Tissue Diseases	Disease or Syndrome	21	3	0.01		1	1	0	2015	2015
STAT1	6772	Urticaria	C0042109	disease	Skin and Connective Tissue Diseases; Immune System Diseases	Disease or Syndrome	168	11	0.01		1	1	0	2011	2011
STAT1	6772	Uveitis	C0042164	disease	Eye Diseases	Disease or Syndrome	247	43	0.01		1	1	0	2007	2007
STAT1	6772	Varicocele	C0042341	disease	Male Urogenital Diseases; Cardiovascular Diseases	Disease or Syndrome	99	3	0.01		0	1	0	2015	2015
STAT1	6772	Vascular Diseases	C0042373	group	Cardiovascular Diseases	Disease or Syndrome	688	40	0.01		1	1	0	2014	2014
STAT1	6772	Lymphoma, T-Cell, Cutaneous	C0079773	disease	Neoplasms; Immune System Diseases; Hemic and Lymphatic Diseases	Neoplastic Process	367	5	0.01		1	1	0	1998	1998
STAT1	6772	Granuloma Annulare	C0085074	disease	Pathological Conditions, Signs and Symptoms; Skin and Connective Tissue Diseases	Disease or Syndrome	12	2	0.01		1	1	0	2020	2020
STAT1	6772	Severe Combined Immunodeficiency	C0085110	disease	Congenital, Hereditary, and Neonatal Diseases and Abnormalities; Nutritional and Metabolic Diseases; Immune System Diseases	Disease or Syndrome	284	46	0.01		1	1	0	2007	2007
STAT1	6772	Addictive Behavior	C0085281	phenotype	Behavior and Behavior Mechanisms	Mental or Behavioral Dysfunction	332	56	0.01		1	1	0	2020	2020
STAT1	6772	Polyendocrinopathies, Autoimmune	C0085409	group	Immune System Diseases; Endocrine System Diseases	Disease or Syndrome	166	21	0.01		1	1	0	2018	2018
STAT1	6772	Polycystic Kidney, Autosomal Dominant	C0085413	disease	Congenital, Hereditary, and Neonatal Diseases and Abnormalities; Female Urogenital Diseases and Pregnancy Complications; Male Urogenital Diseases	Disease or Syndrome	280	35	0.01		1	1	0	2016	2016
STAT1	6772	Acute leukemia	C0085669	disease	Pathological Conditions, Signs and Symptoms; Neoplasms	Neoplastic Process	639	50	0.01		1	1	0	1997	1997
STAT1	6772	Depressive Symptoms	C0086132	phenotype	Behavior and Behavior Mechanisms	Sign or Symptom	421	120	0.01		1	1	0	2019	2019
STAT1	6772	Squamous cell carcinoma of lung	C0149782	disease	Neoplasms; Respiratory Tract Diseases	Neoplastic Process	670	283	0.01		1	1	0	2013	2013
STAT1	6772	Complete atrioventricular block	C0151517	disease	Pathological Conditions, Signs and Symptoms; Cardiovascular Diseases	Disease or Syndrome	403	96	0.01		1	1	0	2010	2010
STAT1	6772	Renal fibrosis	C0151650	disease	Pathological Conditions, Signs and Symptoms; Female Urogenital Diseases and Pregnancy Complications; Male Urogenital Diseases	Disease or Syndrome	570	1	0.01		1	1	0	2010	2010
STAT1	6772	Myocardial Ischemia	C0151744	disease	Cardiovascular Diseases	Disease or Syndrome	756	103	0.01		1	1	0	2019	2019
STAT1	6772	Acute miliary tuberculosis	C0152915	disease	Infections	Disease or Syndrome	8	0	0.01		1	1	0	2004	2004
STAT1	6772	Non-arthropod borne lymphocytic choriomeningitis	C0153014	disease	Infections; Nervous System Diseases	Disease or Syndrome	133	0	0.01		1	1	0	2012	2012
STAT1	6772	Malignant neoplasm of brain	C0153633	disease	Neoplasms; Nervous System Diseases	Neoplastic Process	294	16	0.01		1	1	0	2016	2016
STAT1	6772	Christ-Siemens-Touraine syndrome	C0162359	disease	Congenital, Hereditary, and Neonatal Diseases and Abnormalities; Skin and Connective Tissue Diseases	Disease or Syndrome	45	78	0.01		1	1	0	2005	2005
STAT1	6772	Liver Failure, Acute	C0162557	disease	Digestive System Diseases	Disease or Syndrome	282	21	0.01		1	1	0	2018	2018
STAT1	6772	Aortic Aneurysm, Abdominal	C0162871	disease	Cardiovascular Diseases	Disease or Syndrome	586	90	0.01		1	1	0	2010	2010
STAT1	6772	Lichen Planus, Oral	C0206139	disease	Skin and Connective Tissue Diseases; Stomatognathic Diseases	Disease or Syndrome	257	20	0.01		1	1	0	2017	2017
STAT1	6772	Giant Cell Tumor of Bone	C0206638	disease	Neoplasms	Neoplastic Process	113	3	0.01		1	1	0	2018	2018
STAT1	6772	Cholangiocarcinoma	C0206698	disease	Neoplasms	Neoplastic Process	877	43	0.01		1	1	0	2010	2010
STAT1	6772	Adult Hodgkin Lymphoma	C0220597	disease	Neoplasms; Immune System Diseases; Hemic and Lymphatic Diseases	Neoplastic Process	399	27	0.01		1	1	0	2019	2019
STAT1	6772	Childhood Hodgkin Lymphoma	C0220644	disease	Neoplasms; Immune System Diseases; Hemic and Lymphatic Diseases	Neoplastic Process	399	29	0.01		1	1	0	2019	2019
STAT1	6772	Congenital contractural arachnodactyly	C0220668	disease	Congenital, Hereditary, and Neonatal Diseases and Abnormalities; Musculoskeletal Diseases	Congenital Abnormality	559	48	0.01		1	1	0	2017	2017
STAT1	6772	Adult type dermatomyositis	C0221056	disease	Skin and Connective Tissue Diseases; Musculoskeletal Diseases; Nervous System Diseases	Disease or Syndrome	218	31	0.01		1	1	0	2001	2001
STAT1	6772	Welts	C0221232	phenotype	Pathological Conditions, Signs and Symptoms; Skin and Connective Tissue Diseases; Immune System Diseases	Sign or Symptom	53	0	0.01		1	1	0	2011	2011
STAT1	6772	Mesangial proliferative glomerulonephritis	C0221238	disease	Female Urogenital Diseases and Pregnancy Complications; Male Urogenital Diseases	Disease or Syndrome	37	0	0.01		1	1	0	2018	2018
STAT1	6772	Sensory denervation disorder	C0234213	phenotype		Sign or Symptom	29	0	0.01		1	1	0	2013	2013
STAT1	6772	Neurologic Symptoms	C0235031	group	Pathological Conditions, Signs and Symptoms; Nervous System Diseases	Sign or Symptom	233	30	0.01		1	1	0	2016	2016
STAT1	6772	Gallbladder Carcinoma	C0235782	disease	Digestive System Diseases; Neoplasms	Neoplastic Process	498	75	0.01		1	1	0	2019	2019
STAT1	6772	Zinc deficiency	C0235950	disease	Nutritional and Metabolic Diseases	Disease or Syndrome	90	4	0.01		1	1	0	2017	2017
STAT1	6772	Papillary thyroid carcinoma	C0238463	disease	Neoplasms; Endocrine System Diseases	Neoplastic Process	1348	204	0.01		1	1	0	2012	2012
STAT1	6772	Candidiasis of the esophagus	C0239295	disease	Digestive System Diseases; Infections	Disease or Syndrome	12	0	0.01		1	1	0	2017	2017
STAT1	6772	Coronary Stenosis	C0242231	disease	Cardiovascular Diseases	Disease or Syndrome	111	20	0.01		1	1	0	2019	2019
STAT1	6772	Autoimmune thrombocytopenia	C0242584	disease	Immune System Diseases; Hemic and Lymphatic Diseases	Disease or Syndrome	115	7	0.01		1	1	0	2015	2015
STAT1	6772	Atresia	C0243066	disease		Congenital Abnormality	44	1	0.01		1	1	0	2011	2011
STAT1	6772	Ablepharon	C0266574	disease	Congenital, Hereditary, and Neonatal Diseases and Abnormalities; Eye Diseases	Congenital Abnormality	20	1	0.01		1	1	0	2018	2018
STAT1	6772	Actinic cheilitis	C0267026	disease	Stomatognathic Diseases	Disease or Syndrome	64	8	0.01		1	1	0	2016	2016
STAT1	6772	Thrombocytopenia due to platelet alloimmunization	C0272286	disease	Hemic and Lymphatic Diseases	Disease or Syndrome	111	7	0.01		1	1	0	2015	2015
STAT1	6772	Acute infectious disease	C0275518	group	Pathological Conditions, Signs and Symptoms; Infections	Disease or Syndrome	198	5	0.01		1	1	0	2018	2018
STAT1	6772	Viral myocarditis	C0276138	disease	Infections; Cardiovascular Diseases	Disease or Syndrome	129	2	0.01		1	1	0	2008	2008
STAT1	6772	Disease due to Parvoviridae	C0276275	disease	Infections	Disease or Syndrome	71	2	0.01		1	1	0	2015	2015
STAT1	6772	Disseminated coccidioidomycosis	C0276667	disease	Infections	Disease or Syndrome	3	0	0.01		1	1	0	2013	2013
STAT1	6772	Malignant Bone Neoplasm	C0279530	disease	Neoplasms; Musculoskeletal Diseases	Neoplastic Process	125	0	0.01		1	1	0	2017	2017
STAT1	6772	Cervical Squamous Cell Carcinoma	C0279671	disease	Neoplasms; Female Urogenital Diseases and Pregnancy Complications	Neoplastic Process	371	44	0.01		1	1	0	2007	2007
STAT1	6772	stage, neuroblastoma	C0280216	disease	Neoplasms	Neoplastic Process	27	4	0.01		1	1	0	2006	2006
STAT1	6772	Squamous cell carcinoma of vulva	C0280856	disease	Neoplasms; Female Urogenital Diseases and Pregnancy Complications	Neoplastic Process	57	2	0.01		1	1	0	2017	2017
STAT1	6772	Adenocarcinoma of pancreas	C0281361	disease	Digestive System Diseases; Neoplasms; Endocrine System Diseases	Neoplastic Process	518	138	0.01		1	1	0	2018	2018
STAT1	6772	Tumor necrosis	C0333516	phenotype	Pathological Conditions, Signs and Symptoms	Neoplastic Process	350	1	0.01		1	1	0	2011	2011
STAT1	6772	Malignant Fibrous Histiocytoma	C0334463	disease	Neoplasms	Neoplastic Process	150	3	0.01		1	1	0	2014	2014
STAT1	6772	Malignant lymphoma, lymphocytic, intermediate differentiation, diffuse	C0334634	disease	Neoplasms; Immune System Diseases; Hemic and Lymphatic Diseases	Neoplastic Process	296	9	0.01		1	1	0	2009	2009
STAT1	6772	Thyroid associated opthalmopathies	C0339143	disease	Congenital, Hereditary, and Neonatal Diseases and Abnormalities; Eye Diseases; Immune System Diseases; Endocrine System Diseases	Disease or Syndrome	211	49	0.01		1	1	0	2014	2014
STAT1	6772	Stable angina	C0340288	disease	Pathological Conditions, Signs and Symptoms; Cardiovascular Diseases	Disease or Syndrome	144	8	0.01		1	1	0	2001	2001
STAT1	6772	Dissection of aorta	C0340643	disease	Cardiovascular Diseases	Disease or Syndrome	152	16	0.01		1	1	0	2010	2010
STAT1	6772	Eosinophilic esophagitis	C0341106	disease	Digestive System Diseases; Immune System Diseases; Hemic and Lymphatic Diseases	Disease or Syndrome	183	40	0.01		1	1	0	2011	2011
STAT1	6772	Chondrodysplasia	C0343284	disease	Pathological Conditions, Signs and Symptoms; Congenital, Hereditary, and Neonatal Diseases and Abnormalities; Musculoskeletal Diseases	Congenital Abnormality	71	1	0.01		1	1	0	2004	2004
STAT1	6772	Depressed mood	C0344315	phenotype	Behavior and Behavior Mechanisms	Mental or Behavioral Dysfunction	1461	269	0.01		1	1	0	2017	2017
STAT1	6772	Nonorganic psychosis	C0349204	disease	Mental Disorders	Mental or Behavioral Dysfunction	376	98	0.01		1	1	0	2019	2019
STAT1	6772	Endotoxemia	C0376618	phenotype	Pathological Conditions, Signs and Symptoms; Infections	Disease or Syndrome	401	5	0.01		1	1	0	2018	2018
STAT1	6772	Infestation by Demodex	C0392666	disease	Infections; Skin and Connective Tissue Diseases	Disease or Syndrome	6	0	0.01		1	1	0	2020	2020
STAT1	6772	Non-alcoholic Fatty Liver Disease	C0400966	disease	Digestive System Diseases	Disease or Syndrome	1058	222	0.01		1	1	0	2017	2017
STAT1	6772	Skeletal dysplasia	C0410528	disease	Congenital, Hereditary, and Neonatal Diseases and Abnormalities	Congenital Abnormality	186	65	0.01		1	1	0	2008	2008
STAT1	6772	Hyperactive behavior	C0424295	phenotype	Pathological Conditions, Signs and Symptoms; Nervous System Diseases	Mental or Behavioral Dysfunction	1263	112	0.01		1	1	0	2017	2017
STAT1	6772	Aortic valve calcification	C0428791	disease	Nutritional and Metabolic Diseases; Cardiovascular Diseases	Disease or Syndrome	79	4	0.01		1	1	0	2018	2018
STAT1	6772	Disseminated due to other mycobacteria	C0489980	disease	Infections	Disease or Syndrome	3	0	0.01		1	1	0	2012	2012
STAT1	6772	Dementia	C0497327	disease	Nervous System Diseases; Mental Disorders	Mental or Behavioral Dysfunction	816	176	0.01		1	1	0	2008	2008
STAT1	6772	Chronic active hepatitis	C0520463	disease	Digestive System Diseases	Disease or Syndrome	122	34	0.01		1	1	0	2012	2012
STAT1	6772	Recurrent tumor	C0521158	phenotype		Neoplastic Process	735	33	0.01		1	1	0	2017	2017
STAT1	6772	Neurodegenerative Disorders	C0524851	group	Nervous System Diseases	Disease or Syndrome	1515	85	0.01		1	1	0	2018	2018
STAT1	6772	Forgetful	C0542476	phenotype	Pathological Conditions, Signs and Symptoms; Nervous System Diseases; Mental Disorders; Behavior and Behavior Mechanisms	Sign or Symptom	429	18	0.01		1	1	0	2019	2019
STAT1	6772	Malignant neoplasm of esophagus	C0546837	disease	Digestive System Diseases; Neoplasms	Neoplastic Process	1286	214	0.01		1	1	0	2019	2019
STAT1	6772	Squamous cell carcinoma of skin	C0553723	disease	Neoplasms; Skin and Connective Tissue Diseases	Neoplastic Process	458	92	0.01		1	1	0	2003	2003
STAT1	6772	Oral infection	C0555971	group	Infections; Respiratory Tract Diseases; Stomatognathic Diseases	Disease or Syndrome	35	0	0.01		1	1	0	2019	2019
STAT1	6772	Carotid Atherosclerosis	C0577631	disease	Nervous System Diseases; Cardiovascular Diseases	Disease or Syndrome	219	79	0.01		1	1	0	2014	2014
STAT1	6772	Hashimoto Disease	C0677607	disease	Endocrine System Diseases	Disease or Syndrome	335	131	0.01		1	1	0	2018	2018
STAT1	6772	Central neuroblastoma	C0700095	disease	Neoplasms; Nervous System Diseases	Neoplastic Process	2419	231	0.01		1	1	0	2006	2006
STAT1	6772	Middle Cerebral Artery Occlusion	C0740391	disease	Pathological Conditions, Signs and Symptoms; Nervous System Diseases; Cardiovascular Diseases	Acquired Abnormality	626	0	0.01		1	1	0	2019	2019
STAT1	6772	Hyperlipoproteinemia Type IIa	C0745103	disease	Congenital, Hereditary, and Neonatal Diseases and Abnormalities; Nutritional and Metabolic Diseases	Disease or Syndrome	201	661	0.01		1	1	0	2014	2014
STAT1	6772	Carotid Artery Plaque	C0751633	disease	Nervous System Diseases; Cardiovascular Diseases	Acquired Abnormality	41	3	0.01		1	1	0	2014	2014
STAT1	6772	Malignant Squamous Cell Neoplasm	C0751688	disease	Neoplasms	Neoplastic Process	193	12	0.01		1	1	0	2017	2017
STAT1	6772	Malignant Peripheral Nerve Sheath Tumor	C0751690	disease	Neoplasms; Nervous System Diseases	Neoplastic Process	261	19	0.01		1	1	0	2016	2016
STAT1	6772	Papillary serous endometrial carcinoma	C0854924	disease	Neoplasms; Female Urogenital Diseases and Pregnancy Complications	Neoplastic Process	63	0	0.01		1	1	0	2019	2019
STAT1	6772	Endothelial dysfunction	C0856169	phenotype		Disease or Syndrome	716	25	0.01		1	1	0	2010	2010
STAT1	6772	Mumps virus infection	C0858009	disease		Disease or Syndrome	8	0	0.01		1	1	0	2003	2003
STAT1	6772	Autoimmune thyroiditis	C0920350	disease	Immune System Diseases; Endocrine System Diseases	Disease or Syndrome	161	76	0.01		1	1	0	2018	2018
STAT1	6772	Ischemia of kidney	C0920646	disease	Female Urogenital Diseases and Pregnancy Complications; Male Urogenital Diseases	Disease or Syndrome	131	0	0.01		1	1	0	2019	2019
STAT1	6772	Spondylarthritis	C0949690	disease	Musculoskeletal Diseases	Disease or Syndrome	158	23	0.01		1	1	0	2012	2012
STAT1	6772	West Nile viral infection	C1096184	disease	Infections; Nervous System Diseases	Disease or Syndrome	164	2	0.01		1	1	0	2011	2011
STAT1	6772	Sarcoma	C1261473	group	Neoplasms	Neoplastic Process	853	42	0.01		1	1	0	2013	2013
STAT1	6772	Major Depressive Disorder	C1269683	disease	Mental Disorders	Mental or Behavioral Dysfunction	1236	1451	0.01		1	1	0	2018	2018
STAT1	6772	Cutaneous lymphoma	C1276146	disease	Neoplasms; Immune System Diseases; Hemic and Lymphatic Diseases	Neoplastic Process	36	3	0.01		1	1	0	2017	2017
STAT1	6772	Enthesitis	C1282952	disease	Skin and Connective Tissue Diseases; Musculoskeletal Diseases; Nervous System Diseases; Wounds and Injuries	Disease or Syndrome	26	0	0.01		1	1	0	2017	2017
STAT1	6772	Primary cutaneous lymphoma	C1302772	disease	Neoplasms; Skin and Connective Tissue Diseases; Immune System Diseases; Hemic and Lymphatic Diseases	Neoplastic Process	19	0	0.01		1	1	0	2017	2017
STAT1	6772	Liver regeneration disorder	C1318485	phenotype	Digestive System Diseases	Disease or Syndrome	346	0	0.01		1	1	0	2020	2020
STAT1	6772	Staphylococcus aureus infection	C1318973	disease	Infections	Disease or Syndrome	49	4	0.01		1	1	0	2018	2018
STAT1	6772	Anaplastic Large Cell Lymphoma, ALK-Positive	C1332079	disease	Neoplasms; Immune System Diseases; Hemic and Lymphatic Diseases	Neoplastic Process	25	0	0.01		1	1	0	2015	2015
STAT1	6772	Adult Anaplastic Large Cell Lymphoma	C1332182	disease	Neoplasms; Immune System Diseases; Hemic and Lymphatic Diseases	Neoplastic Process	128	2	0.01		1	1	0	2019	2019
STAT1	6772	Adult Diffuse Large B-Cell Lymphoma	C1332201	disease	Neoplasms; Immune System Diseases; Hemic and Lymphatic Diseases	Neoplastic Process	504	46	0.01		1	1	0	2013	2013
STAT1	6772	Childhood Anaplastic Large Cell Lymphoma	C1332942	disease	Neoplasms; Immune System Diseases; Hemic and Lymphatic Diseases	Neoplastic Process	130	2	0.01		1	1	0	2019	2019
STAT1	6772	Childhood Osteosarcoma	C1332986	disease	Neoplasms	Neoplastic Process	2208	151	0.01		1	1	0	2019	2019
STAT1	6772	Childhood Kidney Wilms Tumor	C1333015	disease	Congenital, Hereditary, and Neonatal Diseases and Abnormalities; Neoplasms; Female Urogenital Diseases and Pregnancy Complications; Male Urogenital Diseases	Neoplastic Process	338	36	0.01		1	1	0	2006	2006
STAT1	6772	Invasive Carcinoma	C1334274	phenotype	Neoplasms	Neoplastic Process	173	1	0.01		1	1	0	2013	2013
STAT1	6772	Mycobacterium avium infection	C1411980	disease		Disease or Syndrome	10	0	0.01		1	1	0	2017	2017
STAT1	6772	Chronic Lymphoproliferative Disorder of NK-Cells	C1512709	disease	Pathological Conditions, Signs and Symptoms	Neoplastic Process	17	0	0.01		1	1	0	2018	2018
STAT1	6772	Skin Carcinogenesis	C1519346	disease	Pathological Conditions, Signs and Symptoms; Neoplasms	Neoplastic Process	194	7	0.01		1	1	0	2003	2003
STAT1	6772	Tumor Promotion	C1519689	phenotype	Pathological Conditions, Signs and Symptoms; Neoplasms	Neoplastic Process	170	2	0.01		1	1	0	2015	2015
STAT1	6772	Chronic Kidney Diseases	C1561643	group	Female Urogenital Diseases and Pregnancy Complications; Male Urogenital Diseases	Disease or Syndrome	1074	306	0.01		1	1	0	2018	2018
STAT1	6772	Cirrhosis	C1623038	disease	Pathological Conditions, Signs and Symptoms	Disease or Syndrome	919	110	0.01		1	1	0	2004	2004
STAT1	6772	BK virus nephropathy	C1697878	disease	Infections	Disease or Syndrome	12	0	0.01		1	1	0	2018	2018
STAT1	6772	HCV coinfection	C1698259	disease		Disease or Syndrome	37	5	0.01		1	1	0	2017	2017
STAT1	6772	Anhydrotic Ectodermal Dysplasias	C1706004	disease	Congenital, Hereditary, and Neonatal Diseases and Abnormalities; Skin and Connective Tissue Diseases	Congenital Abnormality	29	2	0.01		1	1	0	2005	2005
STAT1	6772	T-lymphocyte deficiency	C1744558	disease		Disease or Syndrome	25	0	0.01		1	1	0	2013	2013
STAT1	6772	Insulin-Like Growth Factor I Deficiency	C1837475	disease	Pathological Conditions, Signs and Symptoms; Nervous System Diseases; Otorhinolaryngologic Diseases	Disease or Syndrome	28	3	0.01		1	1	0	2011	2011
STAT1	6772	Bulbo-Spinal Atrophy, X-Linked	C1839259	disease	Congenital, Hereditary, and Neonatal Diseases and Abnormalities; Nervous System Diseases	Disease or Syndrome	126	30	0.01		1	1	0	2009	2009
STAT1	6772	LATERAL MENINGOCELE SYNDROME	C1851710	disease	Pathological Conditions, Signs and Symptoms; Congenital, Hereditary, and Neonatal Diseases and Abnormalities; Nervous System Diseases	Disease or Syndrome	118	12	0.01		1	1	0	2016	2016
STAT1	6772	Pseudohyperkalemia Cardiff	C1861453	disease	Nutritional and Metabolic Diseases	Disease or Syndrome	218	60	0.01		1	1	0	2010	2010
STAT1	6772	SVEINSSON CHORIORETINAL ATROPHY	C1862382	disease	Congenital, Hereditary, and Neonatal Diseases and Abnormalities; Eye Diseases	Disease or Syndrome	139	30	0.01		1	1	0	2018	2018
STAT1	6772	LIMB-MAMMARY SYNDROME	C1863753	disease	Congenital, Hereditary, and Neonatal Diseases and Abnormalities; Musculoskeletal Diseases	Disease or Syndrome	120	1	0.01		1	1	0	2016	2016
STAT1	6772	THANATOPHORIC DYSPLASIA, TYPE I (disorder)	C1868678	disease	Congenital, Hereditary, and Neonatal Diseases and Abnormalities; Musculoskeletal Diseases	Disease or Syndrome	20	18	0.01		1	1	0	1998	1998
STAT1	6772	B-CELL MALIGNANCY, LOW-GRADE	C1868683	disease		Neoplastic Process	350	19	0.01		1	1	0	2010	2010
STAT1	6772	HER2-positive carcinoma of breast	C1960398	disease	Neoplasms; Skin and Connective Tissue Diseases	Neoplastic Process	288	26	0.01		1	1	0	2017	2017
STAT1	6772	Tubulointerstitial fibrosis	C1969372	phenotype		Disease or Syndrome	328	0	0.01		1	1	0	2019	2019
STAT1	6772	Chronic kidney disease stage 5	C2316810	disease	Female Urogenital Diseases and Pregnancy Complications; Male Urogenital Diseases	Disease or Syndrome	666	194	0.01		1	1	0	2018	2018
STAT1	6772	Adult Erythroleukemia	C2347748	disease		Neoplastic Process	236	4	0.01		1	1	0	2002	2002
STAT1	6772	Allergic rhinitis (disorder)	C2607914	disease	Respiratory Tract Diseases; Immune System Diseases; Otorhinolaryngologic Diseases	Disease or Syndrome	446	176	0.01		1	1	0	2018	2018
STAT1	6772	Extramedullary Hematopoiesis (disorder)	C2613439	disease	Hemic and Lymphatic Diseases	Disease or Syndrome	52	1	0.01		1	1	0	2019	2019
STAT1	6772	HPV positive oropharyngeal squamous cell carcinoma	C2828150	disease		Neoplastic Process	25	0	0.01		1	1	0	2013	2013
STAT1	6772	Cone-Rod Dystrophy 2	C3489532	disease	Congenital, Hereditary, and Neonatal Diseases and Abnormalities; Eye Diseases	Disease or Syndrome	254	51	0.01		1	1	0	2018	2018
STAT1	6772	Juvenile arthritis	C3495559	disease	Skin and Connective Tissue Diseases; Musculoskeletal Diseases; Immune System Diseases	Disease or Syndrome	450	128	0.01		1	1	0	2012	2012
STAT1	6772	Periodontal inflammation	C3495798	disease		Disease or Syndrome	82	2	0.01		1	1	0	2018	2018
STAT1	6772	Pneumonitis	C3714636	disease	Infections; Respiratory Tract Diseases	Disease or Syndrome	697	13	0.01		1	1	0	2019	2019
STAT1	6772	Experimental Organism Basal Cell Carcinoma	C3811653	phenotype	Neoplasms	Neoplastic Process	437	63	0.01		1	1	0	2016	2016
STAT1	6772	Autoinflammatory disorder	C3860213	disease		Disease or Syndrome	60	4	0.01		1	1	0	2012	2012
STAT1	6772	Job Syndrome	C3887645	disease	Congenital, Hereditary, and Neonatal Diseases and Abnormalities; Immune System Diseases; Hemic and Lymphatic Diseases	Disease or Syndrome	35	12	0.01		1	1	0	2014	2014
STAT1	6772	Neurocognitive Disorders	C4041080	group	Mental Disorders	Mental or Behavioral Dysfunction	79	0	0.01		1	1	0	2012	2012
STAT1	6772	Secondary haemophagocytic lymphohistiocytosis	C4054044	disease	Hemic and Lymphatic Diseases	Disease or Syndrome	9	0	0.01		1	1	0	2019	2019
STAT1	6772	Childhood Neuroblastoma	C4086165	disease	Neoplasms	Neoplastic Process	2420	231	0.01		1	1	0	2006	2006
STAT1	6772	PATENT DUCTUS ARTERIOSUS 1	C4282128	disease	Congenital, Hereditary, and Neonatal Diseases and Abnormalities; Cardiovascular Diseases	Congenital Abnormality	229	12	0.01		1	1	0	2019	2019
STAT1	6772	Autoimmune Polyglandular Syndrome	C4316913	phenotype	Pathological Conditions, Signs and Symptoms	Disease or Syndrome	5	0	0.01		1	1	0	2018	2018
STAT1	6772	Tumour inflammation	C4324298	disease		Disease or Syndrome	24	0	0.01		1	1	0	2009	2009
STAT1	6772	Erythroleukemia (Erythroid/Myeloid)	C4520840	disease	Neoplasms; Hemic and Lymphatic Diseases	Neoplastic Process	237	4	0.01		1	1	0	2002	2002
STAT1	6772	Complete Trisomy 21 Syndrome	C4521042	disease	Pathological Conditions, Signs and Symptoms; Congenital, Hereditary, and Neonatal Diseases and Abnormalities; Nervous System Diseases	Disease or Syndrome	669	77	0.01		1	1	0	2012	2012
STAT1	6772	Malignant neoplasm of soft tissue	C4551686	group	Neoplasms	Neoplastic Process	699	32	0.01		1	1	0	2013	2013
STAT1	6772	Refractory Breast Carcinoma	C4688316	disease	Neoplasms; Skin and Connective Tissue Diseases	Neoplastic Process	13	0	0.01		1	1	0	2016	2016
STAT1	6772	Atherosclerotic lesion	C4703473	disease	Cardiovascular Diseases	Disease or Syndrome	253	0	0.01		1	1	0	2007	2007
STAT1	6772	Mantle cell lymphoma	C4721414	disease	Neoplasms; Immune System Diseases; Hemic and Lymphatic Diseases	Neoplastic Process	466	19	0.01		1	1	0	2009	2009
STAT1	6772	Carcinoma, Basal Cell	C4721806	disease	Neoplasms	Neoplastic Process	557	91	0.01		1	1	0	2016	2016
STAT1	6772	Advanced Renal Cell Carcinoma	C4727069	disease		Neoplastic Process	27	0	0.01		1	1	0	2014	2014
STAT1	6772	estrogen receptor-negative breast cancer	C4733092	disease		Neoplastic Process	356	40	0.01		1	1	0	2016	2016
STAT1	6772	progesterone receptor-positive breast cancer	C4733094	disease		Neoplastic Process	28	17	0.01		1	1	0	2019	2019

## Sheet: MYB
Gene	Gene_id	Disease	Disease_id	Type	Disease_Class	Semantic_Type	N_genes_d	N_SNPs_d	Score_gda	EL_gda	EI_gda	N_PMIDs	N_SNPs_gda	First_Ref	Last_Ref
MYB	4602	Precursor T-Cell Lymphoblastic Leukemia-Lymphoma	C1961099	disease	Neoplasms; Immune System Diseases; Hemic and Lymphatic Diseases	Neoplastic Process	644	23	0.59		1	10	0	2007	2019
MYB	4602	Adenoid Cystic Carcinoma	C0010606	disease	Neoplasms	Neoplastic Process	325	30	0.4		0.963	54	0	2009	2019
MYB	4602	Glioma	C0017638	disease	Neoplasms	Neoplastic Process	3097	353	0.32		1	4	0	2012	2017
MYB	4602	Asthma	C0004096	disease	Respiratory Tract Diseases; Immune System Diseases	Disease or Syndrome	2096	1536	0.31		1	2	0	2009	2013
MYB	4602	Acute Basophilic Leukemia	C0023437	disease	Neoplasms	Neoplastic Process	5	0	0.31		1	2	0	2011	2019
MYB	4602	Angiocentric glioma	C2363903	disease		Neoplastic Process	3	3	0.31		1	1	0	2016	2016
MYB	4602	mixed gliomas	C0259783	disease	Neoplasms	Neoplastic Process	76	0	0.3		1	2	0	2013	2016
MYB	4602	Malignant Glioma	C0555198	disease	Neoplasms	Neoplastic Process	724	22	0.3		1	2	0	2013	2016
MYB	4602	Primary Myelofibrosis	C0001815	disease	Hemic and Lymphatic Diseases	Neoplastic Process	282	29	0.22		1	3	0	2007	2015
MYB	4602	Thrombocythemia, Essential	C0040028	disease	Hemic and Lymphatic Diseases	Disease or Syndrome	220	37	0.22		1	3	0	2010	2018
MYB	4602	Transient Ischemic Attack	C0007787	disease	Nervous System Diseases; Cardiovascular Diseases	Disease or Syndrome	344	16	0.2		1	1	0	2014	2014
MYB	4602	Myelofibrosis	C0026987	disease	Pathological Conditions, Signs and Symptoms; Neoplasms; Hemic and Lymphatic Diseases	Neoplastic Process	163	7	0.2		1	1	0	2010	2010
MYB	4602	Neointima	C2936380	disease	Pathological Conditions, Signs and Symptoms	Acquired Abnormality	40	0	0.2		1	1	0	1999	1999
MYB	4602	Anemia, Sickle Cell	C0002895	disease	Congenital, Hereditary, and Neonatal Diseases and Abnormalities; Hemic and Lymphatic Diseases	Disease or Syndrome	434	138	0.1		0.917	12	0	2008	2019
MYB	4602	Malignant neoplasm of breast	C0006142	disease	Neoplasms; Skin and Connective Tissue Diseases	Neoplastic Process	6941	3417	0.1		1	18	0	1989	2019
MYB	4602	Malignant Neoplasms	C0006826	group	Neoplasms	Neoplastic Process	8621	1641	0.1		0.909	22	0	1989	2019
MYB	4602	Red Blood Cell Count measurement	C0014772	phenotype		Laboratory Procedure	717	1599	0.1		1	2	10	2009	2017
MYB	4602	leukemia	C0023418	disease	Neoplasms	Neoplastic Process	2111	144	0.1		1	18	0	1990	2019
MYB	4602	Leukemia, Myelocytic, Acute	C0023467	disease	Neoplasms	Neoplastic Process	3111	6892	0.1		1	12	0	1988	2019
MYB	4602	White Blood Cell Count procedure	C0023508	phenotype		Laboratory Procedure	681	1322	0.1		1	1	1	2019	2019
MYB	4602	Neoplasms	C0027651	group	Neoplasms	Neoplastic Process	10161	1644	0.1		0.933	45	0	1990	2019
MYB	4602	Agenesis of corpus callosum	C0175754	disease	Pathological Conditions, Signs and Symptoms; Congenital, Hereditary, and Neonatal Diseases and Abnormalities; Nervous System Diseases	Congenital Abnormality	615	45	0.1		0.932	44	0	2009	2020
MYB	4602	Aplasia Cutis Congenita	C0282160	disease	Congenital, Hereditary, and Neonatal Diseases and Abnormalities; Skin and Connective Tissue Diseases	Congenital Abnormality	393	14	0.1		0.932	44	0	2009	2020
MYB	4602	Carcinogenesis	C0596263	phenotype	Pathological Conditions, Signs and Symptoms; Neoplasms	Neoplastic Process	6243	355	0.1		0.909	11	0	1997	2019
MYB	4602	Breast Carcinoma	C0678222	disease	Neoplasms; Skin and Connective Tissue Diseases	Neoplastic Process	6776	2793	0.1		1	15	0	1990	2019
MYB	4602	Finding of Mean Corpuscular Hemoglobin	C1261502	phenotype		Finding	653	1206	0.1		1	1	1	2019	2019
MYB	4602	Primary malignant neoplasm	C1306459	group	Neoplasms	Neoplastic Process	8221	1374	0.1		0.938	16	0	1989	2019
MYB	4602	Corpuscular Hemoglobin Concentration Mean	C4528257	phenotype		Laboratory or Test Result	401	4389	0.1		1	1	23	2012	2012
MYB	4602	Colorectal Carcinoma	C0009402	disease	Digestive System Diseases; Neoplasms	Neoplastic Process	5473	1962	0.09		1	9	0	2002	2019
MYB	4602	Leukemogenesis	C0598766	disease	Pathological Conditions, Signs and Symptoms; Neoplasms	Neoplastic Process	996	25	0.09		1	9	0	2010	2019
MYB	4602	Childhood Leukemia	C1332977	disease	Neoplasms	Neoplastic Process	1740	140	0.08		1	8	0	1992	2018
MYB	4602	Cardiac Arrest	C0018790	disease	Cardiovascular Diseases	Disease or Syndrome	411	50	0.06		1	6	0	2010	2018
MYB	4602	melanoma	C0025202	disease	Neoplasms	Neoplastic Process	3087	515	0.06		1	6	0	1989	2016
MYB	4602	beta Thalassemia	C0005283	disease	Congenital, Hereditary, and Neonatal Diseases and Abnormalities; Hemic and Lymphatic Diseases	Disease or Syndrome	198	103	0.05		0.8	5	0	2008	2018
MYB	4602	Neoplasm Metastasis	C0027627	phenotype	Pathological Conditions, Signs and Symptoms; Neoplasms	Neoplastic Process	6385	327	0.05		1	5	0	2013	2017
MYB	4602	Neuroblastoma	C0027819	disease	Neoplasms	Neoplastic Process	2509	386	0.05		1	5	0	1999	2019
MYB	4602	Central neuroblastoma	C0700095	disease	Neoplasms; Nervous System Diseases	Neoplastic Process	2419	231	0.05		1	5	0	1999	2019
MYB	4602	Mammary Neoplasms	C1458155	group	Neoplasms; Skin and Connective Tissue Diseases	Neoplastic Process	2780	385	0.05		1	5	0	2000	2012
MYB	4602	beta^+^ Thalassemia	C3841475	disease	Congenital, Hereditary, and Neonatal Diseases and Abnormalities; Hemic and Lymphatic Diseases	Disease or Syndrome	156	44	0.05		0.8	5	0	2008	2018
MYB	4602	Childhood Neuroblastoma	C4086165	disease	Neoplasms	Neoplastic Process	2420	231	0.05		1	5	0	1999	2019
MYB	4602	Carcinoma	C0007097	group	Neoplasms	Neoplastic Process	2462	103	0.04		1	4	0	2009	2017
MYB	4602	Myeloid Leukemia, Chronic	C0023473	disease	Neoplasms; Hemic and Lymphatic Diseases	Neoplastic Process	1172	115	0.04		0.75	4	0	1994	2007
MYB	4602	Myeloproliferative disease	C0027022	group	Hemic and Lymphatic Diseases	Neoplastic Process	365	43	0.04		1	4	0	2006	2017
MYB	4602	Tumor Progression	C0178874	phenotype	Pathological Conditions, Signs and Symptoms	Neoplastic Process	3865	72	0.04		1	4	0	1990	2018
MYB	4602	myeloblastosis	C0679427	disease	Pathological Conditions, Signs and Symptoms; Hemic and Lymphatic Diseases	Disease or Syndrome	72	0	0.04		1	4	0	1992	2019
MYB	4602	Chronic myeloproliferative disorder	C1292778	disease	Neoplasms; Hemic and Lymphatic Diseases	Neoplastic Process	366	47	0.04		1	4	0	2012	2018
MYB	4602	Carcinoma, Basal Cell	C4721806	disease	Neoplasms	Neoplastic Process	557	91	0.04		1	4	0	2015	2019
MYB	4602	alpha-Thalassemia	C0002312	disease	Congenital, Hereditary, and Neonatal Diseases and Abnormalities; Hemic and Lymphatic Diseases	Disease or Syndrome	86	37	0.03		1	3	0	2009	2015
MYB	4602	Blast Phase	C0005699	disease	Pathological Conditions, Signs and Symptoms; Neoplasms; Hemic and Lymphatic Diseases	Neoplastic Process	299	14	0.03		0.667	3	0	1998	2011
MYB	4602	Colonic Neoplasms	C0009375	group	Digestive System Diseases; Neoplasms	Neoplastic Process	947	45	0.03		1	3	0	2002	2007
MYB	4602	Dehydration	C0011175	phenotype	Pathological Conditions, Signs and Symptoms; Nutritional and Metabolic Diseases	Disease or Syndrome	295	6	0.03		1	3	0	2017	2017
MYB	4602	Fever	C0015967	phenotype	Pathological Conditions, Signs and Symptoms	Sign or Symptom	1021	66	0.03		0.667	3	0	2017	2019
MYB	4602	Acute lymphocytic leukemia	C0023449	disease	Neoplasms; Immune System Diseases; Hemic and Lymphatic Diseases	Neoplastic Process	1293	222	0.03		1	3	0	1992	2018
MYB	4602	Acute myelomonocytic leukemia	C0023479	disease	Neoplasms	Neoplastic Process	105	3	0.03		1	3	0	1996	2009
MYB	4602	Adult T-Cell Lymphoma/Leukemia	C0023493	disease	Neoplasms; Immune System Diseases; Hemic and Lymphatic Diseases	Neoplastic Process	540	11	0.03		1	3	0	2007	2016
MYB	4602	Lymphoma	C0024299	group	Neoplasms; Immune System Diseases; Hemic and Lymphatic Diseases	Neoplastic Process	1548	91	0.03		1	3	0	1994	2014
MYB	4602	Pancreatic carcinoma	C0235974	disease	Digestive System Diseases; Neoplasms; Endocrine System Diseases	Neoplastic Process	2689	322	0.03		1	3	0	2015	2016
MYB	4602	Malignant neoplasm of pancreas	C0346647	disease	Digestive System Diseases; Neoplasms; Endocrine System Diseases	Neoplastic Process	2667	277	0.03		1	3	0	2015	2016
MYB	4602	Tumor Cell Invasion	C1269955	phenotype		Neoplastic Process	6626	169	0.03		1	3	0	2017	2019
MYB	4602	Eccrine dermal cylindroma	C1305968	disease	Congenital, Hereditary, and Neonatal Diseases and Abnormalities; Neoplasms; Skin and Connective Tissue Diseases	Neoplastic Process	12	3	0.03		1	3	0	2011	2016
MYB	4602	alpha^+^ Thalassemia	C1456873	disease	Congenital, Hereditary, and Neonatal Diseases and Abnormalities; Hemic and Lymphatic Diseases	Disease or Syndrome	92	16	0.03		1	3	0	2009	2015
MYB	4602	MYELODYSPLASTIC SYNDROME	C3463824	group	Hemic and Lymphatic Diseases	Neoplastic Process	1033	95	0.03		1	3	0	2010	2018
MYB	4602	Experimental Organism Basal Cell Carcinoma	C3811653	phenotype	Neoplasms	Neoplastic Process	437	63	0.03		1	3	0	2017	2019
MYB	4602	Malignant neoplasm of colon and/or rectum	C4722085	disease		Neoplastic Process	3669	502	0.03		1	3	0	2002	2019
MYB	4602	Adenoma	C0001430	group	Neoplasms	Neoplastic Process	1183	103	0.02		1	2	0	2004	2015
MYB	4602	Malignant tumor of colon	C0007102	disease	Digestive System Diseases; Neoplasms	Neoplastic Process	2969	688	0.02		1	2	0	2001	2006
MYB	4602	Eosinophilia	C0014457	disease	Hemic and Lymphatic Diseases	Disease or Syndrome	325	23	0.02		1	2	0	2010	2013
MYB	4602	Myeloid Leukemia	C0023470	disease	Neoplasms	Neoplastic Process	385	7	0.02		1	2	0	2004	2018
MYB	4602	Leukemia, T-Cell	C0023492	disease	Neoplasms; Immune System Diseases; Hemic and Lymphatic Diseases	Neoplastic Process	457	10	0.02		1	2	0	2007	2010
MYB	4602	Melanocytic nevus	C0027962	disease	Neoplasms	Neoplastic Process	297	33	0.02		1	2	0	2009	2012
MYB	4602	Polycythemia Vera	C0032463	disease	Neoplasms; Hemic and Lymphatic Diseases	Neoplastic Process	291	38	0.02		1	2	0	2009	2015
MYB	4602	Skin lesion	C0037284	group	Skin and Connective Tissue Diseases	Disease or Syndrome	563	52	0.02		1	2	0	2001	2019
MYB	4602	Addictive Behavior	C0085281	phenotype	Behavior and Behavior Mechanisms	Mental or Behavioral Dysfunction	332	56	0.02		1	2	0	2018	2019
MYB	4602	Chills	C0085593	phenotype	Pathological Conditions, Signs and Symptoms	Sign or Symptom	34	0	0.02		1	2	0	2019	2019
MYB	4602	Acute leukemia	C0085669	disease	Pathological Conditions, Signs and Symptoms; Neoplasms	Neoplastic Process	639	50	0.02		1	2	0	1986	2014
MYB	4602	Adenoma, Basal Cell	C0205646	disease	Neoplasms	Neoplastic Process	49	0	0.02		0.5	2	0	2017	2019
MYB	4602	Adenomatous Polyps	C0206677	disease	Neoplasms	Neoplastic Process	120	20	0.02		1	2	0	2002	2019
MYB	4602	Eccrine spiradenoma	C0334347	disease	Neoplasms	Neoplastic Process	20	0	0.02		1	2	0	2017	2019
MYB	4602	Malignant neoplasm of prostate	C0376358	disease	Neoplasms; Male Urogenital Diseases	Neoplastic Process	4502	1082	0.02		0.5	2	0	2014	2019
MYB	4602	Hematopoietic Neoplasms	C0376544	group	Neoplasms; Hemic and Lymphatic Diseases	Neoplastic Process	322	2	0.02		1	2	0	1992	1999
MYB	4602	Prostate carcinoma	C0600139	disease	Neoplasms; Male Urogenital Diseases	Neoplastic Process	4388	1168	0.02		0.5	2	0	2014	2019
MYB	4602	Eosinophilic disorder	C1306759	group	Hemic and Lymphatic Diseases	Disease or Syndrome	288	22	0.02		1	2	0	2010	2013
MYB	4602	Epithelioma	C1368683	disease	Neoplasms	Neoplastic Process	326	2	0.02		1	2	0	1985	2011
MYB	4602	Malignant transformation	C1608408	phenotype		Neoplastic Process	1027	20	0.02		1	2	0	1995	2004
MYB	4602	Precursor Cell Lymphoblastic Leukemia Lymphoma	C1961102	disease	Neoplasms; Immune System Diseases; Hemic and Lymphatic Diseases	Neoplastic Process	879	168	0.02		1	2	0	2007	2018
MYB	4602	Oestrogen receptor positive breast cancer	C2938924	disease		Neoplastic Process	510	58	0.02		1	2	0	2007	2019
MYB	4602	Triple Negative Breast Neoplasms	C3539878	disease	Neoplasms; Skin and Connective Tissue Diseases	Neoplastic Process	1674	99	0.02		1	2	0	2015	2018
MYB	4602	MIXED LINEAGE LEUKEMIA	C3888194	disease		Neoplastic Process	240	2	0.02		1	2	0	2010	2018
MYB	4602	Triple-Negative Breast Carcinoma	C4722518	disease	Neoplasms; Skin and Connective Tissue Diseases	Neoplastic Process	1598	96	0.02		1	2	0	2015	2018
MYB	4602	Abetalipoproteinemia	C0000744	disease	Congenital, Hereditary, and Neonatal Diseases and Abnormalities; Nutritional and Metabolic Diseases	Disease or Syndrome	65	19	0.01		1	1	0	2017	2017
MYB	4602	Adenocarcinoma	C0001418	group	Neoplasms	Neoplastic Process	2235	168	0.01		1	1	0	2012	2012
MYB	4602	Alopecia	C0002170	disease	Pathological Conditions, Signs and Symptoms; Skin and Connective Tissue Diseases	Disease or Syndrome	491	375	0.01		1	1	0	2019	2019
MYB	4602	Anaplasia	C0002793	disease	Pathological Conditions, Signs and Symptoms; Neoplasms	Neoplastic Process	538	7	0.01		1	1	0	2018	2018
MYB	4602	Congenital arteriovenous malformation	C0003857	disease	Congenital, Hereditary, and Neonatal Diseases and Abnormalities; Cardiovascular Diseases	Congenital Abnormality	163	23	0.01		1	1	0	2013	2013
MYB	4602	Astrocytoma	C0004114	disease	Neoplasms	Neoplastic Process	985	59	0.01		1	1	0	2010	2010
MYB	4602	Brain Neoplasms	C0006118	group	Neoplasms; Nervous System Diseases	Neoplastic Process	1018	204	0.01		1	1	0	2018	2018
MYB	4602	Noninfiltrating Intraductal Carcinoma	C0007124	disease	Neoplasms	Neoplastic Process	486	13	0.01		1	1	0	2018	2018
MYB	4602	Non-Small Cell Lung Carcinoma	C0007131	disease	Neoplasms; Respiratory Tract Diseases	Neoplastic Process	3926	712	0.01		1	1	0	2014	2014
MYB	4602	Carcinoma, Papillary	C0007133	disease	Neoplasms	Neoplastic Process	225	9	0.01		1	1	0	2018	2018
MYB	4602	Carcinoma, Transitional Cell	C0007138	disease	Neoplasms	Neoplastic Process	623	12	0.01		1	1	0	2017	2017
MYB	4602	Coronary Arteriosclerosis	C0010054	disease	Cardiovascular Diseases	Disease or Syndrome	1282	440	0.01		1	1	0	2004	2004
MYB	4602	Coronary heart disease	C0010068	disease	Cardiovascular Diseases	Disease or Syndrome	1576	1178	0.01		1	1	0	2004	2004
MYB	4602	Craniosynostosis	C0010278	disease	Congenital, Hereditary, and Neonatal Diseases and Abnormalities; Musculoskeletal Diseases	Disease or Syndrome	488	90	0.01		1	1	0	2010	2010
MYB	4602	Scleroderma	C0011644	disease	Skin and Connective Tissue Diseases	Disease or Syndrome	316	5	0.01		1	1	0	1996	1996
MYB	4602	Endometriosis	C0014175	disease	Female Urogenital Diseases and Pregnancy Complications	Disease or Syndrome	1188	274	0.01		0	1	0	2014	2014
MYB	4602	Gastrointestinal Diseases	C0017178	group	Digestive System Diseases	Disease or Syndrome	144	14	0.01		1	1	0	2017	2017
MYB	4602	Glioblastoma	C0017636	disease	Neoplasms	Neoplastic Process	3177	281	0.01		1	1	0	1990	1990
MYB	4602	Hematological Disease	C0018939	group	Hemic and Lymphatic Diseases	Disease or Syndrome	255	16	0.01		1	1	0	2017	2017
MYB	4602	Acute Erythroblastic Leukemia	C0023440	disease	Neoplasms; Hemic and Lymphatic Diseases	Neoplastic Process	302	5	0.01		1	1	0	2002	2002
MYB	4602	Acute monocytic leukemia	C0023465	disease	Neoplasms	Neoplastic Process	633	22	0.01		1	1	0	2013	2013
MYB	4602	Leukemia, Myelomonocytic, Chronic	C0023480	disease	Neoplasms; Hemic and Lymphatic Diseases	Neoplastic Process	158	28	0.01		1	1	0	2011	2011
MYB	4602	Acute Promyelocytic Leukemia	C0023487	disease	Neoplasms	Neoplastic Process	651	21	0.01		1	1	0	2018	2018
MYB	4602	Leukoencephalopathy, Progressive Multifocal	C0023524	disease	Infections; Nervous System Diseases	Disease or Syndrome	240	4	0.01		1	1	0	2018	2018
MYB	4602	Lymphoma, Follicular	C0024301	disease	Neoplasms; Immune System Diseases; Hemic and Lymphatic Diseases	Neoplastic Process	477	83	0.01		1	1	0	2018	2018
MYB	4602	Malignant neoplasm of stomach	C0024623	disease	Digestive System Diseases; Neoplasms	Neoplastic Process	3806	615	0.01		1	1	0	2019	2019
MYB	4602	Medulloblastoma	C0025149	disease	Neoplasms	Neoplastic Process	862	115	0.01		1	1	0	2006	2006
MYB	4602	Mixed Salivary Gland Tumor	C0026277	disease	Neoplasms	Neoplastic Process	185	3	0.01		1	1	0	2014	2014
MYB	4602	Paget Disease Extramammary	C0030186	disease	Neoplasms	Neoplastic Process	79	1	0.01		1	1	0	2017	2017
MYB	4602	Pain	C0030193	phenotype	Pathological Conditions, Signs and Symptoms	Sign or Symptom	1554	196	0.01		1	1	0	2008	2008
MYB	4602	Papilloma	C0030354	disease	Neoplasms	Neoplastic Process	273	27	0.01		1	1	0	2018	2018
MYB	4602	Parasitic Diseases	C0030499	group	Infections	Disease or Syndrome	164	2	0.01		1	1	0	2018	2018
MYB	4602	Kidney Failure	C0035078	disease	Female Urogenital Diseases and Pregnancy Complications; Male Urogenital Diseases	Disease or Syndrome	378	36	0.01		1	1	0	2015	2015
MYB	4602	Retinoblastoma	C0035335	disease	Neoplasms; Eye Diseases	Neoplastic Process	853	193	0.01		1	1	0	2017	2017
MYB	4602	Salivary Gland Neoplasms	C0036095	group	Neoplasms; Stomatognathic Diseases	Neoplastic Process	116	3	0.01		1	1	0	2014	2014
MYB	4602	Systemic Scleroderma	C0036421	disease	Skin and Connective Tissue Diseases	Disease or Syndrome	979	287	0.01		1	1	0	1996	1996
MYB	4602	Sickle Cell Trait	C0037054	disease	Congenital, Hereditary, and Neonatal Diseases and Abnormalities; Hemic and Lymphatic Diseases	Disease or Syndrome	75	16	0.01		1	1	0	2015	2015
MYB	4602	Skin Neoplasms	C0037286	group	Neoplasms; Skin and Connective Tissue Diseases	Neoplastic Process	363	9	0.01		1	1	0	2019	2019
MYB	4602	Thalassemia	C0039730	group	Congenital, Hereditary, and Neonatal Diseases and Abnormalities; Hemic and Lymphatic Diseases	Disease or Syndrome	136	18	0.01		1	1	0	2020	2020
MYB	4602	B-Cell Lymphomas	C0079731	group	Neoplasms; Immune System Diseases; Hemic and Lymphatic Diseases	Neoplastic Process	1408	42	0.01		1	1	0	2017	2017
MYB	4602	Adenosis of Breast	C0085750	disease	Skin and Connective Tissue Diseases	Neoplastic Process	26	0	0.01		1	1	0	2017	2017
MYB	4602	Small cell carcinoma of lung	C0149925	disease	Neoplasms; Respiratory Tract Diseases	Neoplastic Process	972	125	0.01		1	1	0	1985	1985
MYB	4602	Cutaneous Melanoma	C0151779	disease	Neoplasms; Skin and Connective Tissue Diseases	Neoplastic Process	507	248	0.01		1	1	0	1994	1994
MYB	4602	Patau syndrome	C0152095	disease	Congenital, Hereditary, and Neonatal Diseases and Abnormalities; Nervous System Diseases; Cardiovascular Diseases	Disease or Syndrome	15	1	0.01		1	1	0	2011	2011
MYB	4602	Bone Cysts, Aneurysmal	C0152244	disease	Neoplasms; Musculoskeletal Diseases	Disease or Syndrome	79	5	0.01		1	1	0	2020	2020
MYB	4602	Malignant neoplasm of brain	C0153633	disease	Neoplasms; Nervous System Diseases	Neoplastic Process	294	16	0.01		1	1	0	2018	2018
MYB	4602	Secondary malignant neoplasm of bone	C0153690	disease	Pathological Conditions, Signs and Symptoms; Neoplasms; Musculoskeletal Diseases	Neoplastic Process	647	18	0.01		1	1	0	2016	2016
MYB	4602	Allergic asthma	C0155877	disease	Respiratory Tract Diseases; Immune System Diseases	Disease or Syndrome	371	55	0.01		1	1	0	2009	2009
MYB	4602	Adenocarcinoma, Basal Cell	C0205641	disease	Neoplasms	Neoplastic Process	123	0	0.01		1	1	0	2017	2017
MYB	4602	Follicular adenoma	C0205647	disease	Neoplasms	Neoplastic Process	183	5	0.01		1	1	2	2018	2018
MYB	4602	Carcinoma, Lobular	C0206692	disease	Neoplasms; Skin and Connective Tissue Diseases	Neoplastic Process	66	1	0.01		1	1	0	2010	2010
MYB	4602	Mucoepidermoid Carcinoma	C0206694	disease	Neoplasms	Neoplastic Process	153	6	0.01		1	1	0	2018	2018
MYB	4602	Carcinoma, Neuroendocrine	C0206695	disease	Neoplasms	Neoplastic Process	182	7	0.01		1	1	0	2015	2015
MYB	4602	Epithelioid and spindle cell nevus	C0206739	disease	Neoplasms	Neoplastic Process	21	0	0.01		1	1	0	2012	2012
MYB	4602	Basophilic leukemia	C0221292	disease	Neoplasms	Neoplastic Process	32	3	0.01		1	1	0	2017	2017
MYB	4602	Caffeine related disorders	C0236734	group		Mental or Behavioral Dysfunction	360	56	0.01		1	1	0	2018	2018
MYB	4602	Carcinoma, Small Cell	C0262584	disease	Neoplasms	Neoplastic Process	185	7	0.01		0	1	0	2015	2015
MYB	4602	Epithelial hyperplasia of skin	C0263641	disease	Pathological Conditions, Signs and Symptoms	Disease or Syndrome	79	4	0.01		1	1	0	2019	2019
MYB	4602	Childhood asthma	C0264408	disease	Respiratory Tract Diseases; Immune System Diseases	Disease or Syndrome	303	317	0.01		1	1	0	2013	2013
MYB	4602	Thalassemia Intermedia	C0271979	disease	Congenital, Hereditary, and Neonatal Diseases and Abnormalities; Hemic and Lymphatic Diseases	Disease or Syndrome	53	8	0.01		1	1	0	2009	2009
MYB	4602	Childhood Medulloblastoma	C0278510	disease	Neoplasms	Neoplastic Process	771	25	0.01		1	1	0	2006	2006
MYB	4602	Inflammatory Breast Carcinoma	C0278601	disease	Neoplasms; Skin and Connective Tissue Diseases	Neoplastic Process	183	0	0.01		1	1	0	2018	2018
MYB	4602	Adult Medulloblastoma	C0278876	disease	Neoplasms	Neoplastic Process	762	24	0.01		1	1	0	2006	2006
MYB	4602	Adult Glioblastoma	C0278878	disease	Neoplasms	Neoplastic Process	2528	98	0.01		1	1	0	1990	1990
MYB	4602	Adult Acute Myelomonocytic Leukemia	C0279627	disease	Neoplasms	Neoplastic Process	28	3	0.01		1	1	0	2009	2009
MYB	4602	Adult Acute Basophilic Leukemia	C0279631	disease	Neoplasms	Neoplastic Process	5	0	0.01		1	1	0	2019	2019
MYB	4602	Childhood Acute Myelomonocytic Leukemia	C0279644	disease	Neoplasms	Neoplastic Process	28	3	0.01		1	1	0	2009	2009
MYB	4602	Childhood Acute Basophilic Leukemia	C0279649	disease	Neoplasms	Neoplastic Process	5	0	0.01		1	1	0	2019	2019
MYB	4602	Adenoid cystic carcinoma of salivary gland	C0279751	disease	Neoplasms; Stomatognathic Diseases	Neoplastic Process	47	0	0.01		1	1	0	2011	2011
MYB	4602	Solid Neoplasm	C0280100	phenotype	Neoplasms	Neoplastic Process	1145	24	0.01		1	1	0	2011	2011
MYB	4602	Childhood Glioblastoma	C0280474	disease	Neoplasms	Neoplastic Process	2527	98	0.01		1	1	0	1990	1990
MYB	4602	Skin appendage adenoma	C0334342	disease	Neoplasms	Neoplastic Process	13	2	0.01		1	1	0	2017	2017
MYB	4602	Sweat gland adenocarcinoma	C0334344	disease	Neoplasms; Skin and Connective Tissue Diseases	Neoplastic Process	12	0	0.01		1	1	0	2017	2017
MYB	4602	Arteriovenous hemangioma	C0334533	disease	Congenital, Hereditary, and Neonatal Diseases and Abnormalities; Neoplasms; Cardiovascular Diseases	Neoplastic Process	76	14	0.01		1	1	0	2013	2013
MYB	4602	Pilocytic Astrocytoma	C0334583	disease	Neoplasms	Neoplastic Process	163	14	0.01		1	1	0	2010	2010
MYB	4602	Eosinophilic esophagitis	C0341106	disease	Digestive System Diseases; Immune System Diseases; Hemic and Lymphatic Diseases	Disease or Syndrome	183	40	0.01		1	1	0	2015	2015
MYB	4602	Adenoid cystic carcinoma of lacrimal gland	C0346340	disease	Neoplasms	Neoplastic Process	6	0	0.01		1	1	0	2017	2017
MYB	4602	Skin callus	C0376154	disease	Skin and Connective Tissue Diseases	Acquired Abnormality	154	0	0.01		1	1	0	2019	2019
MYB	4602	Desmoplastic trichoepithelioma	C0432526	disease		Neoplastic Process	3	0	0.01		1	1	0	2017	2017
MYB	4602	Beta thalassemia intermedia	C0472767	disease	Congenital, Hereditary, and Neonatal Diseases and Abnormalities; Hemic and Lymphatic Diseases	Disease or Syndrome	37	12	0.01		1	1	0	2010	2010
MYB	4602	Follicular neoplasm	C0474808	disease	Neoplasms	Neoplastic Process	68	5	0.01		1	1	1	2018	2018
MYB	4602	Colon Carcinoma	C0699790	disease	Digestive System Diseases; Neoplasms	Neoplastic Process	2832	275	0.01		1	1	0	2001	2001
MYB	4602	Stomach Carcinoma	C0699791	disease	Digestive System Diseases; Neoplasms	Neoplastic Process	3720	652	0.01		1	1	0	2019	2019
MYB	4602	Malignant neoplasm of kidney	C0740457	disease	Neoplasms; Female Urogenital Diseases and Pregnancy Complications; Male Urogenital Diseases	Neoplastic Process	664	22	0.01		1	1	0	2019	2019
MYB	4602	colon (non-specific) lesion	C0742597	disease		Disease or Syndrome	9	0	0.01		1	1	0	1994	1994
MYB	4602	ovarian neoplasm	C0919267	disease	Neoplasms; Female Urogenital Diseases and Pregnancy Complications; Endocrine System Diseases	Neoplastic Process	2542	757	0.01		1	1	0	2020	2020
MYB	4602	Water Stress	C1136135	disease	Pathological Conditions, Signs and Symptoms; Nutritional and Metabolic Diseases	Disease or Syndrome	17	0	0.01		1	1	0	2019	2019
MYB	4602	Malignant neoplasm of ovary	C1140680	disease	Neoplasms; Female Urogenital Diseases and Pregnancy Complications; Endocrine System Diseases	Neoplastic Process	2563	315	0.01		1	1	0	2020	2020
MYB	4602	Polymorphous low grade adenocarcinoma	C1266086	disease		Neoplastic Process	23	1	0.01		1	1	0	2012	2012
MYB	4602	Extraskeletal Myxoid Chondrosarcoma	C1275278	disease	Neoplasms	Neoplastic Process	50	0	0.01		1	1	0	2018	2018
MYB	4602	Adenoid cystic breast carcinoma	C1332167	disease	Neoplasms	Neoplastic Process	9	0	0.01		1	1	0	2014	2014
MYB	4602	Salivary Gland Epithelial Myoepithelial Carcinoma	C1335900	disease		Neoplastic Process	3	0	0.01		1	1	0	2018	2018
MYB	4602	Renal carcinoma	C1378703	disease	Neoplasms; Female Urogenital Diseases and Pregnancy Complications; Male Urogenital Diseases	Neoplastic Process	665	21	0.01		1	1	0	2019	2019
MYB	4602	Sweat gland carcinoma	C1412016	disease	Neoplasms	Neoplastic Process	7	0	0.01		1	1	0	2017	2017
MYB	4602	Breast Adenomyoepithelioma	C1510795	disease		Neoplastic Process	1	0	0.01		1	1	0	2018	2018
MYB	4602	Tumor Angiogenesis	C1519670	phenotype	Pathological Conditions, Signs and Symptoms	Neoplastic Process	822	5	0.01		1	1	0	2018	2018
MYB	4602	Neoplasms, Intracranial	C1527390	group	Neoplasms; Nervous System Diseases	Neoplastic Process	157	4	0.01		1	1	0	2012	2012
MYB	4602	Glioblastoma Multiforme	C1621958	disease	Neoplasms	Neoplastic Process	3197	186	0.01		1	1	0	1990	1990
MYB	4602	Peripheral Arterial Diseases	C1704436	group	Cardiovascular Diseases	Disease or Syndrome	319	128	0.01		1	1	0	2018	2018
MYB	4602	IgE-mediated allergic asthma	C1827849	disease	Immune System Diseases	Disease or Syndrome	133	46	0.01		1	1	0	2009	2009
MYB	4602	Ethylmalonic encephalopathy	C1865349	disease	Pathological Conditions, Signs and Symptoms; Congenital, Hereditary, and Neonatal Diseases and Abnormalities; Nutritional and Metabolic Diseases; Nervous System Diseases; Hemic and Lymphatic Diseases	Disease or Syndrome	26	33	0.01		1	1	0	2015	2015
MYB	4602	Primary Cutaneous Mucinous Carcinoma	C1879641	disease	Neoplasms	Neoplastic Process	8	0	0.01		1	1	0	2018	2018
MYB	4602	Coronary Artery Disease	C1956346	disease	Cardiovascular Diseases	Disease or Syndrome	1708	1577	0.01		1	1	0	2004	2004
MYB	4602	Urothelial Carcinoma	C2145472	disease	Neoplasms; Female Urogenital Diseases and Pregnancy Complications; Male Urogenital Diseases	Neoplastic Process	449	10	0.01		1	1	0	2017	2017
MYB	4602	Liver carcinoma	C2239176	disease	Digestive System Diseases; Neoplasms	Neoplastic Process	5725	942	0.01		1	1	0	2018	2018
MYB	4602	Myeloblastic leukemia	C2242826	disease		Neoplastic Process	22	0	0.01		1	1	0	1996	1996
MYB	4602	basal cell adenocarcinoma of salivary gland	C2243086	disease	Neoplasms	Neoplastic Process	10	0	0.01		1	1	0	2017	2017
MYB	4602	Childhood Myelodysplastic Syndrome	C2347761	disease	Hemic and Lymphatic Diseases	Neoplastic Process	335	20	0.01		1	1	0	2010	2010
MYB	4602	Secondary Neoplasm	C2939419	group	Pathological Conditions, Signs and Symptoms; Neoplasms	Neoplastic Process	2492	85	0.01		1	1	0	2017	2017
MYB	4602	CHROMOSOME 8p11 MYELOPROLIFERATIVE SYNDROME	C3150773	disease		Disease or Syndrome	17	0	0.01		1	1	0	2019	2019
MYB	4602	Spitzoid melanoma	C3495721	disease		Neoplastic Process	14	0	0.01		1	1	0	2012	2012
MYB	4602	Apparent mineralocorticoid excess	C3887949	disease	Congenital, Hereditary, and Neonatal Diseases and Abnormalities; Nutritional and Metabolic Diseases	Disease or Syndrome	23	15	0.01		1	1	0	2018	2018
MYB	4602	Adult Myelodysplastic Syndrome	C3900098	disease	Hemic and Lymphatic Diseases	Neoplastic Process	332	20	0.01		1	1	0	2010	2010
MYB	4602	Peripheral arterial stenosis	C4025272	disease		Disease or Syndrome	124	5	0.01		1	1	0	2018	2018
MYB	4602	Thyroid Gland Noninvasive Follicular Neoplasm with Papillary-Like Nuclear Features	C4287590	disease	Neoplasms; Endocrine System Diseases	Neoplastic Process	13	5	0.01		1	1	2	2018	2018
MYB	4602	Sickle Cell-SS Disease	C4321477	disease	Congenital, Hereditary, and Neonatal Diseases and Abnormalities; Hemic and Lymphatic Diseases	Disease or Syndrome	62	2	0.01		1	1	0	2014	2014
MYB	4602	Carcinoma, Ovarian Epithelial	C4721610	disease	Neoplasms; Female Urogenital Diseases and Pregnancy Complications; Endocrine System Diseases	Neoplastic Process	2841	327	0.01		1	1	0	2020	2020

## Sheet: FOXO1
Gene	Gene_id	Disease	Disease_id	Type	Disease_Class	Semantic_Type	N_genes_d	N_SNPs_d	Score_gda	EL_gda	EI_gda	N_PMIDs	N_SNPs_gda	First_Ref	Last_Ref
FOXO1	2308	Alveolar rhabdomyosarcoma	C0206655	disease	Neoplasms	Neoplastic Process	115	1	0.8	limited	0.992	125	0	1995	2019
FOXO1	2308	Malignant neoplasm of prostate	C0376358	disease	Neoplasms; Male Urogenital Diseases	Neoplastic Process	4502	1082	0.4		0.933	15	0	2002	2019
FOXO1	2308	Leukemia, Myelocytic, Acute	C0023467	disease	Neoplasms	Neoplastic Process	3111	6892	0.35		1	6	0	1997	2017
FOXO1	2308	Prostatic Neoplasms	C0033578	group	Neoplasms; Male Urogenital Diseases	Neoplastic Process	1722	31	0.35		1	6	0	2003	2018
FOXO1	2308	Diffuse Large B-Cell Lymphoma	C0079744	disease	Neoplasms; Immune System Diseases; Hemic and Lymphatic Diseases	Neoplastic Process	1043	127	0.35		1	5	0	2012	2016
FOXO1	2308	Keratoconus	C0022578	disease	Eye Diseases	Disease or Syndrome	269	83	0.33		1	3	0	2013	2015
FOXO1	2308	Pulmonary Hypertension	C0020542	phenotype	Respiratory Tract Diseases	Pathologic Function	156	0	0.3		1	1	0	2016	2016
FOXO1	2308	Acute Myeloid Leukemia, M1	C0026998	disease	Neoplasms	Neoplastic Process	138	0	0.3		1	1	0	2007	2007
FOXO1	2308	Acute Myeloid Leukemia (AML-M2)	C1879321	disease	Neoplasms	Neoplastic Process	143	5	0.3		1	1	0	2007	2007
FOXO1	2308	Insulin Resistance	C0021655	phenotype	Nutritional and Metabolic Diseases	Pathologic Function	162	53	0.2		1	1	0	2006	2006
FOXO1	2308	FATTY LIVER DISEASE, NONALCOHOLIC, SUSCEPTIBILITY TO, 1	C2750440	disease		Finding	63	2	0.2		1	1	0	2018	2018
FOXO1	2308	LIVER DISEASE, ALCOHOLIC, SUSCEPTIBILITY TO, 1	C2750441	phenotype		Finding	63	0	0.2		1	1	0	2018	2018
FOXO1	2308	FATTY LIVER DISEASE, NONALCOHOLIC, SUSCEPTIBILITY TO, 2	C3150651	phenotype		Finding	63	0	0.2		1	1	0	2018	2018
FOXO1	2308	Malignant neoplasm of breast	C0006142	disease	Neoplasms; Skin and Connective Tissue Diseases	Neoplastic Process	6941	3417	0.1		0.947	19	0	2000	2019
FOXO1	2308	Malignant Neoplasms	C0006826	group	Neoplasms	Neoplastic Process	8621	1641	0.1		0.935	31	0	1997	2020
FOXO1	2308	Non-Small Cell Lung Carcinoma	C0007131	disease	Neoplasms; Respiratory Tract Diseases	Neoplastic Process	3926	712	0.1		1	11	0	2009	2019
FOXO1	2308	Diabetes	C0011847	disease	Endocrine System Diseases	Disease or Syndrome	2359	710	0.1		0.952	21	0	2004	2019
FOXO1	2308	Diabetes Mellitus	C0011849	group	Nutritional and Metabolic Diseases; Endocrine System Diseases	Disease or Syndrome	2803	824	0.1		0.96	25	0	2004	2019
FOXO1	2308	Diabetes Mellitus, Non-Insulin-Dependent	C0011860	disease	Nutritional and Metabolic Diseases; Endocrine System Diseases	Disease or Syndrome	3134	2672	0.1		0.941	17	8	2006	2019
FOXO1	2308	Diabetic Nephropathy	C0011881	disease	Female Urogenital Diseases and Pregnancy Complications; Male Urogenital Diseases; Endocrine System Diseases	Disease or Syndrome	1189	238	0.1		1	10	2	2013	2020
FOXO1	2308	Eczema	C0013595	disease	Skin and Connective Tissue Diseases	Disease or Syndrome	863	368	0.1		1	1	1	2019	2019
FOXO1	2308	Hyperglycemia	C0020456	disease	Nutritional and Metabolic Diseases	Disease or Syndrome	1098	108	0.1		1	15	0	2009	2019
FOXO1	2308	Malignant neoplasm of stomach	C0024623	disease	Digestive System Diseases; Neoplasms	Neoplastic Process	3806	615	0.1		1	10	0	2011	2019
FOXO1	2308	Neoplasm Metastasis	C0027627	phenotype	Pathological Conditions, Signs and Symptoms; Neoplasms	Neoplastic Process	6385	327	0.1		1	28	0	2005	2019
FOXO1	2308	Neoplasms	C0027651	group	Neoplasms	Neoplastic Process	10161	1644	0.1		0.945	110	0	1995	2020
FOXO1	2308	Obesity	C0028754	disease	Pathological Conditions, Signs and Symptoms; Nutritional and Metabolic Diseases	Disease or Syndrome	2821	1111	0.1		1	11	2	2004	2019
FOXO1	2308	Rhabdomyosarcoma	C0035412	disease	Neoplasms	Neoplastic Process	565	20	0.1		0.989	88	0	1995	2019
FOXO1	2308	Uterine Fibroids	C0042133	group	Neoplasms	Neoplastic Process	569	154	0.1		1	2	1	2018	2019
FOXO1	2308	Monocyte count procedure	C0200637	phenotype		Laboratory Procedure	139	296	0.1		1	1	1	2016	2016
FOXO1	2308	Eosinophil count procedure	C0200638	phenotype		Laboratory Procedure	610	1144	0.1		1	1	1	2016	2016
FOXO1	2308	Embryonal Rhabdomyosarcoma	C0206656	disease	Neoplasms	Neoplastic Process	121	8	0.1		0.812	16	0	2000	2017
FOXO1	2308	Childhood Rhabdomyosarcoma	C0220611	disease	Neoplasms	Neoplastic Process	517	12	0.1		0.987	75	0	1995	2019
FOXO1	2308	Adult Rhabdomyosarcoma	C0279550	disease	Neoplasms	Neoplastic Process	509	12	0.1		0.986	74	0	1995	2019
FOXO1	2308	Childhood Alveolar Rhabdomyosarcoma	C0279613	disease	Neoplasms	Neoplastic Process	59	0	0.1		0.985	67	0	1995	2019
FOXO1	2308	Endometrial Carcinoma	C0476089	disease	Neoplasms; Female Urogenital Diseases and Pregnancy Complications	Neoplastic Process	1597	326	0.1		1	10	0	2008	2018
FOXO1	2308	Mean Corpuscular Volume (result)	C0524587	phenotype		Laboratory or Test Result	269	549	0.1		1	1	1	2016	2016
FOXO1	2308	Somatic mutation	C0544886	phenotype		Cell or Molecular Dysfunction	151	0	0.1			0	0
FOXO1	2308	Carcinogenesis	C0596263	phenotype	Pathological Conditions, Signs and Symptoms; Neoplasms	Neoplastic Process	6243	355	0.1		0.946	37	0	1995	2019
FOXO1	2308	Prostate carcinoma	C0600139	disease	Neoplasms; Male Urogenital Diseases	Neoplastic Process	4388	1168	0.1		0.923	13	0	2003	2019
FOXO1	2308	Breast Carcinoma	C0678222	disease	Neoplasms; Skin and Connective Tissue Diseases	Neoplastic Process	6776	2793	0.1		0.944	18	0	2000	2019
FOXO1	2308	Stomach Carcinoma	C0699791	disease	Digestive System Diseases; Neoplasms	Neoplastic Process	3720	652	0.1		1	10	0	2011	2019
FOXO1	2308	Monocyte count result	C0750880	phenotype		Laboratory or Test Result	139	296	0.1		1	1	1	2016	2016
FOXO1	2308	Sarcoma	C1261473	group	Neoplasms	Neoplastic Process	853	42	0.1		1	10	0	1995	2018
FOXO1	2308	Finding of Mean Corpuscular Hemoglobin	C1261502	phenotype		Finding	653	1206	0.1		1	1	1	2019	2019
FOXO1	2308	Tumor Cell Invasion	C1269955	phenotype		Neoplastic Process	6626	169	0.1		0.96	25	0	2009	2019
FOXO1	2308	Primary malignant neoplasm	C1306459	group	Neoplasms	Neoplastic Process	8221	1374	0.1		0.926	27	0	1997	2019
FOXO1	2308	Allergic Reaction	C1527304	phenotype	Immune System Diseases	Pathologic Function	197	1019	0.1		1	1	1	2017	2017
FOXO1	2308	Liver carcinoma	C2239176	disease	Digestive System Diseases; Neoplasms	Neoplastic Process	5725	942	0.1		1	21	1	2011	2019
FOXO1	2308	Plexiform leiomyoma	C2242776	disease		Neoplastic Process	41	103	0.1		1	2	1	2018	2019
FOXO1	2308	Malignant neoplasm of soft tissue	C4551686	group	Neoplasms	Neoplastic Process	699	32	0.09		1	9	0	1995	2017
FOXO1	2308	Malignant neoplasm of endometrium	C0007103	disease	Neoplasms; Female Urogenital Diseases and Pregnancy Complications	Neoplastic Process	1235	197	0.08		1	8	0	2008	2018
FOXO1	2308	Malignant neoplasm of lung	C0242379	disease	Neoplasms; Respiratory Tract Diseases	Neoplastic Process	4173	1142	0.08		1	8	0	2013	2019
FOXO1	2308	Impaired glucose tolerance	C0271650	phenotype	Nutritional and Metabolic Diseases	Disease or Syndrome	596	81	0.08		1	8	3	2006	2019
FOXO1	2308	Carcinoma of lung	C0684249	disease	Neoplasms; Respiratory Tract Diseases	Neoplastic Process	4081	1204	0.08		1	8	0	2013	2019
FOXO1	2308	Primary malignant neoplasm of lung	C1306460	disease	Neoplasms; Respiratory Tract Diseases	Neoplastic Process	3894	981	0.08		1	8	0	2013	2019
FOXO1	2308	Glioblastoma Multiforme	C1621958	disease	Neoplasms	Neoplastic Process	3197	186	0.08		1	8	0	2014	2019
FOXO1	2308	Steatohepatitis	C2711227	disease	Digestive System Diseases	Disease or Syndrome	1143	75	0.08		1	8	0	2006	2019
FOXO1	2308	Arteriosclerosis	C0003850	disease	Cardiovascular Diseases	Disease or Syndrome	2006	267	0.07		0.857	7	0	2015	2020
FOXO1	2308	Atherosclerosis	C0004153	disease	Cardiovascular Diseases	Disease or Syndrome	2044	281	0.07		0.857	7	0	2015	2020
FOXO1	2308	Malignant neoplasm of urinary bladder	C0005684	disease	Neoplasms; Female Urogenital Diseases and Pregnancy Complications; Male Urogenital Diseases	Neoplastic Process	2113	316	0.07		1	7	0	2009	2020
FOXO1	2308	Glioblastoma	C0017636	disease	Neoplasms	Neoplastic Process	3177	281	0.07		1	7	0	2014	2019
FOXO1	2308	Glioma	C0017638	disease	Neoplasms	Neoplastic Process	3097	353	0.07		1	7	0	2009	2020
FOXO1	2308	Bladder Neoplasm	C0005695	disease	Neoplasms; Female Urogenital Diseases and Pregnancy Complications; Male Urogenital Diseases	Neoplastic Process	2130	281	0.06		1	6	0	2015	2020
FOXO1	2308	Diabetes Mellitus, Insulin-Dependent	C0011854	disease	Nutritional and Metabolic Diseases; Immune System Diseases; Endocrine System Diseases	Disease or Syndrome	1675	954	0.06		1	6	0	2017	2019
FOXO1	2308	Osteosarcoma	C0029463	disease	Neoplasms	Neoplastic Process	2283	178	0.06		1	6	0	2015	2019
FOXO1	2308	Adult Glioblastoma	C0278878	disease	Neoplasms	Neoplastic Process	2528	98	0.06		1	6	0	2014	2018
FOXO1	2308	Childhood Embryonal Rhabdomyosarcoma	C0279612	disease	Neoplasms	Neoplastic Process	67	7	0.06		0.667	6	0	2000	2014
FOXO1	2308	Childhood Glioblastoma	C0280474	disease	Neoplasms	Neoplastic Process	2527	98	0.06		1	6	0	2014	2018
FOXO1	2308	Ewings sarcoma	C0553580	disease	Neoplasms	Neoplastic Process	517	25	0.06		1	6	0	1995	2014
FOXO1	2308	Osteosarcoma of bone	C0585442	disease	Neoplasms	Neoplastic Process	2247	151	0.06		1	6	0	2015	2019
FOXO1	2308	Carcinoma of bladder	C0699885	disease	Neoplasms; Female Urogenital Diseases and Pregnancy Complications; Male Urogenital Diseases	Neoplastic Process	2104	309	0.06		1	6	0	2015	2020
FOXO1	2308	Childhood Osteosarcoma	C1332986	disease	Neoplasms	Neoplastic Process	2208	151	0.06		1	6	0	2015	2019
FOXO1	2308	Carcinoma, Ovarian Epithelial	C4721610	disease	Neoplasms; Female Urogenital Diseases and Pregnancy Complications; Endocrine System Diseases	Neoplastic Process	2841	327	0.06		1	6	0	2012	2019
FOXO1	2308	Malignant tumor of colon	C0007102	disease	Digestive System Diseases; Neoplasms	Neoplastic Process	2969	688	0.05		1	5	0	2010	2019
FOXO1	2308	Colorectal Carcinoma	C0009402	disease	Digestive System Diseases; Neoplasms	Neoplastic Process	5473	1962	0.05		1	5	0	2012	2019
FOXO1	2308	Polycystic Ovary Syndrome	C0032460	disease	Neoplasms; Female Urogenital Diseases and Pregnancy Complications; Endocrine System Diseases	Disease or Syndrome	988	363	0.05		1	5	0	2010	2020
FOXO1	2308	Conventional (Clear Cell) Renal Cell Carcinoma	C0279702	disease	Neoplasms; Female Urogenital Diseases and Pregnancy Complications; Male Urogenital Diseases	Neoplastic Process	2346	222	0.05		1	5	0	2010	2019
FOXO1	2308	Cervix carcinoma	C0302592	disease	Neoplasms; Female Urogenital Diseases and Pregnancy Complications	Neoplastic Process	1881	283	0.05		1	5	0	2014	2019
FOXO1	2308	Non-alcoholic Fatty Liver Disease	C0400966	disease	Digestive System Diseases	Disease or Syndrome	1058	222	0.05		1	5	0	2017	2019
FOXO1	2308	Colon Carcinoma	C0699790	disease	Digestive System Diseases; Neoplasms	Neoplastic Process	2832	275	0.05		1	5	0	2010	2019
FOXO1	2308	Classical Hodgkin's Lymphoma	C1333064	disease	Neoplasms; Immune System Diseases; Hemic and Lymphatic Diseases	Neoplastic Process	285	20	0.05		1	5	0	2012	2019
FOXO1	2308	Pancreatic Ductal Adenocarcinoma	C1335302	disease	Digestive System Diseases; Neoplasms; Endocrine System Diseases	Neoplastic Process	970	22	0.05		1	5	0	2015	2019
FOXO1	2308	ANOPHTHALMIA AND PULMONARY HYPOPLASIA	C1832661	disease	Congenital, Hereditary, and Neonatal Diseases and Abnormalities; Eye Diseases; Respiratory Tract Diseases	Disease or Syndrome	1410	80	0.05		1	5	0	2015	2019
FOXO1	2308	Adult Classical Hodgkin Lymphoma	C2347747	disease	Neoplasms; Immune System Diseases; Hemic and Lymphatic Diseases	Neoplastic Process	233	10	0.05		1	5	0	2012	2019
FOXO1	2308	Secondary Neoplasm	C2939419	group	Pathological Conditions, Signs and Symptoms; Neoplasms	Neoplastic Process	2492	85	0.05		1	5	0	2005	2019
FOXO1	2308	Autoimmune Diseases	C0004364	group	Immune System Diseases	Disease or Syndrome	1758	428	0.04		1	4	0	2014	2016
FOXO1	2308	Malignant tumor of cervix	C0007847	disease	Neoplasms; Female Urogenital Diseases and Pregnancy Complications	Neoplastic Process	1718	245	0.04		1	4	0	2014	2019
FOXO1	2308	Hepatitis C	C0019196	disease	Digestive System Diseases; Infections	Disease or Syndrome	1768	347	0.04		1	4	0	2010	2017
FOXO1	2308	Hyperinsulinism	C0020459	disease	Nutritional and Metabolic Diseases	Disease or Syndrome	620	64	0.04		1	4	0	2009	2018
FOXO1	2308	Chronic Obstructive Airway Disease	C0024117	disease	Respiratory Tract Diseases	Disease or Syndrome	1428	852	0.04		1	4	0	2007	2017
FOXO1	2308	Lupus Erythematosus, Systemic	C0024141	disease	Skin and Connective Tissue Diseases; Immune System Diseases	Disease or Syndrome	1883	1172	0.04		1	4	0	2008	2020
FOXO1	2308	Retinoblastoma	C0035335	disease	Neoplasms; Eye Diseases	Neoplastic Process	853	193	0.04		1	4	0	2008	2019
FOXO1	2308	B-Cell Lymphomas	C0079731	group	Neoplasms; Immune System Diseases; Hemic and Lymphatic Diseases	Neoplastic Process	1408	42	0.04		1	4	0	2014	2018
FOXO1	2308	Childhood Soft Tissue Sarcoma	C0220645	disease		Neoplastic Process	166	3	0.04		1	4	0	2006	2018
FOXO1	2308	Pancreatic carcinoma	C0235974	disease	Digestive System Diseases; Neoplasms; Endocrine System Diseases	Neoplastic Process	2689	322	0.04		1	4	0	2014	2018
FOXO1	2308	Squamous cell carcinoma of esophagus	C0279626	disease	Digestive System Diseases; Neoplasms	Neoplastic Process	2053	329	0.04		1	4	0	2017	2018
FOXO1	2308	Malignant neoplasm of pancreas	C0346647	disease	Digestive System Diseases; Neoplasms; Endocrine System Diseases	Neoplastic Process	2667	277	0.04		1	4	0	2014	2018
FOXO1	2308	Endothelial dysfunction	C0856169	phenotype		Disease or Syndrome	716	25	0.04		1	4	0	2013	2019
FOXO1	2308	Cardiomyopathy, Familial Idiopathic	C1449563	disease	Cardiovascular Diseases	Disease or Syndrome	773	243	0.04		1	4	0	2016	2019
FOXO1	2308	Idiopathic pulmonary arterial hypertension	C3203102	disease	Respiratory Tract Diseases	Disease or Syndrome	776	24	0.04		1	4	0	2017	2019
FOXO1	2308	cervical cancer	C4048328	disease	Neoplasms; Female Urogenital Diseases and Pregnancy Complications	Neoplastic Process	1817	268	0.04		1	4	0	2014	2019
FOXO1	2308	Congenital Abnormality	C0000768	group	Congenital, Hereditary, and Neonatal Diseases and Abnormalities	Congenital Abnormality	1098	73	0.03		1	3	0	2002	2019
FOXO1	2308	Anaplasia	C0002793	disease	Pathological Conditions, Signs and Symptoms; Neoplasms	Neoplastic Process	538	7	0.03		1	3	0	2017	2018
FOXO1	2308	Renal Cell Carcinoma	C0007134	disease	Neoplasms; Female Urogenital Diseases and Pregnancy Complications; Male Urogenital Diseases	Neoplastic Process	2084	288	0.03		1	3	0	2012	2018
FOXO1	2308	Cardiovascular Diseases	C0007222	group	Cardiovascular Diseases	Disease or Syndrome	1756	711	0.03		1	3	0	2016	2020
FOXO1	2308	Endometriosis	C0014175	disease	Female Urogenital Diseases and Pregnancy Complications	Disease or Syndrome	1188	274	0.03		1	3	0	2004	2015
FOXO1	2308	Fatty Liver	C0015695	disease	Digestive System Diseases	Disease or Syndrome	875	35	0.03		1	3	0	2006	2019
FOXO1	2308	Hodgkin Disease	C0019829	disease	Neoplasms; Immune System Diseases; Hemic and Lymphatic Diseases	Neoplastic Process	900	148	0.03		1	3	0	2014	2018
FOXO1	2308	Huntington Disease	C0020179	disease	Congenital, Hereditary, and Neonatal Diseases and Abnormalities; Nervous System Diseases; Mental Disorders	Disease or Syndrome	978	115	0.03		1	3	0	2011	2017
FOXO1	2308	Hypertensive disease	C0020538	group	Cardiovascular Diseases	Disease or Syndrome	2322	1085	0.03		1	3	0	2014	2019
FOXO1	2308	Hypertriglyceridemia	C0020557	phenotype	Nutritional and Metabolic Diseases	Disease or Syndrome	340	169	0.03		1	3	0	2004	2008
FOXO1	2308	Kidney Diseases	C0022658	group	Female Urogenital Diseases and Pregnancy Complications; Male Urogenital Diseases	Disease or Syndrome	1180	140	0.03		1	3	0	2016	2020
FOXO1	2308	Lupus Nephritis	C0024143	disease	Female Urogenital Diseases and Pregnancy Complications; Skin and Connective Tissue Diseases; Male Urogenital Diseases; Immune System Diseases	Disease or Syndrome	503	64	0.03		1	3	0	2016	2019
FOXO1	2308	Lymphoma, Non-Hodgkin	C0024305	disease	Neoplasms; Immune System Diseases; Hemic and Lymphatic Diseases	Neoplastic Process	733	197	0.03		1	3	0	2013	2018
FOXO1	2308	Parkinson Disease	C0030567	disease	Nervous System Diseases	Disease or Syndrome	2078	990	0.03		1	3	0	2012	2019
FOXO1	2308	Soft Tissue Neoplasms	C0037579	group	Neoplasms	Neoplastic Process	145	0	0.03		1	3	0	1997	2012
FOXO1	2308	Secondary malignant neoplasm of lung	C0153676	disease	Neoplasms; Respiratory Tract Diseases	Neoplastic Process	1370	20	0.03		1	3	0	2013	2017
FOXO1	2308	Tumor Progression	C0178874	phenotype	Pathological Conditions, Signs and Symptoms	Neoplastic Process	3865	72	0.03		1	3	0	2018	2019
FOXO1	2308	Adult Liver Carcinoma	C0220630	disease	Digestive System Diseases; Neoplasms	Neoplastic Process	1377	72	0.03		1	3	0	2018	2019
FOXO1	2308	Papillary thyroid carcinoma	C0238463	disease	Neoplasms; Endocrine System Diseases	Neoplastic Process	1348	204	0.03		1	3	0	2015	2018
FOXO1	2308	Fibrosis, Liver	C0239946	disease	Pathological Conditions, Signs and Symptoms; Digestive System Diseases	Disease or Syndrome	1179	64	0.03		1	3	0	2017	2018
FOXO1	2308	Myofibroblastoma	C0242404	disease	Neoplasms	Neoplastic Process	6	0	0.03		1	3	0	2012	2018
FOXO1	2308	Childhood Burkitt Lymphoma	C0278879	disease	Neoplasms; Infections; Immune System Diseases; Hemic and Lymphatic Diseases	Neoplastic Process	477	7	0.03		1	3	0	2018	2019
FOXO1	2308	Liver and Intrahepatic Biliary Tract Carcinoma	C0279000	disease	Digestive System Diseases; Neoplasms	Neoplastic Process	1395	73	0.03		1	3	0	2018	2019
FOXO1	2308	Malignant neoplasm of liver	C0345904	disease	Digestive System Diseases; Neoplasms	Neoplastic Process	1649	88	0.03		1	3	0	2018	2019
FOXO1	2308	Metabolic Syndrome X	C0524620	disease	Nutritional and Metabolic Diseases	Disease or Syndrome	1125	591	0.03		0.667	3	0	2008	2014
FOXO1	2308	Acne	C0702166	disease	Skin and Connective Tissue Diseases	Disease or Syndrome	167	11	0.03		1	3	0	2018	2018
FOXO1	2308	Malignant neoplasm of ovary	C1140680	disease	Neoplasms; Female Urogenital Diseases and Pregnancy Complications; Endocrine System Diseases	Neoplastic Process	2563	315	0.03		1	3	0	2012	2019
FOXO1	2308	Adult Diffuse Large B-Cell Lymphoma	C1332201	disease	Neoplasms; Immune System Diseases; Hemic and Lymphatic Diseases	Neoplastic Process	504	46	0.03		1	3	0	2012	2015
FOXO1	2308	Chronic Kidney Diseases	C1561643	group	Female Urogenital Diseases and Pregnancy Complications; Male Urogenital Diseases	Disease or Syndrome	1074	306	0.03		1	3	0	2017	2020
FOXO1	2308	Nonalcoholic Steatohepatitis	C3241937	disease	Digestive System Diseases	Disease or Syndrome	434	17	0.03		1	3	0	2008	2018
FOXO1	2308	Fatty Liver Disease	C4529962	disease		Disease or Syndrome	741	81	0.03		1	3	0	2013	2018
FOXO1	2308	Malignant neoplasm of colon and/or rectum	C4722085	disease		Neoplastic Process	3669	502	0.03		1	3	0	2012	2019
FOXO1	2308	Acne Vulgaris	C0001144	disease	Skin and Connective Tissue Diseases	Disease or Syndrome	94	37	0.02		1	2	0	2018	2018
FOXO1	2308	Alzheimer's Disease	C0002395	disease	Nervous System Diseases; Mental Disorders	Disease or Syndrome	3397	1843	0.02		1	2	0	2013	2014
FOXO1	2308	Rheumatoid Arthritis	C0003873	disease	Skin and Connective Tissue Diseases; Musculoskeletal Diseases; Immune System Diseases	Disease or Syndrome	2723	2387	0.02		1	2	0	2008	2015
FOXO1	2308	Asthma	C0004096	disease	Respiratory Tract Diseases; Immune System Diseases	Disease or Syndrome	2096	1536	0.02		1	2	0	2017	2019
FOXO1	2308	Burkitt Lymphoma	C0006413	disease	Neoplasms; Infections; Immune System Diseases; Hemic and Lymphatic Diseases	Neoplastic Process	556	13	0.02		1	2	0	2018	2019
FOXO1	2308	Brain Ischemia	C0007786	disease	Nervous System Diseases; Cardiovascular Diseases	Disease or Syndrome	358	5	0.02		1	2	0	2005	2019
FOXO1	2308	Diabetic Retinopathy	C0011884	disease	Eye Diseases; Endocrine System Diseases; Cardiovascular Diseases	Disease or Syndrome	645	213	0.02		1	2	0	2017	2017
FOXO1	2308	Endometrial Neoplasms	C0014170	group	Neoplasms; Female Urogenital Diseases and Pregnancy Complications	Neoplastic Process	261	32	0.02		1	2	0	2008	2008
FOXO1	2308	Glaucoma	C0017601	disease	Eye Diseases	Disease or Syndrome	770	198	0.02		1	2	0	2015	2017
FOXO1	2308	Hemangioma	C0018916	disease	Neoplasms	Neoplastic Process	256	24	0.02		1	2	0	2013	2018
FOXO1	2308	Hepatitis, Alcoholic	C0019187	disease	Digestive System Diseases; Chemically-Induced Disorders	Disease or Syndrome	133	1	0.02		1	2	0	2019	2019
FOXO1	2308	Acute lymphocytic leukemia	C0023449	disease	Neoplasms; Immune System Diseases; Hemic and Lymphatic Diseases	Neoplastic Process	1293	222	0.02		1	2	0	2017	2018
FOXO1	2308	Myeloid Leukemia, Chronic	C0023473	disease	Neoplasms; Hemic and Lymphatic Diseases	Neoplastic Process	1172	115	0.02		1	2	0	2012	2014
FOXO1	2308	Lymphoma	C0024299	group	Neoplasms; Immune System Diseases; Hemic and Lymphatic Diseases	Neoplastic Process	1548	91	0.02		1	2	0	2018	2018
FOXO1	2308	Metabolic Diseases	C0025517	group	Nutritional and Metabolic Diseases	Disease or Syndrome	945	50	0.02		1	2	0	2011	2018
FOXO1	2308	Neuroblastoma	C0027819	disease	Neoplasms	Neoplastic Process	2509	386	0.02		1	2	0	2009	2019
FOXO1	2308	Osteoporosis	C0029456	disease	Nutritional and Metabolic Diseases; Musculoskeletal Diseases	Disease or Syndrome	1098	182	0.02		1	2	0	2016	2018
FOXO1	2308	Periodontal Diseases	C0031090	group	Stomatognathic Diseases	Disease or Syndrome	326	22	0.02		1	2	0	2017	2018
FOXO1	2308	Periodontitis	C0031099	disease	Stomatognathic Diseases	Disease or Syndrome	682	116	0.02		1	2	0	2016	2018
FOXO1	2308	Adenomatous Polyposis Coli	C0032580	disease	Congenital, Hereditary, and Neonatal Diseases and Abnormalities; Digestive System Diseases; Neoplasms	Neoplastic Process	609	237	0.02		1	2	0	2008	2012
FOXO1	2308	Atrial Premature Complexes	C0033036	disease	Pathological Conditions, Signs and Symptoms; Cardiovascular Diseases	Disease or Syndrome	183	21	0.02		1	2	0	2008	2012
FOXO1	2308	Psoriasis	C0033860	disease	Skin and Connective Tissue Diseases	Disease or Syndrome	1308	705	0.02		0.5	2	0	2011	2019
FOXO1	2308	Septicemia	C0036690	disease	Pathological Conditions, Signs and Symptoms; Infections	Disease or Syndrome	1285	141	0.02		1	2	2	2019	2019
FOXO1	2308	Tuberculosis	C0041296	disease	Infections	Disease or Syndrome	1256	328	0.02		1	2	0	2013	2017
FOXO1	2308	Gestational Diabetes	C0085207	phenotype	Nutritional and Metabolic Diseases; Female Urogenital Diseases and Pregnancy Complications; Endocrine System Diseases	Disease or Syndrome	649	224	0.02		0.5	2	0	2019	2019
FOXO1	2308	Ovarian Failure, Premature	C0085215	disease	Female Urogenital Diseases and Pregnancy Complications; Endocrine System Diseases	Disease or Syndrome	333	115	0.02		1	2	0	2006	2017
FOXO1	2308	Epstein-Barr Virus Infections	C0149678	group	Infections	Disease or Syndrome	384	72	0.02		1	2	0	2006	2020
FOXO1	2308	Malignant neoplasm of mouth	C0153381	group	Neoplasms; Stomatognathic Diseases	Neoplastic Process	756	184	0.02		1	2	0	2013	2017
FOXO1	2308	Agenesis of corpus callosum	C0175754	disease	Pathological Conditions, Signs and Symptoms; Congenital, Hereditary, and Neonatal Diseases and Abnormalities; Nervous System Diseases	Congenital Abnormality	615	45	0.02		1	2	0	2017	2017
FOXO1	2308	Cholangiocarcinoma	C0206698	disease	Neoplasms	Neoplastic Process	877	43	0.02		1	2	0	2006	2018
FOXO1	2308	Cervical Intraepithelial Neoplasia	C0206708	disease	Neoplasms	Neoplastic Process	398	29	0.02		1	2	0	2015	2017
FOXO1	2308	Adult Hodgkin Lymphoma	C0220597	disease	Neoplasms; Immune System Diseases; Hemic and Lymphatic Diseases	Neoplastic Process	399	27	0.02		1	2	0	2014	2018
FOXO1	2308	Adult Soft Tissue Sarcoma	C0220613	disease		Neoplastic Process	162	3	0.02		1	2	0	2011	2018
FOXO1	2308	Lip and Oral Cavity Carcinoma	C0220641	disease	Neoplasms; Stomatognathic Diseases	Neoplastic Process	734	172	0.02		1	2	0	2013	2017
FOXO1	2308	Childhood Hodgkin Lymphoma	C0220644	disease	Neoplasms; Immune System Diseases; Hemic and Lymphatic Diseases	Neoplastic Process	399	29	0.02		1	2	0	2014	2018
FOXO1	2308	Dyslipidemias	C0242339	group	Nutritional and Metabolic Diseases	Disease or Syndrome	471	184	0.02		1	2	0	2009	2012
FOXO1	2308	Sepsis	C0243026	disease	Pathological Conditions, Signs and Symptoms; Infections	Disease or Syndrome	1453	144	0.02		1	2	2	2019	2019
FOXO1	2308	Malignant Childhood Neoplasm	C0278704	disease	Neoplasms	Neoplastic Process	179	34	0.02		1	2	0	2004	2007
FOXO1	2308	Adult Burkitt Lymphoma	C0278764	disease	Neoplasms; Infections; Immune System Diseases; Hemic and Lymphatic Diseases	Neoplastic Process	475	7	0.02		1	2	0	2018	2019
FOXO1	2308	Desmoplastic Small Round Cell Tumor	C0281508	disease	Neoplasms	Neoplastic Process	43	0	0.02		1	2	0	1997	2014
FOXO1	2308	Aplasia Cutis Congenita	C0282160	disease	Congenital, Hereditary, and Neonatal Diseases and Abnormalities; Skin and Connective Tissue Diseases	Congenital Abnormality	393	14	0.02		1	2	0	2017	2017
FOXO1	2308	Spindle cell lipoma	C0334474	disease	Neoplasms	Neoplastic Process	8	0	0.02		1	2	0	2017	2018
FOXO1	2308	Anovulatory (finding)	C0429468	disease	Female Urogenital Diseases and Pregnancy Complications; Endocrine System Diseases	Disease or Syndrome	55	8	0.02		1	2	0	2017	2018
FOXO1	2308	Leukemogenesis	C0598766	disease	Pathological Conditions, Signs and Symptoms; Neoplasms	Neoplastic Process	996	25	0.02		1	2	0	2012	2018
FOXO1	2308	Epithelial ovarian cancer	C0677886	disease	Neoplasms; Female Urogenital Diseases and Pregnancy Complications; Endocrine System Diseases	Neoplastic Process	1224	129	0.02		1	2	0	2018	2019
FOXO1	2308	Central neuroblastoma	C0700095	disease	Neoplasms; Nervous System Diseases	Neoplastic Process	2419	231	0.02		1	2	0	2009	2019
FOXO1	2308	Diabetic Cardiomyopathies	C0853897	disease	Endocrine System Diseases; Cardiovascular Diseases	Disease or Syndrome	220	1	0.02		1	2	0	2018	2018
FOXO1	2308	ovarian neoplasm	C0919267	disease	Neoplasms; Female Urogenital Diseases and Pregnancy Complications; Endocrine System Diseases	Neoplastic Process	2542	757	0.02		1	2	0	2012	2019
FOXO1	2308	Adult Lymphoma	C1332206	disease	Neoplasms; Immune System Diseases; Hemic and Lymphatic Diseases	Neoplastic Process	1169	66	0.02		1	2	0	2018	2018
FOXO1	2308	Childhood Lymphoma	C1332979	disease	Neoplasms; Immune System Diseases; Hemic and Lymphatic Diseases	Neoplastic Process	1171	66	0.02		1	2	0	2018	2018
FOXO1	2308	Mammary Neoplasms	C1458155	group	Neoplasms; Skin and Connective Tissue Diseases	Neoplastic Process	2780	385	0.02		1	2	0	2009	2010
FOXO1	2308	Tubulointerstitial fibrosis	C1969372	phenotype		Disease or Syndrome	328	0	0.02		1	2	0	2019	2019
FOXO1	2308	Chronic thromboembolic pulmonary hypertension	C2363973	disease	Respiratory Tract Diseases; Cardiovascular Diseases	Disease or Syndrome	76	4	0.02		1	2	0	2017	2019
FOXO1	2308	Nasopharyngeal carcinoma	C2931822	disease	Neoplasms; Stomatognathic Diseases; Otorhinolaryngologic Diseases	Neoplastic Process	1553	320	0.02		1	2	0	2016	2019
FOXO1	2308	Non-Metastatic Childhood Soft Tissue Sarcoma	C3898127	disease		Neoplastic Process	160	3	0.02		1	2	0	2011	2018
FOXO1	2308	Sclerosing rhabdomyosarcoma	C4048700	disease		Neoplastic Process	9	0	0.02		0	2	0	2005	2010
FOXO1	2308	Childhood Neuroblastoma	C4086165	disease	Neoplasms	Neoplastic Process	2420	231	0.02		1	2	0	2009	2019
FOXO1	2308	Sarcoma of soft tissue	C4551687	group	Neoplasms	Neoplastic Process	258	6	0.02		1	2	0	2011	2018
FOXO1	2308	Diabetic wound	C4728046	disease		Disease or Syndrome	72	0	0.02		1	2	0	2015	2017
FOXO1	2308	Adenocarcinoma	C0001418	group	Neoplasms	Neoplastic Process	2235	168	0.01		1	1	0	2018	2018
FOXO1	2308	Amyloidosis	C0002726	disease	Nutritional and Metabolic Diseases	Disease or Syndrome	694	93	0.01		1	1	0	2013	2013
FOXO1	2308	Arthritis	C0003864	disease	Musculoskeletal Diseases	Disease or Syndrome	1072	69	0.01		1	1	0	2015	2015
FOXO1	2308	Behcet Syndrome	C0004943	disease	Congenital, Hereditary, and Neonatal Diseases and Abnormalities; Eye Diseases; Skin and Connective Tissue Diseases; Stomatognathic Diseases; Cardiovascular Diseases	Disease or Syndrome	502	243	0.01		1	1	0	2014	2014
FOXO1	2308	Brain Neoplasms	C0006118	group	Neoplasms; Nervous System Diseases	Neoplastic Process	1018	204	0.01		1	1	0	2007	2007
FOXO1	2308	Malignant neoplasm of skin	C0007114	disease	Neoplasms; Skin and Connective Tissue Diseases	Neoplastic Process	508	38	0.01		1	1	0	2017	2017
FOXO1	2308	Squamous cell carcinoma	C0007137	disease	Neoplasms	Neoplastic Process	2507	257	0.01		1	1	0	2018	2018
FOXO1	2308	Primary biliary cirrhosis	C0008312	disease	Pathological Conditions, Signs and Symptoms; Digestive System Diseases	Disease or Syndrome	478	667	0.01		1	1	0	2014	2014
FOXO1	2308	Cognition Disorders	C0009241	group	Mental Disorders	Mental or Behavioral Dysfunction	607	47	0.01		1	1	0	2019	2019
FOXO1	2308	Colonic Neoplasms	C0009375	group	Digestive System Diseases; Neoplasms	Neoplastic Process	947	45	0.01		1	1	0	2019	2019
FOXO1	2308	Coronary heart disease	C0010068	disease	Cardiovascular Diseases	Disease or Syndrome	1576	1178	0.01		0	1	0	2014	2014
FOXO1	2308	Cystic Fibrosis	C0010674	disease	Congenital, Hereditary, and Neonatal Diseases and Abnormalities; Digestive System Diseases; Respiratory Tract Diseases	Disease or Syndrome	852	704	0.01		1	1	0	2019	2019
FOXO1	2308	Dementia, Vascular	C0011269	disease	Nervous System Diseases; Mental Disorders; Cardiovascular Diseases	Disease or Syndrome	212	32	0.01		1	1	0	2019	2019
FOXO1	2308	Mental Depression	C0011570	disease	Behavior and Behavior Mechanisms	Mental or Behavioral Dysfunction	1478	271	0.01		1	1	0	2018	2018
FOXO1	2308	Depressive disorder	C0011581	disease	Mental Disorders	Mental or Behavioral Dysfunction	1719	297	0.01		1	1	0	2018	2018
FOXO1	2308	Diphtheria	C0012546	disease	Infections	Disease or Syndrome	147	0	0.01		1	1	0	1997	1997
FOXO1	2308	Esophageal Neoplasms	C0014859	group	Digestive System Diseases; Neoplasms	Neoplastic Process	1254	270	0.01		1	1	0	2018	2018
FOXO1	2308	Disorder of eye	C0015397	group	Eye Diseases	Disease or Syndrome	400	14	0.01		1	1	0	2017	2017
FOXO1	2308	Fetal Growth Retardation	C0015934	phenotype	Pathological Conditions, Signs and Symptoms; Congenital, Hereditary, and Neonatal Diseases and Abnormalities; Female Urogenital Diseases and Pregnancy Complications	Disease or Syndrome	1037	21	0.01		1	1	0	2015	2015
FOXO1	2308	Gonorrhea	C0018081	disease	Female Urogenital Diseases and Pregnancy Complications; Infections; Male Urogenital Diseases	Disease or Syndrome	261	7	0.01		1	1	0	2019	2019
FOXO1	2308	granulosa cell tumor	C0018206	disease	Neoplasms; Female Urogenital Diseases and Pregnancy Complications; Endocrine System Diseases	Neoplastic Process	88	5	0.01		1	1	0	2015	2015
FOXO1	2308	Heart failure	C0018801	disease	Cardiovascular Diseases	Disease or Syndrome	1499	201	0.01		1	1	0	2017	2017
FOXO1	2308	Congestive heart failure	C0018802	disease	Cardiovascular Diseases	Disease or Syndrome	1760	165	0.01		1	1	0	2017	2017
FOXO1	2308	Heart Septal Defects	C0018816	group	Congenital, Hereditary, and Neonatal Diseases and Abnormalities; Cardiovascular Diseases	Congenital Abnormality	77	12	0.01		1	1	0	2018	2018
FOXO1	2308	Heroin Dependence	C0019337	disease	Chemically-Induced Disorders; Mental Disorders	Mental or Behavioral Dysfunction	100	110	0.01		1	1	0	2018	2018
FOXO1	2308	Hypercholesterolemia	C0020443	disease	Nutritional and Metabolic Diseases	Disease or Syndrome	489	123	0.01		1	1	0	2018	2018
FOXO1	2308	Hyperlipidemia	C0020473	disease	Nutritional and Metabolic Diseases	Disease or Syndrome	472	83	0.01		1	1	0	2019	2019
FOXO1	2308	Hyperplasia	C0020507	phenotype	Pathological Conditions, Signs and Symptoms	Pathologic Function	131	0	0.01		1	1	0	2006	2006
FOXO1	2308	Angioimmunoblastic Lymphadenopathy	C0020981	disease	Immune System Diseases; Hemic and Lymphatic Diseases	Neoplastic Process	109	8	0.01		1	1	0	2017	2017
FOXO1	2308	Immunologic Deficiency Syndromes	C0021051	group	Immune System Diseases	Disease or Syndrome	973	31	0.01		1	1	0	2014	2014
FOXO1	2308	Male infertility	C0021364	phenotype	Male Urogenital Diseases	Disease or Syndrome	516	146	0.01		1	1	0	2017	2017
FOXO1	2308	Inflammatory Bowel Diseases	C0021390	group	Digestive System Diseases	Disease or Syndrome	1577	605	0.01		1	1	0	2018	2018
FOXO1	2308	Kidney Calculi	C0022650	disease	Pathological Conditions, Signs and Symptoms; Female Urogenital Diseases and Pregnancy Complications; Male Urogenital Diseases	Disease or Syndrome	190	71	0.01		1	1	0	2019	2019
FOXO1	2308	Leishmaniasis, Visceral	C0023290	disease	Infections	Disease or Syndrome	197	22	0.01		1	1	0	2019	2019
FOXO1	2308	leukemia	C0023418	disease	Neoplasms	Neoplastic Process	2111	144	0.01		1	1	0	2018	2018
FOXO1	2308	Chronic Lymphocytic Leukemia	C0023434	disease	Neoplasms; Immune System Diseases; Hemic and Lymphatic Diseases	Neoplastic Process	1447	291	0.01		1	1	0	2019	2019
FOXO1	2308	Childhood Acute Lymphoblastic Leukemia	C0023452	disease	Neoplasms; Immune System Diseases; Hemic and Lymphatic Diseases	Neoplastic Process	1096	261	0.01		1	1	0	2017	2017
FOXO1	2308	Acute Megakaryocytic Leukemias	C0023462	disease	Neoplasms	Neoplastic Process	159	15	0.01		1	1	0	2013	2013
FOXO1	2308	Acute Promyelocytic Leukemia	C0023487	disease	Neoplasms	Neoplastic Process	651	21	0.01		1	1	0	2018	2018
FOXO1	2308	Liver neoplasms	C0023903	group	Digestive System Diseases; Neoplasms	Neoplastic Process	1424	7	0.01		1	1	0	2011	2011
FOXO1	2308	Lymphoma, Follicular	C0024301	disease	Neoplasms; Immune System Diseases; Hemic and Lymphatic Diseases	Neoplastic Process	477	83	0.01		1	1	0	2012	2012
FOXO1	2308	melanoma	C0025202	disease	Neoplasms	Neoplastic Process	3087	515	0.01		1	1	0	2015	2015
FOXO1	2308	Premature Menopause	C0025322	disease	Female Urogenital Diseases and Pregnancy Complications	Disease or Syndrome	299	90	0.01		1	1	0	2006	2006
FOXO1	2308	Mesothelioma	C0025500	disease	Neoplasms	Neoplastic Process	560	4	0.01		1	1	0	2018	2018
FOXO1	2308	Muscle Rigidity	C0026837	phenotype	Pathological Conditions, Signs and Symptoms; Musculoskeletal Diseases; Nervous System Diseases	Sign or Symptom	320	25	0.01		1	1	0	2019	2019
FOXO1	2308	Muscular Atrophy	C0026846	phenotype	Pathological Conditions, Signs and Symptoms; Nervous System Diseases	Pathologic Function	49	0	0.01		1	1	0	2004	2004
FOXO1	2308	Spinal Muscular Atrophy	C0026847	disease	Nervous System Diseases	Disease or Syndrome	320	33	0.01		1	1	0	2005	2005
FOXO1	2308	Myopathy	C0026848	group	Musculoskeletal Diseases; Nervous System Diseases	Disease or Syndrome	634	166	0.01		1	1	0	2018	2018
FOXO1	2308	Mycobacterium Infections	C0026918	group	Infections	Disease or Syndrome	183	14	0.01		1	1	0	2019	2019
FOXO1	2308	Myocardial Infarction	C0027051	disease	Pathological Conditions, Signs and Symptoms; Cardiovascular Diseases	Disease or Syndrome	1800	680	0.01		1	1	0	2014	2014
FOXO1	2308	Neural Tube Defects	C0027794	group	Congenital, Hereditary, and Neonatal Diseases and Abnormalities; Nervous System Diseases	Congenital Abnormality	304	122	0.01		1	1	0	2006	2006
FOXO1	2308	Degenerative polyarthritis	C0029408	disease	Musculoskeletal Diseases	Disease or Syndrome	1827	247	0.01		1	1	0	2018	2018
FOXO1	2308	Ovarian Carcinoma	C0029925	disease	Neoplasms; Female Urogenital Diseases and Pregnancy Complications; Endocrine System Diseases	Neoplastic Process	539	19	0.01		1	1	0	2018	2018
FOXO1	2308	Pancreatic Neoplasm	C0030297	disease	Digestive System Diseases; Neoplasms; Endocrine System Diseases	Neoplastic Process	764	20	0.01		1	1	0	2014	2014
FOXO1	2308	Preleukemia	C0033027	disease	Neoplasms; Hemic and Lymphatic Diseases	Neoplastic Process	19	0	0.01		1	1	0	2017	2017
FOXO1	2308	Prolactinoma	C0033375	disease	Neoplasms; Nervous System Diseases; Endocrine System Diseases	Neoplastic Process	187	6	0.01		1	1	0	2019	2019
FOXO1	2308	Psychological pseudocyesis	C0033831	phenotype	Behavior and Behavior Mechanisms	Mental or Behavioral Dysfunction	12	0	0.01		1	1	0	2019	2019
FOXO1	2308	Retinal Diseases	C0035309	group	Eye Diseases	Disease or Syndrome	714	56	0.01		1	1	0	2019	2019
FOXO1	2308	Kaposi Sarcoma	C0036220	disease	Neoplasms; Infections	Neoplastic Process	488	15	0.01		1	1	0	2019	2019
FOXO1	2308	Seminoma	C0036631	disease	Neoplasms	Neoplastic Process	311	12	0.01		1	1	0	2013	2013
FOXO1	2308	Spermatic Cord Torsion	C0037856	disease	Male Urogenital Diseases	Disease or Syndrome	23	0	0.01		1	1	0	2018	2018
FOXO1	2308	Ankylosing spondylitis	C0038013	disease	Musculoskeletal Diseases	Disease or Syndrome	710	609	0.01		1	1	1	2014	2014
FOXO1	2308	synovial sarcoma	C0039101	disease	Neoplasms	Neoplastic Process	299	4	0.01		1	1	0	2009	2009
FOXO1	2308	Thyroid Neoplasm	C0040136	disease	Neoplasms; Endocrine System Diseases	Neoplastic Process	1164	135	0.01		1	1	0	2013	2013
FOXO1	2308	Truncus Arteriosus, Persistent	C0041207	disease	Congenital, Hereditary, and Neonatal Diseases and Abnormalities; Cardiovascular Diseases	Congenital Abnormality	76	4	0.01		1	1	0	2018	2018
FOXO1	2308	Ureteral obstruction	C0041956	phenotype	Female Urogenital Diseases and Pregnancy Complications; Male Urogenital Diseases	Disease or Syndrome	359	0	0.01		1	1	0	2019	2019
FOXO1	2308	Uveomeningoencephalitic Syndrome	C0042170	disease	Eye Diseases; Immune System Diseases; Nervous System Diseases	Disease or Syndrome	102	27	0.01		1	1	0	2014	2014
FOXO1	2308	Virus Diseases	C0042769	group	Infections	Disease or Syndrome	1471	42	0.01		1	1	0	2014	2014
FOXO1	2308	Vitamin D Deficiency	C0042870	disease	Nutritional and Metabolic Diseases	Disease or Syndrome	153	37	0.01		0	1	0	2019	2019
FOXO1	2308	Piebaldism	C0080024	disease	Congenital, Hereditary, and Neonatal Diseases and Abnormalities; Nutritional and Metabolic Diseases; Skin and Connective Tissue Diseases	Congenital Abnormality	33	18	0.01		1	1	0	2020	2020
FOXO1	2308	Depressive Symptoms	C0086132	phenotype	Behavior and Behavior Mechanisms	Sign or Symptom	421	120	0.01		1	1	0	2018	2018
FOXO1	2308	Emotional Stress	C0086209	phenotype	Behavior and Behavior Mechanisms	Mental or Behavioral Dysfunction	25	1	0.01		1	1	0	2018	2018
FOXO1	2308	Cataract	C0086543	disease	Eye Diseases	Acquired Abnormality	878	124	0.01		1	1	0	2019	2019
FOXO1	2308	Renal fibrosis	C0151650	disease	Pathological Conditions, Signs and Symptoms; Female Urogenital Diseases and Pregnancy Complications; Male Urogenital Diseases	Disease or Syndrome	570	1	0.01		1	1	0	2019	2019
FOXO1	2308	Myocardial Ischemia	C0151744	disease	Cardiovascular Diseases	Disease or Syndrome	756	103	0.01		1	1	0	2014	2014
FOXO1	2308	Adenocarcinoma of lung (disorder)	C0152013	disease	Neoplasms	Neoplastic Process	2438	563	0.01		1	1	0	2012	2012
FOXO1	2308	Esophageal carcinoma	C0152018	disease	Digestive System Diseases; Neoplasms	Neoplastic Process	1287	272	0.01		1	1	0	2018	2018
FOXO1	2308	Patau syndrome	C0152095	disease	Congenital, Hereditary, and Neonatal Diseases and Abnormalities; Nervous System Diseases; Cardiovascular Diseases	Disease or Syndrome	15	1	0.01		1	1	0	2018	2018
FOXO1	2308	Malignant neoplasm of tongue	C0153349	disease	Neoplasms; Stomatognathic Diseases	Neoplastic Process	155	1	0.01		1	1	0	2015	2015
FOXO1	2308	Secondary malignant neoplasm of bone	C0153690	disease	Pathological Conditions, Signs and Symptoms; Neoplasms; Musculoskeletal Diseases	Neoplastic Process	647	18	0.01		1	1	0	2011	2011
FOXO1	2308	Lipid Metabolism Disorders	C0154251	group	Nutritional and Metabolic Diseases	Disease or Syndrome	95	10	0.01		1	1	0	2019	2019
FOXO1	2308	Intervertebral disc disorder	C0158252	group	Pathological Conditions, Signs and Symptoms; Musculoskeletal Diseases	Disease or Syndrome	188	19	0.01		1	1	0	2019	2019
FOXO1	2308	Intervertebral Disc Degeneration	C0158266	disease	Musculoskeletal Diseases	Disease or Syndrome	342	47	0.01		1	1	0	2019	2019
FOXO1	2308	Aortic Aneurysm, Abdominal	C0162871	disease	Cardiovascular Diseases	Disease or Syndrome	586	90	0.01		1	1	0	2018	2018
FOXO1	2308	Hemangioma, Intramuscular	C0205789	disease	Neoplasms	Neoplastic Process	6	0	0.01		1	1	0	2013	2013
FOXO1	2308	Ki-1+ Anaplastic Large Cell Lymphoma	C0206180	disease	Neoplasms; Immune System Diseases; Hemic and Lymphatic Diseases	Neoplastic Process	300	10	0.01		1	1	0	2011	2011
FOXO1	2308	Embryonal Carcinoma	C0206659	disease	Neoplasms	Neoplastic Process	165	0	0.01		1	1	0	2013	2013
FOXO1	2308	Neuroectodermal Tumor, Primitive	C0206663	disease	Neoplasms	Neoplastic Process	184	6	0.01		1	1	0	2014	2014
FOXO1	2308	Adrenal Cortical Adenoma	C0206667	disease	Neoplasms; Endocrine System Diseases	Neoplastic Process	156	9	0.01		1	1	0	2017	2017
FOXO1	2308	Strawberry nevus of skin	C0206733	disease	Neoplasms	Neoplastic Process	112	10	0.01		1	1	0	2018	2018
FOXO1	2308	Neuroendocrine Tumors	C0206754	group	Neoplasms	Neoplastic Process	491	20	0.01		1	1	0	2019	2019
FOXO1	2308	Adult Non-Hodgkin Lymphoma	C0220605	disease	Neoplasms; Immune System Diseases; Hemic and Lymphatic Diseases	Neoplastic Process	370	39	0.01		1	1	0	2013	2013
FOXO1	2308	Childhood Non-Hodgkin Lymphoma	C0220612	disease	Neoplasms; Immune System Diseases; Hemic and Lymphatic Diseases	Neoplastic Process	371	39	0.01		1	1	0	2013	2013
FOXO1	2308	Gastrointestinal Carcinoid Tumor	C0220620	disease	Digestive System Diseases; Neoplasms; Endocrine System Diseases	Neoplastic Process	323	13	0.01		1	1	0	2015	2015
FOXO1	2308	Metastatic malignant neoplasm to brain	C0220650	disease	Pathological Conditions, Signs and Symptoms; Neoplasms; Nervous System Diseases	Neoplastic Process	392	28	0.01		1	1	0	2014	2014
FOXO1	2308	Gastrointestinal Stromal Tumors	C0238198	group	Digestive System Diseases; Neoplasms	Neoplastic Process	538	154	0.01		1	1	0	2018	2018
FOXO1	2308	Mucosa-Associated Lymphoid Tissue Lymphoma	C0242647	disease	Neoplasms; Immune System Diseases; Hemic and Lymphatic Diseases	Neoplastic Process	264	13	0.01		1	1	0	2012	2012
FOXO1	2308	Carotid artery occlusion	C0265101	phenotype	Nervous System Diseases; Cardiovascular Diseases	Disease or Syndrome	74	1	0.01		1	1	0	2019	2019
FOXO1	2308	Congenital fusion of ribs	C0265695	disease	Congenital, Hereditary, and Neonatal Diseases and Abnormalities	Congenital Abnormality	37	2	0.01		1	1	0	2006	2006
FOXO1	2308	Chronic Periodontitis	C0266929	disease	Stomatognathic Diseases	Disease or Syndrome	287	99	0.01		1	1	0	2018	2018
FOXO1	2308	Endometrioma	C0269102	disease	Female Urogenital Diseases and Pregnancy Complications	Neoplastic Process	279	4	0.01		0	1	0	2012	2012
FOXO1	2308	Adult Synovial Sarcoma	C0278660	disease	Neoplasms	Neoplastic Process	198	1	0.01		1	1	0	2009	2009
FOXO1	2308	Childhood Synovial Sarcoma	C0279982	disease	Neoplasms	Neoplastic Process	198	1	0.01		1	1	0	2009	2009
FOXO1	2308	Solid Neoplasm	C0280100	phenotype	Neoplasms	Neoplastic Process	1145	24	0.01		1	1	0	2018	2018
FOXO1	2308	Laryngeal Squamous Cell Carcinoma	C0280324	disease	Neoplasms; Respiratory Tract Diseases; Otorhinolaryngologic Diseases	Neoplastic Process	504	30	0.01		1	1	0	2016	2016
FOXO1	2308	Adenocarcinoma of pancreas	C0281361	disease	Digestive System Diseases; Neoplasms; Endocrine System Diseases	Neoplastic Process	518	138	0.01		1	1	0	2019	2019
FOXO1	2308	Myomatous neoplasm	C0282606	disease	Neoplasms; Musculoskeletal Diseases	Neoplastic Process	25	0	0.01		1	1	0	2002	2002
FOXO1	2308	Deformity	C0302142	group	Pathological Conditions, Signs and Symptoms; Congenital, Hereditary, and Neonatal Diseases and Abnormalities	Anatomical Abnormality	350	26	0.01		1	1	0	2019	2019
FOXO1	2308	Atrophic	C0333641	phenotype	Pathological Conditions, Signs and Symptoms	Pathologic Function	58	1	0.01		1	1	0	2006	2006
FOXO1	2308	Malignant lymphoma, lymphocytic, intermediate differentiation, diffuse	C0334634	disease	Neoplasms; Immune System Diseases; Hemic and Lymphatic Diseases	Neoplastic Process	296	9	0.01		1	1	0	2012	2012
FOXO1	2308	Adenocarcinoma of colon	C0338106	disease	Digestive System Diseases; Neoplasms	Neoplastic Process	406	10	0.01		1	1	0	2008	2008
FOXO1	2308	Impaired cognition	C0338656	disease	Mental Disorders	Mental or Behavioral Dysfunction	1630	348	0.01		1	1	0	2019	2019
FOXO1	2308	Endometriosis of uterus	C0341858	disease	Female Urogenital Diseases and Pregnancy Complications	Disease or Syndrome	154	4	0.01		1	1	0	2016	2016
FOXO1	2308	Depressed mood	C0344315	phenotype	Behavior and Behavior Mechanisms	Mental or Behavioral Dysfunction	1461	269	0.01		1	1	0	2018	2018
FOXO1	2308	Malignant mesothelioma	C0345967	disease	Neoplasms; Respiratory Tract Diseases	Neoplastic Process	420	12	0.01		1	1	0	2018	2018
FOXO1	2308	Disseminated Malignant Neoplasm	C0346957	phenotype	Neoplasms	Neoplastic Process	232	4	0.01		1	1	0	2005	2005
FOXO1	2308	Skin callus	C0376154	disease	Skin and Connective Tissue Diseases	Acquired Abnormality	154	0	0.01		1	1	0	2019	2019
FOXO1	2308	Nephrolithiasis	C0392525	disease	Female Urogenital Diseases and Pregnancy Complications; Male Urogenital Diseases	Disease or Syndrome	242	99	0.01		1	1	0	2019	2019
FOXO1	2308	Osteoarthritis, Knee	C0409959	disease	Musculoskeletal Diseases	Disease or Syndrome	368	150	0.01		1	1	0	2017	2017
FOXO1	2308	Hyperactive behavior	C0424295	phenotype	Pathological Conditions, Signs and Symptoms; Nervous System Diseases	Mental or Behavioral Dysfunction	1263	112	0.01		1	1	0	2017	2017
FOXO1	2308	Neurodegenerative Disorders	C0524851	group	Nervous System Diseases	Disease or Syndrome	1515	85	0.01		1	1	0	2009	2009
FOXO1	2308	Malignant neoplasm of esophagus	C0546837	disease	Digestive System Diseases; Neoplasms	Neoplastic Process	1286	214	0.01		1	1	0	2018	2018
FOXO1	2308	Tongue Carcinoma	C0558353	disease	Neoplasms; Stomatognathic Diseases	Neoplastic Process	157	2	0.01		1	1	0	2015	2015
FOXO1	2308	Primary sclerosing cholangitis	C0566602	disease	Digestive System Diseases	Disease or Syndrome	264	58	0.01		1	1	0	2014	2014
FOXO1	2308	Carotid Atherosclerosis	C0577631	disease	Nervous System Diseases; Cardiovascular Diseases	Disease or Syndrome	219	79	0.01		1	1	0	2014	2014
FOXO1	2308	Hyperhomocysteinemia	C0598608	disease	Congenital, Hereditary, and Neonatal Diseases and Abnormalities; Nutritional and Metabolic Diseases	Disease or Syndrome	246	45	0.01		1	1	0	2019	2019
FOXO1	2308	Tumor Initiation	C0598935	phenotype	Pathological Conditions, Signs and Symptoms; Neoplasms	Neoplastic Process	533	8	0.01		1	1	0	2018	2018
FOXO1	2308	airway disease	C0699949	disease	Pathological Conditions, Signs and Symptoms; Respiratory Tract Diseases	Disease or Syndrome	198	1	0.01		1	1	0	2019	2019
FOXO1	2308	Acute anterior uveitis	C0701807	disease	Eye Diseases	Disease or Syndrome	90	30	0.01		1	1	1	2014	2014
FOXO1	2308	Subfertility	C0729353	disease	Female Urogenital Diseases and Pregnancy Complications; Male Urogenital Diseases	Disease or Syndrome	91	3	0.01		1	1	0	2016	2016
FOXO1	2308	Brain Tumor, Primary	C0750974	disease	Neoplasms; Nervous System Diseases	Neoplastic Process	122	8	0.01		1	1	0	2020	2020
FOXO1	2308	Adult Acute Lymphocytic Leukemia	C0751606	disease		Neoplastic Process	860	154	0.01		1	1	0	2017	2017
FOXO1	2308	Mitochondrial Diseases	C0751651	group	Nutritional and Metabolic Diseases	Disease or Syndrome	284	84	0.01		1	1	0	2019	2019
FOXO1	2308	Lewy Body Disease	C0752347	disease	Nervous System Diseases; Mental Disorders	Disease or Syndrome	255	41	0.01		1	1	0	2018	2018
FOXO1	2308	Chromosome 15q, trisomy	C0795858	disease	Pathological Conditions, Signs and Symptoms	Disease or Syndrome	7	0	0.01		1	1	0	2018	2018
FOXO1	2308	Oestrogen deficiency	C0853662	disease		Disease or Syndrome	85	1	0.01		1	1	0	2016	2016
FOXO1	2308	Sarcopenia	C0872084	phenotype	Pathological Conditions, Signs and Symptoms; Nervous System Diseases	Disease or Syndrome	164	10	0.01		1	1	0	2004	2004
FOXO1	2308	Cardiomyopathies	C0878544	group	Cardiovascular Diseases	Disease or Syndrome	925	294	0.01		1	1	0	2018	2018
FOXO1	2308	Endometrial adenocarcinoma	C1153706	disease	Neoplasms; Female Urogenital Diseases and Pregnancy Complications	Neoplastic Process	212	5	0.01		1	1	0	2005	2005
FOXO1	2308	Overnutrition	C1257763	phenotype	Nutritional and Metabolic Diseases	Disease or Syndrome	54	0	0.01		1	1	0	2016	2016
FOXO1	2308	Traditional Serrated Adenoma	C1266025	disease	Neoplasms	Neoplastic Process	90	2	0.01		1	1	0	2019	2019
FOXO1	2308	Solitary fibrous tumor	C1266119	disease	Neoplasms	Neoplastic Process	58	0	0.01		1	1	0	2018	2018
FOXO1	2308	Angiomyofibroblastoma	C1266123	disease	Neoplasms	Neoplastic Process	2	0	0.01		0	1	0	2014	2014
FOXO1	2308	Left ventricular diastolic dysfunction	C1273070	disease	Cardiovascular Diseases	Disease or Syndrome	31	1	0.01		1	1	0	2019	2019
FOXO1	2308	Staphylococcus aureus infection	C1318973	disease	Infections	Disease or Syndrome	49	4	0.01		1	1	0	2016	2016
FOXO1	2308	Hormone refractory prostate cancer	C1328504	disease	Neoplasms; Male Urogenital Diseases	Neoplastic Process	683	29	0.01		1	1	0	2015	2015
FOXO1	2308	Adult Desmoplastic Small Round Cell Tumor	C1332199	disease	Neoplasms	Neoplastic Process	32	0	0.01		1	1	0	1997	1997
FOXO1	2308	Cervical Squamous Intraepithelial Neoplasia	C1332922	disease	Pathological Conditions, Signs and Symptoms; Neoplasms; Female Urogenital Diseases and Pregnancy Complications	Neoplastic Process	109	3	0.01		1	1	0	2017	2017
FOXO1	2308	Childhood Desmoplastic Small Round Cell Tumor	C1332966	disease	Neoplasms	Neoplastic Process	32	0	0.01		1	1	0	1997	1997
FOXO1	2308	Childhood Leukemia	C1332977	disease	Neoplasms	Neoplastic Process	1740	140	0.01		1	1	0	2018	2018
FOXO1	2308	Endometrial intraepithelial neoplasia	C1333394	disease	Neoplasms; Female Urogenital Diseases and Pregnancy Complications	Neoplastic Process	15	0	0.01		1	1	0	2019	2019
FOXO1	2308	Refractory Follicular Lymphoma	C1335723	disease	Neoplasms; Immune System Diseases; Hemic and Lymphatic Diseases	Neoplastic Process	16	0	0.01		1	1	0	2019	2019
FOXO1	2308	Skeletal Muscle Neoplasm	C1335971	disease	Neoplasms; Musculoskeletal Diseases	Neoplastic Process	2	0	0.01		1	1	0	2007	2007
FOXO1	2308	Endometrial Endometrioid Adenocarcinoma	C1336905	disease	Neoplasms; Female Urogenital Diseases and Pregnancy Complications; Endocrine System Diseases	Neoplastic Process	53	0	0.01		1	1	0	2014	2014
FOXO1	2308	Cellular angiofibroma	C1367534	disease	Neoplasms	Neoplastic Process	2	0	0.01		1	1	0	2014	2014
FOXO1	2308	Post transplant diabetes mellitus	C1504532	disease		Disease or Syndrome	21	11	0.01		1	1	0	2019	2019
FOXO1	2308	Desmoplastic	C1511789	disease		Disease or Syndrome	117	4	0.01		1	1	0	2019	2019
FOXO1	2308	Malignant transformation	C1608408	phenotype		Neoplastic Process	1027	20	0.01		1	1	0	2005	2005
FOXO1	2308	Peripheral Arterial Diseases	C1704436	group	Cardiovascular Diseases	Disease or Syndrome	319	128	0.01		1	1	0	2013	2013
FOXO1	2308	Progression of prostate cancer	C1739135	disease		Neoplastic Process	398	7	0.01		1	1	0	2013	2013
FOXO1	2308	ECTRODACTYLY, ECTODERMAL DYSPLASIA, AND CLEFT LIP/PALATE SYNDROME 1	C1851841	disease	Congenital, Hereditary, and Neonatal Diseases and Abnormalities; Skin and Connective Tissue Diseases; Musculoskeletal Diseases; Stomatognathic Diseases	Disease or Syndrome	129	5	0.01		1	1	0	2014	2014
FOXO1	2308	SVEINSSON CHORIORETINAL ATROPHY	C1862382	disease	Congenital, Hereditary, and Neonatal Diseases and Abnormalities; Eye Diseases	Disease or Syndrome	139	30	0.01		1	1	0	2014	2014
FOXO1	2308	Coronary Artery Disease	C1956346	disease	Cardiovascular Diseases	Disease or Syndrome	1708	1577	0.01		1	1	1	2019	2019
FOXO1	2308	Precursor Cell Lymphoblastic Leukemia Lymphoma	C1961102	disease	Neoplasms; Immune System Diseases; Hemic and Lymphatic Diseases	Neoplastic Process	879	168	0.01		1	1	0	2018	2018
FOXO1	2308	HIV-1 infection	C2363741	disease		Disease or Syndrome	695	94	0.01		1	1	0	2019	2019
FOXO1	2308	Promyelocytic leukemia	C2745900	disease		Neoplastic Process	255	2	0.01		1	1	0	2018	2018
FOXO1	2308	aggressive cancer	C2945759	phenotype		Neoplastic Process	83	5	0.01		1	1	0	2016	2016
FOXO1	2308	Pulmonary arterial hypertension	C2973725	disease	Respiratory Tract Diseases; Cardiovascular Diseases	Disease or Syndrome	413	70	0.01		1	1	0	2019	2019
FOXO1	2308	Multiple Chronic Conditions	C3266262	disease	Pathological Conditions, Signs and Symptoms	Disease or Syndrome	929	42	0.01		1	1	0	2013	2013
FOXO1	2308	MYELODYSPLASTIC SYNDROME	C3463824	group	Hemic and Lymphatic Diseases	Neoplastic Process	1033	95	0.01		1	1	0	2017	2017
FOXO1	2308	Periodontal inflammation	C3495798	disease		Disease or Syndrome	82	2	0.01		1	1	0	2018	2018
FOXO1	2308	Triple Negative Breast Neoplasms	C3539878	disease	Neoplasms; Skin and Connective Tissue Diseases	Neoplastic Process	1674	99	0.01		1	1	0	2018	2018
FOXO1	2308	T-CELL IMMUNODEFICIENCY, RECURRENT INFECTIONS, AND AUTOIMMUNITY WITH OR WITHOUT CARDIAC MALFORMATIONS	C3553943	disease		Disease or Syndrome	8	1	0.01		1	1	0	2014	2014
FOXO1	2308	intracranial glioma	C3665419	disease	Neoplasms; Nervous System Diseases	Neoplastic Process	108	1	0.01		1	1	0	2016	2016
FOXO1	2308	PACHYONYCHIA CONGENITA 3	C3714948	disease		Disease or Syndrome	209	20	0.01		1	1	0	2014	2014
FOXO1	2308	Endometrioid intraepithelial neoplasia	C3812874	disease		Neoplastic Process	6	0	0.01		1	1	0	2019	2019
FOXO1	2308	Neuroepithelioma	C4048305	disease		Neoplastic Process	28	0	0.01		1	1	0	2014	2014
FOXO1	2308	Fusion-Positive Rhabdomyosarcoma	C4054911	disease	Neoplasms	Neoplastic Process	6	0	0.01		1	1	0	2017	2017
FOXO1	2308	Fusion-Negative Rhabdomyosarcoma	C4054913	disease	Neoplasms	Neoplastic Process	3	0	0.01		1	1	0	2018	2018
FOXO1	2308	Fusion-Negative Alveolar Rhabdomyosarcoma	C4054914	disease	Neoplasms	Neoplastic Process	1	0	0.01		1	1	0	2001	2001
FOXO1	2308	Infantile hemangioma	C4317089	disease	Neoplasms; Cardiovascular Diseases	Neoplastic Process	82	4	0.01		1	1	0	2018	2018
FOXO1	2308	Trisomy 13 Syndrome	C4319808	disease	Congenital, Hereditary, and Neonatal Diseases and Abnormalities; Nervous System Diseases; Cardiovascular Diseases	Congenital Abnormality	2	0	0.01		1	1	0	2018	2018
FOXO1	2308	Platinum-Resistant Ovarian Carcinoma	C4688007	disease		Neoplastic Process	41	0	0.01		1	1	0	2018	2018
FOXO1	2308	Mantle cell lymphoma	C4721414	disease	Neoplasms; Immune System Diseases; Hemic and Lymphatic Diseases	Neoplastic Process	466	19	0.01		1	1	0	2012	2012
FOXO1	2308	Lymphoma, Non-Hodgkin, Familial	C4721532	disease	Neoplasms; Immune System Diseases; Hemic and Lymphatic Diseases	Neoplastic Process	462	79	0.01		1	1	0	2013	2013
FOXO1	2308	Bladder cancer stage IV	C4721666	disease	Neoplasms; Female Urogenital Diseases and Pregnancy Complications; Male Urogenital Diseases	Neoplastic Process	43	2	0.01		1	1	0	2017	2017
FOXO1	2308	Extrapulmonary Small Cell Carcinoma	C4722419	disease	Neoplasms	Neoplastic Process	157	11	0.01		1	1	0	2018	2018
FOXO1	2308	Triple-Negative Breast Carcinoma	C4722518	disease	Neoplasms; Skin and Connective Tissue Diseases	Neoplastic Process	1598	96	0.01		1	1	0	2018	2018
